# Supplementary material for: Non-coding RNAs involved in the molecular pathology of Alzheimer’s disease: a systematic review
Source: Front Neurosci. 2024 Jun 28;18:1421675. doi: 10.3389/fnins.2024.1421675 (PMC11243705; doi:10.3389/fnins.2024.1421675)
Supplement: Supplementary file 1 [file Data_Sheet_1.zip]

Archive with 28 entries (25 files):
- Supplementary Material/__MACOSX/
- Supplementary Material/__MACOSX/._Supplementary Material Presentation
- Supplementary Material/__MACOSX/Supplementary Material Presentation/
- Supplementary Material/__MACOSX/Supplementary Material Presentation/._.DS_Store
- Supplementary Material/__MACOSX/Supplementary Material Presentation/._Figure 1.jpg
- Supplementary Material/__MACOSX/Supplementary Material Presentation/._Figure 1.pdf
- Supplementary Material/__MACOSX/Supplementary Material Presentation/._Figure 2.jpg
- Supplementary Material/__MACOSX/Supplementary Material Presentation/._Figure 2.pdf
- Supplementary Material/__MACOSX/Supplementary Material Presentation/._Figure 3.jpg
- Supplementary Material/__MACOSX/Supplementary Material Presentation/._Figure 3.pdf
- Supplementary Material/__MACOSX/Supplementary Material Presentation/._Supplementary Figure 1.jpg
- Supplementary Material/__MACOSX/Supplementary Material Presentation/._Supplementary Figure 1.pdf
- Supplementary Material/__MACOSX/Supplementary Material Presentation/._Supplementary Figure 2.jpg
- Supplementary Material/__MACOSX/Supplementary Material Presentation/._Supplementary Figure 2.pdf
- Supplementary Material/__MACOSX/Supplementary Material Presentation/._Supplementary Table 1 - Keywords and search items used for each database..xlsx
- Supplementary Material/__MACOSX/Supplementary Material Presentation/._Supplementary Table 2 - Compiled studies included in this systematic review. .xlsx
- Supplementary Material/__MACOSX/Supplementary Material Presentation/._Supplementary Table 3 - Compiled unique ncRNAs that are associated with Alzheimer's Disease.xlsx
- Supplementary Material/__MACOSX/Supplementary Material Presentation/._Supplementary Table 4 - Pathway Enrichment Analyses.xlsx
- Supplementary Material/Supplementary Material Presentation/
- Supplementary Material/Supplementary Material Presentation/.DS_Store
- Supplementary Material/Supplementary Material Presentation/Supplementary Figure 1.jpg
- Supplementary Material/Supplementary Material Presentation/Supplementary Figure 1.pdf
- Supplementary Material/Supplementary Material Presentation/Supplementary Figure 2.jpg
- Supplementary Material/Supplementary Material Presentation/Supplementary Figure 2.pdf
- Supplementary Material/Supplementary Material Presentation/Supplementary Table 1 - Keywords and search items used for each database..xlsx
- Supplementary Material/Supplementary Material Presentation/Supplementary Table 2 - Compiled studies included in this systematic review. .xlsx
- Supplementary Material/Supplementary Material Presentation/Supplementary Table 3 - Compiled unique ncRNAs that are associated with Alzheimer's Disease.xlsx
- Supplementary Material/Supplementary Material Presentation/Supplementary Table 4 - Pathway Enrichment Analyses.xlsx
