# Supplementary material for: Non-coding RNAs involved in the molecular pathology of Alzheimer’s disease: a systematic review
Source: Front Neurosci. 2024 Jun 28;18:1421675. doi: 10.3389/fnins.2024.1421675 (PMC11243705; doi:10.3389/fnins.2024.1421675)
Supplement: Supplementary file 1 [file Data_Sheet_1.zip › Supplementary Material/Supplementary Material Presentation/Supplementary Table 1 - Keywords and search items used for each database..xlsx]

## Sheet: Sheet1
Database	Keywords
PubMed	("Alzheimer Disease"[Mesh]) AND (“MicroRNAs”[MESH] OR "RNA, Long Noncoding"[Mesh] OR "RNA, Circular"[Mesh] OR “RNA, Small Interfering”[MESH])
Google Scholar	(Alzheimer’s disease OR familial Alzheimer disease OR Early onset Alzheimer disease OR late onset Alzheimer disease) AND (noncoding RNA OR ncRNA OR untranslated RNA OR non-protein-coding RNA OR lncRNA OR long non-coding RNA OR long untranslated RNA OR microRNA OR miRNA OR piwi-interacting RNA, OR piRNA OR circular RNA OR circRNA or ciRNA)
Scopus	(Alzheimer’s disease OR familial Alzheimer disease OR Early onset Alzheimer disease OR late onset Alzheimer disease) AND (noncoding RNA OR ncRNA OR untranslated RNA OR non-protein-coding RNA OR lncRNA OR long non-coding RNA OR long untranslated RNA OR microRNA OR miRNA OR piwi-interacting RNA, OR piRNA OR circular RNA OR circRNA or ciRNA)
Web of Science	(Alzheimer’s disease OR familial Alzheimer disease OR Early onset Alzheimer disease OR late onset Alzheimer disease) AND (noncoding RNA OR ncRNA OR untranslated RNA OR non-protein-coding RNA OR lncRNA OR long non-coding RNA OR long untranslated RNA OR microRNA OR miRNA OR piwi-interacting RNA, OR piRNA OR circular RNA OR circRNA or ciRNA)
