# Supplementary material for: Non-coding RNAs involved in the molecular pathology of Alzheimer’s disease: a systematic review
Source: Front Neurosci. 2024 Jun 28;18:1421675. doi: 10.3389/fnins.2024.1421675 (PMC11243705; doi:10.3389/fnins.2024.1421675)
Supplement: Supplementary file 1 [file Data_Sheet_1.zip › Supplementary Material/Supplementary Material Presentation/Supplementary Table 2 - Compiled studies included in this systematic review. .xlsx]

## Sheet: Sheet1
Unique ID	Title	Authors (Last name, First Name)	Year	Journal	Volume and Issue	Pages	PMID	DOI	Bibliographic Reference (APA)
SR1-5619	Regulation of ADAM10 by miR-140-5p and potential relevance for Alzheimer's disease	Akhter, R., Shao, Y., Shaw, M., Formica, S., Khrestian, M., Leverenz, J. B., &amp; Bekris, L. M.	2018	Neurobiology of Aging	63	110-119	29253717	https://doi.org/10.1016/j.neurobiolaging.2017.11.007	Akhter, R., Shao, Y., Shaw, M., Formica, S., Khrestian, M., Leverenz, J. B., &amp; Bekris, L. M. (2018). Regulation of adam10 by mir-140-5p and potential relevance for alzheimer’s disease. Neurobiology of Aging, 63, 110–119. https://doi.org/10.1016/j.neurobiolaging.2017.11.007
SR1-0024	17A, a novel non-coding RNA, regulates GABA B alternative splicing and signaling in response to inflammatory stimuli and in Alzheimer disease	Massone, Sara; Vassallo, Irene; Fiorino, Gloria; Castelnuovo, Manuele; Barbieri, Federica; Borghi, Roberta; Tabaton, Massimo; Robello, Mauro; Gatta, Elena; Russo, Claudio; Florio, Tullio; Dieci, Giorgio; Cancedda, Ranieri; Pagano, Aldo	2011	Neurobiology of Disease	41 (2)	308-317	20888417	10.1016/j.nbd.2010.09.019	Massone, S., Vassallo, I., Fiorino, G., Castelnuovo, M., Barbieri, F., Borghi, R., Tabaton, M., Robello, M., Gatta, E., Russo, C., Florio, T., Dieci, G., Cancedda, R., &amp; Pagano, A. (2011). 17A, a novel non-coding RNA, regulates GABA B alternative splicing and signaling in response to inflammatory stimuli and in alzheimer disease. Neurobiology of Disease, 41(2), 308–317. https://doi.org/10.101…
SR1-0041	A 9-microRNA Signature in Serum Serves as a Noninvasive Biomarker in Early Diagnosis of Alzheimer's Disease	Rui Guo 1, Gang Fan 1, Jian Zhang 1, Chunxiao Wu 1, Yifeng Du 2, Hui Ye 3, Zhang Li 1, Lili Wang 1, Zhihui Zhang 1, Lu Zhang 1, Yueran Zhao 4, Zhiming Lu 1	2017	Journal of Alzheimer's Disease	60, 4	1365-1377	29036818	10.3233/JAD-170343	Guo, R., Fan, G., Zhang, J., Wu, C., Du, Y., Ye, H., ... & Lu, Z. (2017). A 9-microRNA signature in serum serves as a noninvasive biomarker in early diagnosis of Alzheimer’s disease. Journal of Alzheimer's Disease, 60(4), 1365-1377.
SR1-0043	A blood based 12-miRNA signature of Alzheimer disease patients	Petra Leidinger, Christina Backes, Stephanie Deutscher, Katja Schmitt, Sabine C Mueller, Karen Frese, Jan Haas, Klemens Ruprecht, Friedemann Paul, Cord Stähler, Christoph J G Lang, Benjamin Meder, Tamas Bartfai, Eckart Meese, Andreas Keller	2013	Genome Biology	14(7)	R78	23895045	10.1186/gb-2013-14-7-r78	Leidinger, P., Backes, C., Deutscher, S., Schmitt, K., Mueller, S. C., Frese, K., Haas, J., Ruprecht, K., Paul, F., Stähler, C., Lang, C. J., Meder, B., Bartfai, T., Meese, E., & Keller, A. (2013). A blood based 12-miRNA signature of Alzheimer disease patients. Genome biology, 14(7), R78. https://doi.org/10.1186/gb-2013-14-7-r78
SR1-0048	A Candidate microRNA Profile for Early Diagnosis of Sporadic Alzheimer’s Disease	Tsamou, Maria; Kalligerou, Faidra; Ntanasi, Eva; Scarmeas, Nikolaos; Skalicky, Susanna; Hackl, Matthias; Roggen, Erwin	2023	Journal of Alzheimer’s Disease Reports	7	235-248	37090956	10.3233/ADR-230001	Tsamou, M., Kalligerou, F., Ntanasi, E., Scarmeas, N., Skalicky, S., Hackl, M., &amp; Roggen, E. L. (2023). A candidate microrna profile for early diagnosis of sporadic alzheimer’s disease. Journal of Alzheimer’s Disease Reports, 7(1), 235–248. https://doi.org/10.3233/adr-230001
SR1-0053	A circular RNA blood panel that differentiates Alzheimer's disease from other dementia types	Ren, Ziye; Chu, Changbiao; Pang, Yana; Cai, Huimin; Jia, Longfei	2022	Biomarker Research	10, 63	Not available	35982472	https://doi.org/10.1186/s40364-022-00405-0	Ren, Z., Chu, C., Pang, Y., Cai, H., & Jia, L. (2022). A circular RNA blood panel that differentiates Alzheimer’s disease from other dementia types. Biomarker Research, 10(1), 63. https://doi.org/10.1186/s40364-022-00405-0
SR1-0059	A combined miRNA–piRNA signature to detect Alzheimer’s disease	Gaurav Jain1 , Anne Stuendl2 , Pooja Rao1 , Tea Berulava1 , Tonatiuh Pena Centeno 1,3, Lalit Kaurani1 , Susanne Burkhardt1 , Ivana Delalle4 , Johannes Kornhuber5 , Michael Hüll6,7, Wolfgang Maier8 , Oliver Peters9,10,11, Hermann Esselmann 12, Claudia Schulte13,14, Christian Deuschle13,14, Mathis Synofzik13,14, Jens Wiltfang 12,15,16, Brit Mollenhauer17,18, Walter Maetzler13,14,19, Anja Schneider2…	2019	Translational Psychiatry	9, 250	12 pages	31591382	10.1038/s41398-019-0579-2	Jain, G., Stuendl, A., Rao, P., Berulava, T., Pena Centeno, T., Kaurani, L., ... & Fischer, A. (2019). A combined miRNA–piRNA signature to detect Alzheimer’s disease. Translational psychiatry, 9(1), 250.
SR1-0095	A functional polymorphism in the promoter region of microRNA-146a is associated with the risk of Alzheimer disease and the rate of cognitive decline in patients	Cui, Lili; Li, You; Ma, Gouda; Wang, Yan; Cai, Yujie; Liu, Shengyuan; Chen, Yanyan; Li, Jia; Xie, Yuliu; Liu, Gen; Zhao, Bin; Li, Keshen	2014	PLoS One	9 (2)	N/A	24586483	10.1371/journal.pone.0089019	Cui, L., Li, Y., Ma, G., Wang, Y., Cai, Y., Liu, S., Chen, Y., Li, J., Xie, Y., Liu, G., Zhao, B., & Li, K. (2014). A functional polymorphism in the promoter region of microrna-146a is associated with the risk of alzheimer disease and the rate of cognitive decline in patients. PLoS ONE, 9(2). https://doi.org/10.1371/journal.pone.0089019
SR1-0106	A Genome-Wide Study of Single-Nucleotide Polymorphisms in MicroRNAs and Further In Silico Analysis Reveals Their Putative Role in Susceptibility to Late-Onset Alzheimer's Disease	Herrera-Espejo, Soraya; Santos-Zorrozua, Borja; Alvarez-Gonzalez, Paula; Martin-Guerrero, Idoia, M. de Pancorbo, Marian; Garcia-Orad, Africa; & Lopez-Lopez, Elizabeth	2020	Molecular Neurobiology	58, 1	55-64	32892277	10.1007/s12035-020-02103-0	Herrera-Espejo, S., Santos-Zorrozua, B., Álvarez-González, P., Martin-Guerrero, I., De Pancorbo, M. M., Garcia-Orad, A., & Lopez-Lopez, E. (2020). A Genome-Wide Study of Single-Nucleotide Polymorphisms in MicroRNAs and Further In Silico Analysis Reveals Their Putative Role in Susceptibility to Late-Onset Alzheimer’s Disease. Molecular Neurobiology, 58(1), 55–64. https://doi.org/10.1007/s12035-020…
SR1-0121	A Machine Learning Approach to Identify a Circulating MicroRNA Signature for Alzheimer Disease	Zhao, Xuemei; Kang, John; Svetnik, Vladimir; Warden, Donald; Wilcock, Gordon; Smith, A David; Savage, Mary; Laterza, Omar	2020	The Journal of Applied Laboratory Medicine	5(1)	15-28	31811079	https://doi.org/10.1373/jalm.2019.029595	Zhao, X., Kang, J., Svetnik, V., Warden, D., Wilcock, G., David Smith, A., Savage, M. J., &amp; Laterza, O. F. (2019). A machine learning approach to identify a circulating MicroRNA signature for alzheimer disease. The Journal of Applied Laboratory Medicine, 5(1), 15–28. https://doi.org/10.1373/jalm.2019.029595
SR1-0188	A Plasma Circular RNA Profile Differentiates Subjects with Alzheimer's Disease and Mild Cognitive Impairment from Healthy Controls	Piscopo, Paola; Manzini, Valeria; Rivabene, Roberto; Crestini, Alessio; Le Pera, Loredana; Pizzi, Elisabetta; Veroni, Caterina; Talarico, Giuseppina; Peconi, Martina; Castellano, Anna Elisa; D'Alessio, Carmelo; Bruno, Guiseppe; Corbo, Massimo; Vanacore, Nicola; Lacorte, Eleonora	2022	International Journal of Molecular Science	23 (21)	13232	36362022	10.3390/ijms232113232	Piscopo, P., Manzini, V., Rivabene, R., Crestini, A., Le Pera, L., Pizzi, E., Veroni, C., Talarico, G., Peconi, M., Castellano, A. E., D’Alessio, C., Bruno, G., Corbo, M., Vanacore, N., &amp; Lacorte, E. (2022). A plasma circular RNA profile differentiates subjects with alzheimer’s disease and mild cognitive impairment from healthy controls. International Journal of Molecular Sciences, 23(21), 13…
SR1-0214	A single nucleotide polymorphism in primary-microRNA-146a reduces the expression of mature microRNA-146a in patients with Alzheimer's disease and is associated with the pathogenesis of Alzheimer's disease	Zhang, Bin; Wang, Aihong; Xia, Cuiping, Lin, Qunfeng; Chen, Chunfu	2015	Molecular Medicine Reports	12(3)	4037-4042	26095531	https://doi.org/10.3892/mmr.2015.3968	ZHANG, B., WANG, A., XIA, C., LIN, Q., &amp; CHEN, C. (2015). A single nucleotide polymorphism in primary-microrna-146a reduces the expression of mature microrna-146a in patients with Alzheimer’s disease and is associated with the pathogenesis of alzheimer’s disease. Molecular Medicine Reports, 12(3), 4037–4042. https://doi.org/10.3892/mmr.2015.3968
SR1-0216	A SNP site in pri-miR-124 changes mature miR-124 expression but no contribution to Alzheimer's disease in a Mongolian population	Lu Qi, Yi Hu, Ying Zhan, Jing Wang, Bing-Bing Wang, Hong-Fei Xia, Xu Ma	2012	Neuroscience Letters	515, 1	2023-01-06	22430032	10.1016/j.neulet.2012.02.061	Qi, L., Hu, Y., Zhan, Y., Wang, J., Wang, B.-B., Xia, H.-F., & Ma, X. (2012). A SNP site in pri-miR-124 changes mature miR-124 expression but no contribution to Alzheimer’s disease in a Mongolian population. Neuroscience Letters, 515(1), 1–6. https://doi.org/10.1016/j.neulet.2012.02.061
SR1-0217	A Study of Small RNAs from Cerebral Neocortex of Pathology-Verified Alzheimer's Disease, Dementia with Lewy Bodies, Hippocampal Sclerosis, Frontotemporal Lobar Dementia, and Non-Demented Human Controls	Hébert, S. S., Wang, W. X., Zhu, Q., & Nelson, P. T.	2013	Journal of Alzheimer's disease	35(2)	335-348	23403535	10.3233/JAD-122350	Hébert, S. S., Wang, W. X., Zhu, Q., & Nelson, P. T. (2013). A study of small RNAs from cerebral neocortex of pathology-verified Alzheimer's disease, dementia with lewy bodies, hippocampal sclerosis, frontotemporal lobar dementia, and non-demented human controls. Journal of Alzheimer's disease : JAD, 35(2), 335–348. https://doi.org/10.3233/JAD-122350
SR1-0244	ABCA1-Labeled Exosomes in Serum Contain Higher MicroRNA-193b Levels in Alzheimer's Disease	Liu, Chen-Geng; Zhao, Yue; Lu, Yao; Wang, Pei-Chang	2021	BioMed Research International	N/A	1–10	33763470	10.1155/2021/5450397	Liu, C.-G., Zhao, Y., Lu, Y., &amp; Wang, P.-C. (2021). ABCA1-labeled exosomes in serum contain higher MicroRNA-193B levels in alzheimer’s disease. BioMed Research International, 2021, 1–10. https://doi.org/10.1155/2021/5450397
SR1-0251	Aberrant microRNA expression in the brains of neurodegenerative diseases: miR-29a decreased in Alzheimer disease brains targets neurone navigator 3	Shioya, M., Obayashi, S., Tabunoki, H., Arima, K., Saito, Y., Ishida, T., & Satoh, J.	2010	Neuropathology and Applied Neurobiology	36(4)	320-330	20202123	10.1111/j.1365-2990.2010.01076.x	Shioya, M., Obayashi, S., Tabunoki, H., Arima, K., Saito, Y., Ishida, T., & Satoh, J. (2010). Aberrant microRNA expression in the brains of neurodegenerative diseases: miR-29a decreased in Alzheimer disease brains targets neurone navigator 3. Neuropathology and Applied Neurobiology, 36(4), 320–330. https://doi.org/10.1111/j.1365-2990.2010.01076.x
SR1-0365	Alteration of the microRNA network during the progression of Alzheimer's disease	Lau, Pierre; Bossers, Koen; Janky, Rekin's; Salta, Evgenia; Frigerio, Carlo Sala; Barbash, Shahar; Rothman, Roy; Sierksma, Annerieke; Thathiah, Amantha; Greenberg, David; Papadopoulou, Aikaterini; Achsel, Tilmann; Ayoubi, Torik; Soreq, Hermona; Verhaagen, Joost; Swaab, Dick; Aerts, Stein; De Strooper, Bart	2013	EMBO Molecular Medicine	5(10)	1613-1634	24014289	10.1002/emmm.201201974	Lau, P., Bossers, K., Janky, R., Salta, E., Frigerio, C. S., Barbash, S., Rothman, R., Sierksma, A. S., Thathiah, A., Greenberg, D., Papadopoulou, A. S., Achsel, T., Ayoubi, T., Soreq, H., Verhaagen, J., Swaab, D. F., Aerts, S., &amp; De Strooper, B. (2013). Alteration of the microRNA network during the progression of Alzheimer’s disease. EMBO Molecular Medicine, 5(10), 1613–1634. https://doi.org…
SR1-0373	Altered Cerebrospinal Fluid Exosomal microRNA Levels in Young-Onset Alzheimer's Disease and Frontotemporal Dementia	Yi Jayne Tan 1, Benjamin Y X Wong 1, Ramanathan Vaidyanathan 2, Sivaramapanicker Sreejith 3, Sook Yoong Chia 4, Nagaendran Kandiah 1 5 6, Adeline S L Ng 1 5, Li Zeng 4 5 6	2021	Journal of Alzheimer's Disease Reports	5, 1	805–813	34870106	10.3233/ADR-210311	Tan, Y. J., Wong, B. Y., Vaidyanathan, R., Sreejith, S., Chia, S. Y., Kandiah, N., ... & Zeng, L. (2021). Altered cerebrospinal fluid exosomal microRNA levels in young-onset Alzheimer’s disease and frontotemporal dementia. Journal of Alzheimer's Disease Reports, 5(1), 805-813.
SR1-0374	Altered Expression of Long Non-coding RNAs in Peripheral Blood Mononuclear Cells of Patients with Alzheimer's Disease	Kurt, S., Tomatir, A. G., Tokgun, P. E., & Oncel, C.	2020	Molecular neurobiology	57(12)	5352-5361	32885358	10.1007/s12035-020-02106-x	Kurt, S., Tomatir, A. G., Tokgun, P. E., & Oncel, C. (2020). Altered Expression of Long Non-coding RNAs in Peripheral Blood Mononuclear Cells of Patients with Alzheimer's Disease. Molecular neurobiology, 57(12), 5352–5361. https://doi.org/10.1007/s12035-020-02106-x
SR1-0382	Altered microRNA profiles in cerebrospinal fluid exosome in Parkinson disease and Alzheimer disease	Gui, YaXing; Liu, Hai; Zhang, LiShan; Lv, Wen, Hu, XingYue	2015	Oncotarget	6(35)	37043-37053	26497684	10.18632/oncotarget.6158	Gui, Y., Liu, H., Zhang, L., Lv, W., &amp; Hu, X. (2015). Altered microrna profiles in cerebrospinal fluid exosome in parkinson disease and alzheimer disease. Oncotarget, 6(35), 37043–37053. https://doi.org/10.18632/oncotarget.6158
SR1-0384	Altered microRNAs related to synaptic function as potential plasma biomarkers for Alzheimer's disease	Siedlecki-Wullich, D., Català-Solsona, J., Fábregas, C., Hernández, I., Clarimon, J., Lleó, A., Boada, M., Saura, C. A., Rodríguez-Álvarez, J., & Miñano-Molina, A. J.	2019	Alzheimer's Research & Therapy	11, 46	not available	31092279	https://doi.org/10.1186/s13195-019-0501-4	Siedlecki-Wullich, D., Català-Solsona, J., Fábregas, C., Hernández, I., Clarimon, J., Lleó, A., Boada, M., Saura, C. A., Rodríguez-Álvarez, J., & Miñano-Molina, A. J. (2019). Altered microRNAs related to synaptic function as potential plasma biomarkers for Alzheimer’s disease. Alzheimer’s Research & Therapy, 11, 46. https://doi.org/10.1186/s13195-019-0501-4
SR1-0432	Alzheimer's, Parkinson's Disease and Amyotrophic Lateral Sclerosis Gene Expression Patterns Divergence Reveals Different Grade of RNA Metabolism Involvement	Garofalo, Maria; Pandini, Cecilia; Bordoni, Matteo; Pansarasa, Orietta; Rey, Federica; Costa, Alfredo; Minafra, Brigida; Diamanti, Luca; Zucca, Susanna; Carelli, Stephana; Cereda, Cristina; Gagliardi, Stella	2020	International Journal of Molecular Science	21 (24)	N/A	33327559	10.3390/ijms21249500	Garofalo, M., Pandini, C., Bordoni, M., Pansarasa, O., Rey, F., Costa, A., Minafra, B., Diamanti, L., Zucca, S., Carelli, S., Cereda, C., &amp; Gagliardi, S. (2020b). Alzheimer’s, parkinson’s disease and amyotrophic lateral sclerosis gene expression patterns divergence reveals different grade of RNA metabolism involvement. International Journal of Molecular Sciences, 21(24), 9500. https://doi.org…
SR1-0453	Amyloid-β protein and MicroRNA-384 in NCAM-Labeled exosomes from peripheral blood are potential diagnostic markers for Alzheimer's disease	Ying Li 1 2, Shuang Meng 3, Wu Di 4, Ming Xia 5, Lei Dong 2, Yue Zhao 4, Sihai Ling 1, Jing He 1, Xiaoxing Xue 1, Xiali Chen 1, Chengeng Liu 1	2022	CNS Neuroscience and Therapeutics	28, 7	1093-1107	35470961	10.1111/cns.13846	Li, Y., Meng, S., Di, W., Xia, M., Dong, L., Zhao, Y., ... & Liu, C. (2022). Amyloid‐β protein and MicroRNA‐384 in NCAM‐Labeled exosomes from peripheral blood are potential diagnostic markers for Alzheimer's disease. CNS Neuroscience & Therapeutics, 28(7), 1093-1107.
SR1-0466	An atlas of cortical circular RNA expression in Alzheimer disease brains demonstrates clinical and pathological associations	Dube, U., Del-Aguila, J. L., Li, Z., Budde, J. P., Jiang, S., Hsu, S., Ibanez, L., Fernandez, M. V., Farias, F., Norton, J., Gentsch, J., Wang, F., Dominantly Inherited Alzheimer Network (DIAN), Salloway, S., Masters, C. L., Lee, J. H., Graff-Radford, N. R., Chhatwal, J. P., Bateman, R. J., Morris, J. C., … Cruchaga, C.	2019	Nature neuroscience	22(11)	1903-1912	31591557	10.1038/s41593-019-0501-5	Dube, U., Del-Aguila, J. L., Li, Z., Budde, J. P., Jiang, S., Hsu, S., Ibanez, L., Fernandez, M. V., Farias, F., Norton, J., Gentsch, J., Wang, F., Dominantly Inherited Alzheimer Network (DIAN), Salloway, S., Masters, C. L., Lee, J. H., Graff-Radford, N. R., Chhatwal, J. P., Bateman, R. J., Morris, J. C., … Cruchaga, C. (2019). An atlas of cortical circular RNA expression in Alzheimer disease bra…
SR1-0495	An investigation of microRNA-103 and microRNA-107 as potential blood-based biomarkers for disease risk and progression of Alzheimer's disease	Wang, J., Chen, C., & Zhang, Y.	2020	Journal of clinical laboratory analysis	34(1)	e23006	31420923	10.1002/jcla.23006	Wang, J., Chen, C., & Zhang, Y. (2020). An investigation of microRNA-103 and microRNA-107 as potential blood-based biomarkers for disease risk and progression of Alzheimer's disease. Journal of clinical laboratory analysis, 34(1), e23006. https://doi.org/10.1002/jcla.23006
SR1-0500	An NF-kappaB-sensitive micro RNA-146a-mediated inflammatory circuit in Alzheimer disease and in stressed human brain cells	Lukiw, Walter; Zhao, Yuhai; Cui, Jian Guo	2008	Journal of Biological Chemistry	283(46)	31315–31322	18801740	10.1074/jbc.m805371200	Lukiw, W. J., Zhao, Y., &amp; Cui, J. G. (2008). An NF-ΚB-sensitive micro RNA-146A-mediated inflammatory circuit in alzheimer disease and in stressed human brain cells. Journal of Biological Chemistry, 283(46), 31315–31322. https://doi.org/10.1074/jbc.m805371200
SR1-0513	An unconventional role for miRNA: let-7 activates Toll-like receptor 7 and causes neurodegeneration	Sabrina M Lehmann, Christina Krüger, Boyoun Park, Katja Derkow, Karen Rosenberger, Jan Baumgart, Thorsten Trimbuch, Gina Eom, Michael Hinz, David Kaul, Piet Habbel, Roland Kälin, Eleonora Franzoni, Agnieszka Rybak, Duong Nguyen, Rüdiger Veh, Olaf Ninnemann, Oliver Peters, Robert Nitsch, Frank L Heppner, Douglas Golenbock, Eckart Schott, Hidde L Ploegh, F Gregory Wulczyn, Seija Lehnardt	2012	Nature Neuroscience	15, 6	509–520	2610069	https://doi.org/10.1038/nn.3113	Lehmann, S. M., Krüger, C., Park, B., Derkow, K., Rosenberger, K., Baumgart, J., Trimbuch, T., Eom, G., Hinz, M., Kaul, D., Habbel, P., Kälin, R., Franzoni, E., Rybak, A., Nguyen, D., Veh, R., Ninnemann, O., Peters, O., Nitsch, R., … Lehnardt, S. (2012). An unconventional role for miRNA: Let-7 activates Toll-like receptor 7 and causes neurodegeneration. Nature Neuroscience, 15(6), Article 6. http…
SR1-0587	APOE genetic variants and apoE, miR-107 and miR-650 levels in Alzheimer's disease	Prendecki, Michal; Florczak-Wyspianska, Jolanta; Kowalska, Marta; Ilkowski, Jan; Grzelak, Teresa; Bialas, Katarzyna; Kozubski, Wojciech; Dorszewska, Jolanta	2019	Folia Neuropathologica	57(2)	106–116	31556571	https://doi.org/10.5114/fn.2019.84828	Prendecki, M., Florczak-Wyspianska, J., Kowalska, M., Ilkowski, J., Grzelak, T., Bialas, K., Kozubski, W., &amp; Dorszewska, J. (2019). APOE genetic variants and apoE, mir-107 and Mir-650 levels in Alzheimer’s disease. Folia Neuropathologica, 57(2), 106–116. https://doi.org/10.5114/fn.2019.84828
SR1-0593	APP and BACE1 miRNA Genetic Variability Has No Major Role in Risk for Alzheimer Disease	Karolien Bettens, Nathalie Brouwers, Sebastiaan Engelborghs, Helen Van Miegroet, Peter P De Deyn, Jessie Theuns, Kristel Sleegers, Christine Van Broeckhoven	2009	Human Mutation	30, 8	1207–1213	19462468	10.1002/humu.21027	Bettens, K., Brouwers, N., Engelborghs, S., Van Miegroet, H., De Deyn, P. P., Theuns, J., Sleegers, K., & Van Broeckhoven, C. (2009). APP and BACE1 miRNA genetic variability has no major role in risk for Alzheimer disease. Human Mutation, 30(8), 1207–1213. https://doi.org/10.1002/humu.21027
SR1-0641	Association of AEBP1 and NRN1 RNA expression with Alzheimer's disease and neurofibrillary tangle density in middle temporal gyrus	Piras, I. S., Krate, J., Delvaux, E., Nolz, J., De Both, M. D., Mastroeni, D. F., Serrano, G. E., Sue, L. I., Beach, T. G., Coleman, P. D., & Huentelman, M. J.	2019	Brain research	1719	217-224	31176712	10.1016/j.brainres.2019.06.004	Piras, I. S., Krate, J., Delvaux, E., Nolz, J., De Both, M. D., Mastroeni, D. F., Serrano, G. E., Sue, L. I., Beach, T. G., Coleman, P. D., & Huentelman, M. J. (2019). Association of AEBP1 and NRN1 RNA expression with Alzheimer's disease and neurofibrillary tangle density in middle temporal gyrus. Brain research, 1719, 217–224. https://doi.org/10.1016/j.brainres.2019.06.004
SR1-0655	Associations of rs3740677 within GAB2 Gene with LOAD in Chinese Han Population	Zheng, Jing-Yu; Wang, Hui-Fu; Wan, Yu; Tan, Meng-Shan; Tan, Chen-Chen; Tan, Lin; Zhang, Wei; Zheng, Zhan-Jie; Kong, Ling-Li; Wang, Zi-Xuan; Tan, Lan; Yu, Jin-Tai	2017	Molecular Neurobiology	54 (6)	4015–4020	27311772	https://doi.org/10.1007/s12035-016-9953-8	Zheng, J.-Y., Wang, H.-F., Wan, Y., Tan, M.-S., Tan, C.-C., Tan, L., Zhang, W., Zheng, Z.-J., Kong, L.-L., Wang, Z.-X., Tan, L., &amp; Yu, J.-T. (2016). Associations of RS3740677 within GAB2 gene with load in Chinese Han population. Molecular Neurobiology, 54(6), 4015–4020. https://doi.org/10.1007/s12035-016-9953-8
SR1-0707	Beta-Amyloid-Dependent miRNAs as Circulating Biomarkers in Alzheimer's Disease: a Preliminary Report	Hajjri, Seyedeh; Sadigh-Eteghdad, Saeed; Mehrpour, Masoud; Moradi, Fatemeh; Shanehbandi, Dariush; Mehdizadeh, Mehdi	2020	Journal of Molecular Neuroscience	70(6)	871–877	32306293	https://doi.org/10.1007/s12031-020-01511-0	Hajjri, S. N., Sadigh-Eteghad, S., Mehrpour, M., Moradi, F., Shanehbandi, D., &amp; Mehdizadeh, M. (2020). Beta-amyloid-dependent mirnas as circulating biomarkers in alzheimer’s disease: A preliminary report. Journal of Molecular Neuroscience, 70(6), 871–877. https://doi.org/10.1007/s12031-020-01511-0
SR1-0772	Blood serum miRNA: non-invasive biomarkers for Alzheimer's disease	Geekiyanage, Hirosha; Jicha, Gregory; Nelson, Peter; Chan, Christina	2012	Experimental Neurology	235(2)	491–496	22155483	https://doi.org/10.1016/j.expneurol.2011.11.026	Geekiyanage, H., Jicha, G. A., Nelson, P. T., &amp; Chan, C. (2012). Blood serum MIRNA: Non-invasive biomarkers for alzheimer’s disease. Experimental Neurology, 235(2), 491–496. https://doi.org/10.1016/j.expneurol.2011.11.026
SR1-0804	Brain-derived extracellular vesicles promote bone-fat imbalance in Alzheimer's disease	Xixi Liu 1, Chunyuan Chen 2, Yaling Jiang 1, Meidan Wan 1, Bin Jiao 1 3 4 5 6, Xinxin Liao 3 4 5 6, Shanshan Rao 2, Chungu Hong 2, Qijie Yang 1, Yuan Zhu 1, Qianqian Liu 1, Zhongwei Luo 2, Ran Duan 2, Yiyi Wang 2, Yijuan Tan 2, Jia Cao 2, Zhengzhao Liu 2 3 7, Zhenxing Wang 2, Hui Xie 2 3 7, Lu Shen 1 3 4 5 6	2023	International Journal of Biological Sciences	19, 8	19	37215980	10.7150/ijbs.79461	Liu, X., Chen, C., Jiang, Y., Wan, M., Jiao, B., Liao, X., ... & Shen, L. (2023). Brain-derived extracellular vesicles promote bone-fat imbalance in Alzheimer's disease. International Journal of Biological Sciences, 19(8), 2409.
SR1-0835	Can Peripheral MicroRNA Expression Data Serve as Epigenomic (Upstream) Biomarkers of Alzheimer's Disease?	Yilmaz, Senay; Erdal, Mehmet; Ozge, Aynur; Sungur, Mehmet	2016	Omics - A Journal of Integrative Biology	20(8)	456-461	27501295	https://doi.org/10.1089/omi.2016.0099	Yılmaz, Ş. G., Erdal, M. E., Özge, A. A., &amp; Sungur, M. A. (2016). Can peripheral MicroRNA expression data serve as epigenomic (upstream) biomarkers of alzheimer’s disease? OMICS: A Journal of Integrative Biology, 20(8), 456–461. https://doi.org/10.1089/omi.2016.0099
SR1-0879	Cerebrospinal fluid CD4+ T lymphocyte-derived miRNA-let-7b can enhances the diagnostic performance of Alzheimer's disease biomarkers	Liu, Yaping; He, Xiaojing; Li, Yanling; Wang, Tian	2018	Biochemical and Biophysical Research Communications	495(1)	1144-1150	29170128	10.1016/j.bbrc.2017.11.122	Liu, Y., He, X., Li, Y., &amp; Wang, T. (2018). Cerebrospinal fluid CD4+ t lymphocyte-derived MIRNA-let-7b can enhances the diagnostic performance of alzheimer’s disease biomarkers. Biochemical and Biophysical Research Communications, 495(1), 1144–1150. https://doi.org/10.1016/j.bbrc.2017.11.122
SR1-0972	Circ_0002945 functions as a competing endogenous RNA to promote Aβ25-35-induced endoplasmic reticulum stress and apoptosis in SK-N-SH cells and human primary neurons	Li, Guiling; Liang, Ruihua; Lian, Yunling; Zhou, Yang	2022	Brain Research	1785	147878	35278480	https://doi.org/10.1016/j.brainres.2022.147878	Li, G., Liang, R., Lian, Y., &amp; Zhou, Y. (2022). Circ_0002945 functions as a competing endogenous RNA to promote AΒ25-35-induced endoplasmic reticulum stress and apoptosis in SK-n-SH cells and human primary neurons. Brain Research, 1785, 147878. https://doi.org/10.1016/j.brainres.2022.147878
SR1-0973	Circ_0003611 acts as a miR-885-5p sponge to aggravate the amyloid-beta-induced neuronal injury in Alzheimer's disease	Weihua Pan, Yirui Hu, Lihong Wang, Jing Li	2022	Metabolic Brain Disease	37, 4	961–971	35076819	10.1007/s11011-022-00912-x	Pan, W., Hu, Y., Wang, L., & Li, J. (2022). Circ_0003611 acts as a miR-885-5p sponge to aggravate the amyloid-β-induced neuronal injury in Alzheimer’s disease. Metabolic Brain Disease, 37(4), 961–971. https://doi.org/10.1007/s11011-022-00912-x
SR1-0975	Circ_0049472 regulates the damage of Aβ-induced SK-N-SH and CHP-212 cells by mediating the miR-107/KIF1B axis	Chaosheng Zeng # 1, Huaijie Xing # 1, Min Chen 1, Lin Chen 1, Pengxiang Li 1, Xiaowen Wu 1, Li Li 2	2022	Experimental Brain Research	240, 9	2299-2309	35881155	10.1007/s00221-022-06401-y	Zeng, C., Xing, H., Chen, M., Chen, L., Li, P., Wu, X., & Li, L. (2022). Circ_0049472 regulates the damage of Aβ-induced SK-N-SH and CHP-212 cells by mediating the miR-107/KIF1B axis. Experimental Brain Research, 240(9), 2299-2309.
SR1-0992	CircLPAR1/miR-212-3p/ZNF217 feedback loop promotes amyloid β-induced neuronal injury in Alzheimer’s Disease	Wu, L., Du, Q., & Wu, C.	2021	Brain research	1770	147622	34403662	10.1016/j.brainres.2021.147622	Wu, L., Du, Q., & Wu, C. (2021). CircLPAR1/miR-212-3p/ZNF217 feedback loop promotes amyloid β-induced neuronal injury in Alzheimer's Disease. Brain research, 1770, 147622. https://doi.org/10.1016/j.brainres.2021.147622
SR1-0998	circRNA from APP Gene Changes in Alzheimer's Disease Human Brain	Urdanoz-Casado, Amaya; de Gordoa, Javier; Robles, Maitane; Roldan, Miren; Conde, Monica; Acha, Blanca; Blanco-Luquin, Idoia; Mendioroz, Maite	2023	International Journal of Molecular Sciences	24(5)	4308	36901741	https://doi.org/10.3390/ijms24054308	Urdánoz-Casado, A., Sánchez-Ruiz de Gordoa, J., Robles, M., Roldan, M., Macías Conde, M., Acha, B., Blanco-Luquin, I., &amp; Mendioroz, M. (2023). CircRNA from app gene changes in alzheimer’s disease human brain. International Journal of Molecular Sciences, 24(5), 4308. https://doi.org/10.3390/ijms24054308
SR1-1010	Circular HDAC9/microRNA-138/Sirtuin-1 Pathway Mediates Synaptic and Amyloid Precursor Protein Processing Deficits in Alzheimer's Disease	Yanjun Lu, Lu Tan, Xiong Wang	2019	Neuroscience Bulletin	35, 5	877-888	30887246	10.1007/s12264-019-00361-0	Lu, Y., Tan, L., & Wang, X. (2019). Circular HDAC9/microRNA-138/Sirtuin-1 pathway mediates synaptic and amyloid precursor protein processing deficits in Alzheimer’s disease. Neuroscience Bulletin, 35(5), 877–888. https://doi.org/10.1007/s12264-019-00361-0
SR1-1026	Circular RNA Cwc27 contributes to Alzheimer's disease pathogenesis by repressing Pur-alpha activity	Song, C., Zhang, Y., Huang, W., Shi, J., Huang, Q., Jiang, M., Qiu, Y., Wang, T., Chen, H., & Wang, H.	2022	Cell death and differentiation	29(2)	393-406	34504314	10.1038/s41418-021-00865-1	Song, C., Zhang, Y., Huang, W., Shi, J., Huang, Q., Jiang, M., Qiu, Y., Wang, T., Chen, H., & Wang, H. (2022). Circular RNA Cwc27 contributes to Alzheimer's disease pathogenesis by repressing Pur-α activity. Cell death and differentiation, 29(2), 393–406. https://doi.org/10.1038/s41418-021-00865-1
SR1-1028	Circular RNA detection identifies circPSEN1 alterations in brain specific to autosomal dominant Alzheimer's disease	Chen, Hsiang-Han; Eteleeb, Abdallah; Wang, Ciyang; Fernandez, Maria Victoria; Budde, John; Bermann, Kristy; Norton, Joanne; Wang, Fengxian; Ebl, Curtis; Morris, John; Perrin, Richard; Bateman, Randall; McDade, Eric; Xiong, Chengjie; Goate, Alison; Farlow, Martin; Chhatwal, Jasmeer; Schofield, Peter; Chui, Helena; Harari, Oscar; Cruchaga, Carlos; Ibanez, Laura	2022	Acta Neuropathologica Communications	10(1)	n/a	35246267	https://doi.org/10.1186/s40478-022-01328-5	Chen, H.-H., Eteleeb, A., Wang, C., Fernandez, M. V., Budde, J. P., Bergmann, K., Norton, J., Wang, F., Ebl, C., Morris, J. C., Perrin, R. J., Bateman, R. J., McDade, E., Xiong, C., Goate, A., Farlow, M., Chhatwal, J., Schofield, P. R., Chui, H., … Ibanez, L. (2022). Circular RNA detection identifies CIRCPSEN1 alterations in brain specific to autosomal dominant alzheimer’s disease. Acta Neuropath…
SR1-1030	Circular RNA Encoded Amyloid Beta peptides-A Novel Putative Player in Alzheimer's Disease	Dingding Mo, Xinping Li, Carsten A Raabe, Timofey S Rozhdestvensky, Boris V Skryabin, Juergen Brosius	2020	Cells	9, 10	Not available	33003364	Mo, D., Li, X., Raabe, C. A., Rozhdestvensky, T. S., Skryabin, B. V., & Brosius, J. (2020). Circular RNA encoded amyloid beta peptides—A novel putative player in Alzheimer’s disease. Cells, 9(10), 2196. https://doi.org/10.3390/cells9102196	Mo, D., Li, X., Raabe, C. A., Rozhdestvensky, T. S., Skryabin, B. V., & Brosius, J. (2020). Circular RNA encoded amyloid beta peptides—A novel putative player in Alzheimer’s disease. Cells, 9(10), 2196. https://doi.org/10.3390/cells9102196
SR1-1033	Circular RNA expression profile of Alzheimer's disease and its clinical significance as biomarkers for the disease risk and progression	Li, Y., Fan, H., Sun, J., Ni, M., Zhang, L., Chen, C., Hong, X., Fang, F., Zhang, W., & Ma, P.	2020	The international journal of biochemistry & cell biology	123	105747	32315771	10.1016/j.biocel.2020.105747	Li, Y., Fan, H., Sun, J., Ni, M., Zhang, L., Chen, C., Hong, X., Fang, F., Zhang, W., & Ma, P. (2020). Circular RNA expression profile of Alzheimer's disease and its clinical significance as biomarkers for the disease risk and progression. The international journal of biochemistry & cell biology, 123, 105747. https://doi.org/10.1016/j.biocel.2020.105747
SR1-1083	Circulating brain-enriched microRNAs as novel biomarkers for detection and differentiation of neurodegenerative diseases	Sheinerman, Kira; Toledo, Jon; Tsivinsky, Vladimir; Irwin, David; Grossman, Murray; Weintraub, Daniel; Hurtig, Howard; Chen-Plotkin, Alice; Wolk, David; McCluskey, Leo; Elman, Lauren; Trojanowski, John; Umansky, Samuil	2017	Alzheimer's Research and Therapy	9(1)	89	29121998	https://doi.org/10.1186/s13195-017-0316-0	Sheinerman, K. S., Toledo, J. B., Tsivinsky, V. G., Irwin, D., Grossman, M., Weintraub, D., Hurtig, H. I., Chen-Plotkin, A., Wolk, D. A., McCluskey, L. F., Elman, L. B., Trojanowski, J. Q., &amp; Umansky, S. R. (2017). Circulating brain-enriched micrornas as novel biomarkers for detection and differentiation of neurodegenerative diseases. Alzheimer’s Research &amp;amp; Therapy, 9(1). https://doi.…
SR1-1089	Circulating extracellular vesicle-containing microRNAs reveal potential pathogenesis of Alzheimer’s disease	Yi Wang, Ping Yuan, Lu Ding, Jie Zhu, Xinrui Qi, Yanyan Zhang, Yunxia Li, Xiaohuan Xia, Jialin C Zheng	2022	Frontiers in Cellular Neuroscience	16	Not available	36339820	10.3389/fncel.2022.955511	Wang, Y., Yuan, P., Ding, L., Zhu, J., Qi, X., Zhang, Y., Li, Y., Xia, X., & Zheng, J. (2022). Circulating extracellular vesicle-containing microRNAs reveal potential pathogenesis of Alzheimer’s disease. Frontiers in Cellular Neuroscience, 16. https://doi.org/10.3389/fncel.2022.955511
SR1-1119	Circulating miR-125b as a biomarker of Alzheimer's disease	Tan, Lin; Yu, Jin-Tai, Liu, Qiu-Yan; Tan, Meng-Shan; Zhang, Wei; Hu, Nan; Wang, Ying-Li; Sun, Lei; Jiang, Teng; Tan, Lan	2014	Journal of the Neurological Sciences	6(1-2)	52-56	24139697	https://doi.org/10.1016/j.jns.2013.10.002	Tan, L., Yu, J.-T., Liu, Q.-Y., Tan, M.-S., Zhang, W., Hu, N., Wang, Y.-L., Sun, L., Jiang, T., &amp; Tan, L. (2014). Circulating mir-125b as a biomarker of Alzheimer’s disease. Journal of the Neurological Sciences, 336(1–2), 52–56. https://doi.org/10.1016/j.jns.2013.10.002
SR1-1120	Circulating miR-127-3p as a Potential Biomarker for Differential Diagnosis in Frontotemporal Dementia	Paola Piscopo, Margherita Grasso, Maria Puopolo, Emanuela D'Acunto, Giuseppina Talarico, Alessio Crestini, Marina Gasparini, Rosa Campopiano, Stefano Gambardella, Anna Elisa Castellano, Giuseppe Bruno, Michela A Denti, Annamaria Confaloni	2018	Journal of Alzheimer’s Disease	65, 2	455-464	30056425	10.3233/JAD-180364	Piscopo, P., Grasso, M., Puopolo, M., D’Acunto, E., Talarico, G., Crestini, A., Gasparini, M., Campopiano, R., Gambardella, S., Castellano, A. E., Bruno, G., Denti, M. A., & Confaloni, A. (2018). Circulating MIR-127-3P as a potential biomarker for differential diagnosis in frontotemporal dementia. Journal of Alzheimer’s Disease, 65(2), 455–464. https://doi.org/10.3233/jad-180364
SR1-1122	Circulating miRNA Biomarkers for Alzheimer’s Disease	Pavan Kumar, Zoltan Dezso1, Crystal MacKenzie1, Judy Oestreicher1, Sergei Agoulnik1, Michael Byrne1,Francois Bernier2, Mamoru Yanagimachi2, Ken Aoshima2, Yoshiya Oda1	2013	PLOS one	8, 7	10	23922807	10.1371/journal.pone.0069807	Kumar, P., Dezso, Z., MacKenzie, C., Oestreicher, J., Agoulnik, S., Byrne, M., ... & Oda, Y. (2013). Circulating miRNA biomarkers for Alzheimer's disease. PloS one, 8(7), e69807.
SR1-1131	Circulating Small Extracellular Vesicle-Derived miR-342-5p Ameliorates Beta-Amyloid Formation via Targeting Beta-site APP Cleaving Enzyme 1 in Alzheimer's Disease	Dong, Zhiwu; Gu, Hongjun; Guo, Qiang; Liu, Xianglu; Li, Feifei; Liu, Huiling; Sun, Li; Ma, Huimin; Zhao, Kewen	2022	Cells	11(23)	3830	36497090	https://doi.org/10.3390/cells11233830	Dong, Z., Gu, H., Guo, Q., Liu, X., Li, F., Liu, H., Sun, L., Ma, H., &amp; Zhao, K. (2022). Circulating small extracellular vesicle-derived mir-342-5p ameliorates beta-amyloid formation via targeting beta-site app cleaving enzyme 1 in alzheimer’s disease. Cells, 11(23), 3830. https://doi.org/10.3390/cells11233830
SR1-1134	Circulatory miR-223-3p Discriminates Between Parkinson’s and Alzheimer’s Patients	Roberta Mancuso, Simone Agostini, Ambra Hernis, Milena Zanzottera, Anna Bianchi & Mario Clerici	2019	Scientific Reports	9, 1	Not available	31253822	10.1038/s41598-019-45687-x	Mancuso, R., Agostini, S., Hernis, A., Zanzottera, M., Bianchi, A., & Clerici, M. (2019). Circulatory MIR-223-3P discriminates between Parkinson’s and Alzheimer’s patients. Scientific Reports, 9(1). https://doi.org/10.1038/s41598-019-45687-x
SR1-1152	Clinical significance of miR-433 in the diagnosis of Alzheimer's disease and its effect on Aβ-induced neurotoxicity by regulating JAK2	Rui Wang 1, Jingjing Zhang 2	2020	Experimental Gerontology	141	8	32871216	10.1016/j.exger.2020.111080	Wang, R., & Zhang, J. (2020). Clinical significance of miR-433 in the diagnosis of Alzheimer's disease and its effect on Aβ-induced neurotoxicity by regulating JAK2. Experimental gerontology, 141, 111080.
SR1-1167	Co-Expression Analysis of microRNAs and Proteins in Brain of Alzheimer's Disease Patients	Watson, C. N., Begum, G., Ashman, E., Thorn, D., Yakoub, K. M., Hariri, M. A., Nehme, A., Mondello, S., Kobeissy, F., Belli, A., & Di Pietro, V.	2022	Cells	11(1)	163	35011725	10.3390/cells11010163	Watson, C. N., Begum, G., Ashman, E., Thorn, D., Yakoub, K. M., Hariri, M. A., Nehme, A., Mondello, S., Kobeissy, F., Belli, A., & Di Pietro, V. (2022). Co-Expression Analysis of microRNAs and Proteins in Brain of Alzheimer's Disease Patients. Cells, 11(1), 163. https://doi.org/10.3390/cells11010163
SR1-1198	Common signatures of differential microRNA expression in Parkinson's and Alzheimer's disease brains	Dobricic, Valerija; Schilling, Marcel; Farkas, Ildiko; Gveric, Djordje; Ohlei, Oleina; Schulz, Jessica; Middleton, Lefkos; Gentleman, Steve; Parkkinen, Laura; Bertram, Lars; Lill, Christina	2022	Brain Communications	4(6)	n/a	36382223	10.1093/braincomms/fcac274	Dobricic, V., Schilling, M., Farkas, I., Gveric, D. O., Ohlei, O., Schulz, J., Middleton, L., Gentleman, S. M., Parkkinen, L., Bertram, L., &amp; Lill, C. M. (2022). Common signatures of differential microrna expression in parkinson’s and alzheimer’s disease brains. Brain Communications, 4(6). https://doi.org/10.1093/braincomms/fcac274
SR1-1348	CSF microRNA Profiling in Alzheimer's Disease: a Screening and Validation Study	Dangla-Valls, Adria; Molinuevo, Jose Luis; Altirriba, Jordi; Sanchez-Valle, Raquel; Alcolea, Daniel; Fortea, Juan; Rami, Lorena; Balasa, Mircea; Munoz-Garcia, Cristina; Ezquerra, Mario; Fernandez-Santiago, Ruben; Lleo, Alberto; Llado, Albert; Antonell, Anna	2017	Molecular Neurobiology	54(9)	6647-6654	27738874	10.1007/s12035-016-0106-x	Dangla-Valls, A., Molinuevo, J. L., Altirriba, J., Sánchez-Valle, R., Alcolea, D., Fortea, J., Rami, L., Balasa, M., Muñoz-García, C., Ezquerra, M., Fernández-Santiago, R., Lleó, A., Lladó, A., &amp; Antonell, A. (2016). CSF microrna profiling in alzheimer’s disease: A screening and Validation Study. Molecular Neurobiology, 54(9), 6647–6654. https://doi.org/10.1007/s12035-016-0106-x
SR1-1382	De-repression of FOXO3a death axis by microRNA-132 and-212 causes neuronal apoptosis in Alzheimers disease	Hon-Kit Andus Wong, Tatiana Veremeyko, Nehal Patel, Cynthia A Lemere, Dominic M Walsh, Christine Esau, Charles Vanderburg, Anna M Krichevsky	2013	Human Molecular Genetics	22, 15	3077-3092	23585551	10.1093/hmg/ddt164	Wong, H. K., Veremeyko, T., Patel, N., Lemere, C. A., Walsh, D. M., Esau, C., Vanderburg, C. R., & Krichevsky, A. M. (2013). De-repression of FOXO3a death axis by microRNA-132 and -212 causes neuronal apoptosis in Alzheimer’s disease. Human Molecular Genetics, 22(15), 3077–3092. https://doi.org/10.1093/hmg/ddt164
SR1-4337	Decreased miR-451a in cerebrospinal fluid, a marker for both cognitive impairment and depressive symptoms in Alzheimer's disease	Feng, H., Hu, P., Chen, Y., Sun, H., Cai, J., He, X., Cao, Q., Yin, M., Zhang, Y., Li, Q., Gao, J., Marshall, C., Sheng, C., Shi, J., &amp; Xiao, M.	2023	Theranostics	13(9)	3021-3040	37284450	https://doi.org/10.7150/thno.81826	Feng, H., Hu, P., Chen, Y., Sun, H., Cai, J., He, X., Cao, Q., Yin, M., Zhang, Y., Li, Q., Gao, J., Marshall, C., Sheng, C., Shi, J., &amp; Xiao, M. (2023). Decreased mir-451a in cerebrospinal fluid, a marker for both cognitive impairment and depressive symptoms in alzheimer’s disease. Theranostics, 13(9), 3021–3040. https://doi.org/10.7150/thno.81826
SR1-1423	Deficiency in the Ubiquitin Conjugating Enzyme UBE2A in Alzheimer's Disease (AD) is Linked to Deficits in a Natural Circular miRNA-7 Sponge (circRNA; ciRS-7)	Yuhai Zhao, Peter N Alexandrov, Vivian Jaber, Walter J Lukiw	2016	Genes	7, 12	Not available	27929395	10.3390/genes7120116	Zhao, Y., Alexandrov, P. N., Jaber, V., & Lukiw, W. J. (2016). Deficiency in the Ubiquitin Conjugating Enzyme UBE2A in Alzheimer’s Disease (AD) is Linked to Deficits in a Natural Circular miRNA-7 Sponge (circRNA; ciRS-7). Genes, 7(12), 116. https://doi.org/10.3390/genes7120116
SR1-1475	Determination of miR-373 and miR-204 levels in neuronal exosomes in Alzheimer's disease	Taşdelen, E., Özel Kızıl, E. T., Tezcan, S., Yalap, E., Bingöl, A. P., & Kutlay, N. Y.	2022	Turkish journal of medical sciences	52(5)	1458-1467	36422510	10.55730/1300-0144.5484	Taşdelen, E., Özel Kızıl, E. T., Tezcan, S., Yalap, E., Bingöl, A. P., & Kutlay, N. Y. (2022). Determination of miR-373 and miR-204 levels in neuronal exosomes in Alzheimer's disease. Turkish journal of medical sciences, 52(5), 1458–1467. https://doi.org/10.55730/1300-0144.5484
SR1-1509	Diagnostic and therapeutic biomarkers for Alzheimer's disease in human-derived platelets	Jae-Woong Min, Jina Lee, Hui-Jin Mun, Dae Hoon Kim, Byeong-Gyu Park, Bora Yoon, Jin-Hyeob Ryu, Hyun-Jeong Cho	2020	Genes & Genomics	42, 12	1467-1475	33180258	10.1007/s13258-020-01015-6	Min, J., Lee, J., Mun, H., Kim, D., Park, B., Yoon, B., Ryu, J., & Cho, H. (2020). Diagnostic and therapeutic biomarkers for Alzheimer’s disease in human-derived platelets. Genes & Genomics, 42(12), 1467–1475. https://doi.org/10.1007/s13258-020-01015-6
SR1-1514	Diagnostic performance of new and classic CSF biomarkers in age-related dementias	Francesca Marchegiani 1, Giulia Matacchione 2, Deborah Ramini 2, Fiorella Marcheselli 1, Rina Recchioni 1, Tiziana Casoli 3, Elisa Mercuri 2, Marco Lazzarini 2, Belinda Giorgetti 3, Valentina Cameriere 4, Susy Paolini 4, Lucia Paciaroni 4, Tommaso Rossi 4, Roberta Galeazzi 5, Rosamaria Lisa 6, Anna Rita Bonfigli 6, Antonio Domenico Procopio 1 2, Maria De Luca 7, Giuseppe Pelliccioni # 4, Fabiola …	2019	Aging (Albany NY)	11, 8	2420-2429	31029057	10.18632/aging.101925	Marchegiani, F., Matacchione, G., Ramini, D., Marcheselli, F., Recchioni, R., Casoli, T., ... & Olivieri, F. (2019). Diagnostic performance of new and classic CSF biomarkers in age-related dementias. Aging (Albany NY), 11(8), 2420.
SR1-1520	Diagnostic value of miR-193a-3p in Alzheimer's disease and miR-193a-3p attenuates amyloid-β induced neurotoxicity by targeting PTEN	Cao, F., Liu, Z., & Sun, G.	2020	Experimental gerontology	130	110814	31857133	10.1016/j.exger.2019.110814	Cao, F., Liu, Z., & Sun, G. (2020). Diagnostic value of miR-193a-3p in Alzheimer's disease and miR-193a-3p attenuates amyloid-β induced neurotoxicity by targeting PTEN. Experimental gerontology, 130, 110814. https://doi.org/10.1016/j.exger.2019.110814
SR1-1530	Different miRNA Profiles in Plasma Derived Small and Large Extracellular Vesicles from Patients with Neurodegenerative Diseases	Sproviero, D., Gagliardi, S., Zucca, S., Arigoni, M., Giannini, M., Garofalo, M., Olivero, M., Dell’Orco, M., Pansarasa, O., Bernuzzi, S., Avenali, M., Cotta Ramusino, M., Diamanti, L., Minafra, B., Perini, G., Zangaglia, R., Costa, A., Ceroni, M., Perrone-Bizzozero, N. I., … Cereda, C.	2021	International Journal of Molecular Sciences	22(5)	2737	33800495	https://doi.org/10.3390/ijms22052737	Sproviero, D., Gagliardi, S., Zucca, S., Arigoni, M., Giannini, M., Garofalo, M., Olivero, M., Dell’Orco, M., Pansarasa, O., Bernuzzi, S., Avenali, M., Cotta Ramusino, M., Diamanti, L., Minafra, B., Perini, G., Zangaglia, R., Costa, A., Ceroni, M., Perrone-Bizzozero, N. I., … Cereda, C. (2021). Different MIRNA profiles in plasma derived small and large extracellular vesicles from patients with ne…
SR1-1531	Differential blood miRNA expression in brain amyloid imaging-defined Alzheimer's disease and controls	Helen Zong Ying Wu, Anbupalam Thalamuthu, Lesley Cheng, Christopher Fowler, Colin L Masters, Perminder Sachdev, Karen A Mather; the Australian Imaging Biomarkers and Lifestyle Flagship Study of Ageing	2020	Alzheimer’s Research & Therapy	12, 1	Not available	32414413	10.1186/s13195-020-00627-0	Wu, H. Z. Y., Thalamuthu, A., Cheng, L., Fowler, C., Masters, C. L., Sachdev, P. S., & Mather, K. A. (2020). Differential blood miRNA expression in brain amyloid imaging-defined Alzheimer’s disease and controls. Alzheimer’s Research & Therapy, 12(1). https://doi.org/10.1186/s13195-020-00627-0
SR1-1532	Differential DNA Methylation of MicroRNA Genes in Temporal Cortex from Alzheimer's Disease Individuals	Darine Villela 1, Rodrigo F Ramalho 2, Aderbal R T Silva 2, Helena Brentani 3, Claudia K Suemoto 4, Carlos Augusto Pasqualucci 5, Lea T Grinberg 6, Ana C V Krepischi 1, Carla Rosenberg 1	2016	Neural Plasticity	2016	10	27213057	10.1155/2016/2584940	Villela, D., Ramalho, R. F., Silva, A. R., Brentani, H., Suemoto, C. K., Pasqualucci, C. A., ... & Rosenberg, C. (2016). Differential DNA methylation of microRNA genes in temporal cortex from Alzheimer’s disease individuals. Neural plasticity, 2016.
SR1-1533	Differential Effects of APOE Genotype on MicroRNA Cargo of Cerebrospinal Fluid Extracellular Vesicles in Females With Alzheimer's Disease Compared to Males	Sandau, U. S., McFarland, T. J., Smith, S. J., Galasko, D. R., Quinn, J. F., & Saugstad, J. A.	2022	Frontiers in cell and developmental biology	10	864022	35573689	10.3389/fcell.2022.864022	Sandau, U. S., McFarland, T. J., Smith, S. J., Galasko, D. R., Quinn, J. F., & Saugstad, J. A. (2022). Differential Effects of APOE Genotype on MicroRNA Cargo of Cerebrospinal Fluid Extracellular Vesicles in Females With Alzheimer's Disease Compared to Males. Frontiers in cell and developmental biology, 10, 864022. https://doi.org/10.3389/fcell.2022.864022
SR1-1550	Differential Expression of Plasma Exo-miRNA in Neurodegenerative Diseases by Next-Generation Sequencing	Nie, C., Sun, Y., Zhen, H., Guo, M., Ye, J., Liu, Z., Yang, Y., & Zhang, X.	2020	Frontiers in Neuroscience	14	438	32457573	https://doi.org/10.3389/fnins.2020.00438	Nie, C., Sun, Y., Zhen, H., Guo, M., Ye, J., Liu, Z., Yang, Y., &amp; Zhang, X. (2020). Differential expression of plasma exo-mirna in Neurodegenerative Diseases by next-generation sequencing. Frontiers in Neuroscience, 14. https://doi.org/10.3389/fnins.2020.00438
SR1-1554	Differential microRNA expression analyses across two brain regions in Alzheimer's disease	Valerija Dobricic, Marcel Schilling, Jessica Schulz, Ling-Shuang Zhu, Chao-Wen Zhou,2Janina Fuß, Sören Franzenburg, Ling-Qiang Zhu, Laura Parkkinen, Christina M. Lill and Lars Bertram	2022	Translational Psychiatry	12, 1	Not available	36038535	10.1038/s41398-022-02108-4	Dobricic, V., Schilling, M., Schulz, J., Zhu, L., Zhou, C., Fuss, J., Franzenburg, S., Zhu, L., Parkkinen, L., Lill, C. M., & Bertram, L. (2022). Differential microRNA expression analyses across two brain regions in Alzheimer’s disease. Translational Psychiatry, 12(1). https://doi.org/10.1038/s41398-022-02108-4
SR1-1556	Differential regulation of interleukin-1 receptor-associated kinase-1 (IRAK-1) and IRAK-2 by microRNA-146a and NF-kappaB in stressed human astroglial cells and in Alzheimer disease	Jian Guo Cui 1, Yuan Yuan Li, Yuhai Zhao, Surjyadipta Bhattacharjee, Walter J Lukiw	2010	THE JOURNAL OF BIOLOGICAL CHEMISTRY	285, 50	38951–38960	20937840	10.1074/jbc.M110.178848	Cui, J. G., Li, Y. Y., Zhao, Y., Bhattacharjee, S., & Lukiw, W. J. (2010). Differential regulation of interleukin-1 receptor-associated kinase-1 (IRAK-1) and IRAK-2 by microRNA-146a and NF-κB in stressed human astroglial cells and in Alzheimer disease. Journal of Biological Chemistry, 285(50), 38951-38960.
SR1-1597	Dissecting the role of non-coding RNAs in the accumulation of amyloid and tau neuropathologies in Alzheimer's disease	Ellis Patrick, Sathyapriya Rajagopal, Hon-Kit Andus Wong, Cristin McCabe, Jishu Xu, Anna Tang, Selina H Imboywa, Julie A Schneider, Nathalie Pochet, Anna M Krichevsky, Lori B Chibnik, David A Bennett, Philip L De Jager	2017	Molecular Neurodegeneration	12, 1	Not available	28668092	10.1186/s13024-017-0191-y	Patrick, E., Rajagopal, S., Wong, H. A., McCabe, C., Xu, J., Tang, A., Imboywa, S., Schneider, J. A., Pochet, N., Krichevsky, A. M., Chibnik, L. B., Bennett, D. A., & De Jager, P. L. (2017). Dissecting the role of non-coding RNAs in the accumulation of amyloid and tau neuropathologies in Alzheimer’s disease. Molecular Neurodegeneration, 12(1). https://doi.org/10.1186/s13024-017-0191-y
SR1-6231	Distinct expression of the neurotoxic microRNA family let-7 in the cerebrospinal fluid of patients with Alzheimer's disease	Derkow, K., Rössling, R., Schipke, C., Krüger, C., Bauer, J., Fähling, M., Stroux, A., Schott, E., Ruprecht, K., Peters, O., &amp; Lehnardt, S.	2018	PLOS ONE	13(7)	n/a	30011310	https://doi.org/10.1371/journal.pone.0200602	Derkow, K., Rössling, R., Schipke, C., Krüger, C., Bauer, J., Fähling, M., Stroux, A., Schott, E., Ruprecht, K., Peters, O., &amp; Lehnardt, S. (2018). Distinct expression of the neurotoxic microrna family let-7 in the cerebrospinal fluid of patients with alzheimer’s disease. PLOS ONE, 13(7). https://doi.org/10.1371/journal.pone.0200602
SR1-1622	DNA methyltransferase 3, a target of microRNA-29c, contributes to neuronal proliferation by regulating the expression of brain-derived neurotrophic factor	YANG, G., SONG, Y., ZHOU, X., DENG, Y., LIU, T., WENG, G., YU, D., &amp; PAN, S.	2015	Molecular Medicine Reports	12(1)	1435–1442	25815896	https://doi.org/10.3892/mmr.2015.3531	YANG, G., SONG, Y., ZHOU, X., DENG, Y., LIU, T., WENG, G., YU, D., &amp; PAN, S. (2012). DNA methyltransferase 3, a target of microrna-29c, contributes to neuronal proliferation by regulating the expression of brain-derived neurotrophic factor. Molecular Medicine Reports, 12(1), 1435–1442. https://doi.org/10.3892/mmr.2015.3531
SR1-1635	Down-regulated expression of microRNA-338-5p contributes to neuropathology in Alzheimer's disease	Qi Qian 1 2 3, Jian Zhang 2, Fang-Ping He 1, Wang-Xiao Bao 1, Ting-Ting Zheng 4 5, Dong-Ming Zhou 5, Hong-Yu Pan 5, Heng Zhang 5, Xiao-Qin Zhang 5, Xiao He 5, Bing-Gui Sun 5, Ben-Yan Luo 1, Chu Chen 2, Guo-Ping Peng 1	2019	FASEB Journal	33, 3	SR1-1635	30576233	10.1096/fj.201801846R	Qian, Q., Zhang, J., He, F. P., Bao, W. X., Zheng, T. T., Zhou, D. M., ... & Peng, G. P. (2019). Down-regulated expression of microRNA-338-5p contributes to neuropathology in Alzheimer’s disease. The FASEB Journal, 33(3), 4404.
SR1-1647	Downregulated serum miR-223 servers as biomarker in Alzheimer's disease	Jia, L.H., & Liu, Y.N.	2016	Cell Biochemistry and Function	34(4)	233–237	27027823	https://doi.org/10.1002/cbf.3184	Jia, L.H., & Liu, Y.N. (2016). Downregulated serum mir-223 servers as biomarker in Alzheimer’s disease. Cell Biochemistry and Function, 34(4), 233–237. https://doi.org/10.1002/cbf.3184
SR1-1666	Downregulation of serum miR-106b: a potential biomarker for Alzheimer disease	Soheil Madadi, Massoud Saidijam, Bahram Yavari, Meysam Soleimani	2020	Archives of Physiology and Biochemistry	128, 4	875–879	32141790	10.1080/13813455.2020.1734842	Madadi, S., Saidijam, M., Yavari, B., & Soleimani, M. (2020). Downregulation of serum miR-106b: a potential biomarker for Alzheimer disease. Archives of Physiology and Biochemistry, 128(4), 875–879. https://doi.org/10.1080/13813455.2020.1734842
SR1-1703	Dysregulation of microRNA-219 promotes neurodegeneration through post-transcriptional regulation of tau	Santa-Maria, I., Alaniz, M. E., Renwick, N., Cela, C., Fulga, T. A., Van Vactor, D., Tuschl, T., Clark, L. N., Shelanski, M. L., McCabe, B. D., & Crary, J. F.	2015	The Journal of clinical investigation	125(2)	681-686	25574843	10.1172/JCI78421	Santa-Maria, I., Alaniz, M. E., Renwick, N., Cela, C., Fulga, T. A., Van Vactor, D., Tuschl, T., Clark, L. N., Shelanski, M. L., McCabe, B. D., & Crary, J. F. (2015). Dysregulation of microRNA-219 promotes neurodegeneration through post-transcriptional regulation of tau. The Journal of clinical investigation, 125(2), 681–686. https://doi.org/10.1172/JCI78421
SR1-1711	Early and In-Stage Diagnosis of Alzheimer's Disease by the Simultaneous Fluorescent Determination of the Biomarkers miR-501-3p and miR-455-3p with Carbon Quantum Dots in Serum	Yaxin Guo, Dan Liu, Qing Yang, Wei Shi, Zhihui Yang, Jia Chen &Juan Xiang	2021	Analytical Letters	55, 9	1453–1465	Not available	https://doi.org/10.1080/00032719.2021.2008950	Guo, Y., Liu, D., Yang, Q., Shi, W., Yang, Z., Chen, J., & Xiang, J. (2021). Early and In-Stage Diagnosis of Alzheimer’s Disease by the Simultaneous Fluorescent Determination of the Biomarkers miR-501-3p and miR-455-3p with Carbon Quantum Dots in Serum. Analytical Letters, 55(9), 1453–1465. https://doi.org/10.1080/00032719.2021.2008950
SR1-1780	Elevated plasma levels of exosomal BACE1-AS combined with the volume and thickness of the right entorhinal cortex may serve as a biomarker for the detection of Alzheimer's disease	Dewei Wang, Ping Wang, Xianli Bian, Shunliang Xu, Qingbo Zhou, Yuan Zhang, Mao Ding, Min Han, Ling Huang, Jianzhong Bi, Yuxiu Jia, Zhaohong Xie	2020	Molecular Medicine Reports	22, 1	227-238	32377715	10.3892/mmr.2020.11118	Wang, D., Wang, P., Bian, X., Xu, S., Zhou, Q., Zhang, Y., Ding, M., Han, M., Huang, L., Bi, J., Jia, Y., & Xie, Z. (2020). Elevated plasma levels of exosomal BACE1‑AS combined with the volume and thickness of the right entorhinal cortex may serve as a biomarker for the detection of Alzheimer’s disease. Molecular Medicine Reports, 22(1), 227–238. https://doi.org/10.3892/mmr.2020.11118
SR1-1822	Emerging Role of miR-21-5p in Neuron-Glia Dysregulation and Exosome Transfer Using Multiple Models of Alzheimer's Disease	Gonçalo Garcia 1 2, Sara Pinto 1 3, Sofia Ferreira 1, Daniela Lopes 1, Maria João Serrador 1, Adelaide Fernandes 2 4, Ana Rita Vaz 1 2, Alexandre de Mendonça 5, Frank Edenhofer 6, Tarja Malm 7, Jari Koistinaho 7 8, Dora Brites 1 2	2022	Cells	11, 21	36	36359774	10.3390/cells11213377	Garcia, G., Pinto, S., Ferreira, S., Lopes, D., Serrador, M. J., Fernandes, A., ... & Brites, D. (2022). Emerging Role of miR-21-5p in Neuron–Glia Dysregulation and Exosome Transfer Using Multiple Models of Alzheimer’s Disease. Cells, 11(21), 3377.
SR1-1877	Enhanced Expression of microRNA-1273g-3p Contributes to Alzheimer's Disease Pathogenesis by Regulating the Expression of Mitochondrial Genes	Kim, S. H., Choi, K. Y., Park, Y., McLean, C., Park, J., Lee, J. H., Lee, K. H., Kim, B. C., Huh, Y. H., Lee, K. H., & Song, W. K.	2021	Cells	10(10)	2697	34685681	10.3390/cells10102697	Kim, S. H., Choi, K. Y., Park, Y., McLean, C., Park, J., Lee, J. H., Lee, K. H., Kim, B. C., Huh, Y. H., Lee, K. H., & Song, W. K. (2021). Enhanced Expression of microRNA-1273g-3p Contributes to Alzheimer's Disease Pathogenesis by Regulating the Expression of Mitochondrial Genes. Cells, 10(10), 2697. https://doi.org/10.3390/cells10102697
SR1-2127	Evidence for a neuroprotective microRNA pathway in amnestic mild cognitive impairment	Rebecca B Weinberg 1, Elliott J Mufson 2, Scott E Counts 3	2015	Frontiers in Neuroscience	5, 9	12	26594146	10.3389/fnins.2015.00430	Weinberg, R. B., Mufson, E. J., & Counts, S. E. (2015). Evidence for a neuroprotective microRNA pathway in amnestic mild cognitive impairment. Frontiers in neuroscience, 9, 430.
SR1-2159	Exosomal MicroRNA-Based Predictive Model for Preclinical Alzheimer's Disease: A Multicenter Study	Longfei Jia, Min Zhu, Jianwei Yang, Yana Pang, Qi Wang, TingTing Li, Fangyu Li, Qigeng Wang, Yan Li, Yiping Wei	2022	Biological Psychiatry	92, 1	44-53	35221095	10.1016/j.biopsych.2021.12.015	Jia, L., Zhu, M., Yang, J., Pang, Y., Wang, Q., Li, T., Li, F., Wang, Q., Li, Y., & Wei, Y. (2022). Exosomal MicroRNA-Based Predictive Model for Preclinical Alzheimer’s Disease: a multicenter study. Biological Psychiatry, 92(1), 44–53. https://doi.org/10.1016/j.biopsych.2021.12.015
SR1-2216	Exploration of potential circulating micro-RNA as biomarker for Alzheimer's disease	Mahsa Abolghasemi a,1 , Elham Poursaei a,1 , Soghra Bornehdeli a , Dariush Shanehbandi b , Milad Asadi c,b , Mahsa Sadeghzadeh b , Reza Naghdi Sadeh d,*	2021	Meta Gene	30, 37	4	Not available	10.1016/j.mgene.2021.100968	Abolghasemi, M., Poursaei, E., Bornehdeli, S., Shanehbandi, D., Asadi, M., Sadeghzadeh, M., & Sadeh, R. N. (2021). Exploration of potential circulating micro-RNA as biomarker for Alzheimer's disease. Meta Gene, 30, 100968.
SR1-2221	Exploratory study on microRNA profiles from plasma-derived extracellular vesicles in Alzheimer's disease and dementia with Lewy bodies	Gámez-Valero, A., Campdelacreu, J., Vilas, D., Ispierto, L., Reñé, R., Álvarez, R., Armengol, M. P., Borràs, F. E., &amp; Beyer, K.	2019	Translational Neurodegeneration	8(1)	n/a	31592314	https://doi.org/10.1186/s40035-019-0169-5	Gámez-Valero, A., Campdelacreu, J., Vilas, D., Ispierto, L., Reñé, R., Álvarez, R., Armengol, M. P., Borràs, F. E., &amp; Beyer, K. (2019). Exploratory study on microrna profiles from plasma-derived extracellular vesicles in alzheimer’s disease and dementia with Lewy Bodies. Translational Neurodegeneration, 8(1). https://doi.org/10.1186/s40035-019-0169-5
SR1-2264	Expression of microRNA-34a in Alzheimer's disease brain targets genes linked to synaptic plasticity, energy metabolism, and resting state network activity	Sarkar, S., Jun, S., Rellick, S., Quintana, D. D., Cavendish, J. Z., &amp; Simpkins, J. W.	2016	Brain Research	1646	139-151	27235866	https://doi.org/10.1016/j.brainres.2016.05.026	Sarkar, S., Jun, S., Rellick, S., Quintana, D. D., Cavendish, J. Z., &amp; Simpkins, J. W. (2016). Expression of microrna-34a in alzheimer’s disease brain targets genes linked to synaptic plasticity, energy metabolism, and resting state network activity. Brain Research, 1646, 139–151. https://doi.org/10.1016/j.brainres.2016.05.026
SR1-2263	Expression of microRNA‑222 in serum of patients with Alzheimer's disease	Qinghong Zeng 1, Linqing Zou 2, Li Qian 3, Fang Zhou 1, Hongxia Nie 1, Shanhua Yu 1, Jiandong Jiang 1, Aixia Zhuang 1, Chuanqi Wang 1, Haojiang Zhang 1	2017	Molecular Medicine Reports	1666, 4	5575-5579	28849039	10.3892/mmr.2017.7301	Zeng, Q., Zou, L., Qian, L., Zhou, F., Nie, H., Yu, S., ... & Zhang, H. (2017). Expression of microRNA‑222 in serum of patients with Alzheimer's disease. Molecular medicine reports, 16(4), 5575-5579.
SR1-2265	Expression of miR-28-3p in patients with Alzheimer's disease before and after treatment and its clinical value	Zhao, X., Wang, S., & Sun, W.	2020	Experimental and therapeutic medicine	20(3)	2218-2226	32765698	10.3892/etm.2020.8920	Zhao, X., Wang, S., & Sun, W. (2020). Expression of miR-28-3p in patients with Alzheimer's disease before and after treatment and its clinical value. Experimental and therapeutic medicine, 20(3), 2218–2226. https://doi.org/10.3892/etm.2020.8920
SR1-2271	Expression of the transcription factor Sp1 and its regulatory hsa-miR-29b in peripheral blood mononuclear cells from patients with Alzheimer's disease	Chiara Villa, Elisa Ridolfi, Chiara Fenoglio, Laura Ghezzi, Roberto Vimercati, Francesca Clerici, Alessandra Marcone, Salvatore Gallone, Maria Serpente, Claudia Cantoni, Rossana Bonsi, Sara Cioffi, Stefano Cappa, Massimo Franceschi, Innocenzo Rainero, Claudio Mariani, Elio Scarpini, Daniela Galimberti	2013	Journal of Alzheimer’s Disease	35, 3	487–494	23435408	10.3233/JAD-122263	Clara, V., Ridolfi, E., Fenoglio, C., Ghezzi, L., Vimercati, R., Clerici, F., Marcone, A., Gallone, S., Serpente, M., Cantoni, C., Bonsi, R., Cioffi, S., Cappa, S. F., Franceschi, M., Rainero, I., Mariani, C., Scarpini, E., & Galimberti, D. (2013). Expression of the Transcription Factor Sp1 and its Regulatory hsa-miR-29b in Peripheral Blood Mononuclear Cells from Patients with Alzheimer’s Disease…
SR1-2279	Expression relationship and significance of NEAT1 and miR-27a-3p in serum and cerebrospinal fluid of patients with Alzheimer's disease	Lijie He # 1, Zongnan Chen # 2, Jing Wang 1, Heqiang Feng 3	2022	BMC Neurology	22203	8	35659599	10.1186/s12883-022-02728-9	He, L., Chen, Z., Wang, J., & Feng, H. (2022). Expression relationship and significance of NEAT1 and miR-27a-3p in serum and cerebrospinal fluid of patients with Alzheimer’s disease. BMC neurology, 22(1), 1-8.
SR1-2306	Extracellular Vesicles of Alzheimer's Disease Patients as a Biomarker for Disease Progression	Anat Aharon, Polina Spector, Rawan Sayed Ahmad, Nizar Horrany, Annie Sabbach, Benjamin Brenner, Judith Aharon-Peretz	2020	Molecular Neurobiology	57,10	4156–4169	32676990	10.1007/s12035-020-02013-1	Aharon, A., Spector, P., Ahmad, R. S., Horrany, N., Sabbach, A., Brenner, B., & Aharon-Peretz, J. (2020). Extracellular vesicles of Alzheimer’s disease patients as a biomarker for disease progression. Molecular Neurobiology, 57(10), 4156–4169. https://doi.org/10.1007/s12035-020-02013-1
SR1-2442	Gender-Dependent Deregulation of Linear and Circular RNA Variants of HOMER1 in the Entorhinal Cortex of Alzheimer's Disease	Urdánoz-Casado, A., Sánchez-Ruiz de Gordoa, J., Robles, M., Acha, B., Roldan, M., Zelaya, M. V., Blanco-Luquin, I., & Mendioroz, M.	2021	International journal of molecular sciences	22(17)	9205	34502114	10.3390/ijms22179205	Urdánoz-Casado, A., Sánchez-Ruiz de Gordoa, J., Robles, M., Acha, B., Roldan, M., Zelaya, M. V., Blanco-Luquin, I., & Mendioroz, M. (2021). Gender-Dependent Deregulation of Linear and Circular RNA Variants of HOMER1 in the Entorhinal Cortex of Alzheimer's Disease. International journal of molecular sciences, 22(17), 9205. https://doi.org/10.3390/ijms22179205
SR1-2522	GENETIC POLYMORPHISM OF SERUM EXOSOME-ASSOCIATED MICRORNAS IN PATIENTS WITH ALZHEIMERS DISEASE	Weidong Su, Zhoufan Wang, Yan Zhu, Yang Zhang, Ling Zhu, Lijun Li, Mingjie Xia, Li Li	2021	Acta medica mediterranea	37	2365	not available	10.19193/0393-6384_2021_4_369	Su, W., Zhoufan, Z., Zhu, Y., Zhang, Y., Zhun, L., Lijun, L., & Mingjie, X. (2021). GENETIC POLYMORPHISM OF SERUM EXOSOME-ASSOCIATED MICRORNAS IN PATIENTS WITH ALZHEIMER’s DISEASE. Acta Medica Mediterranea, 4, 2365. https://doi.org/10.19193/0393-6384_2021_4_369
SR1-2604	Genome-wide profiling and predicted significance of post-mortem brain microRNA in Alzheimer's disease	Henriques, A. D., Machado-Silva, W., Leite, R. E. P., Suemoto, C. K., Leite, K. R. M., Srougi, M., Pereira, A. C., Jacob-Filho, W., &amp; Nóbrega, O. T.	2020	Mechanisms of Ageing and Development	191	111352	32920076	https://doi.org/10.1016/j.mad.2020.111352	Henriques, A. D., Machado-Silva, W., Leite, R. E. P., Suemoto, C. K., Leite, K. R. M., Srougi, M., Pereira, A. C., Jacob-Filho, W., &amp; Nóbrega, O. T. (2020). Genome-wide profiling and predicted significance of post-mortem brain microrna in alzheimer’s disease. Mechanisms of Ageing and Development, 191, 111352. https://doi.org/10.1016/j.mad.2020.111352
SR1-2607	Genome-Wide Serum microRNA Expression Profiling Identifies Serum Biomarkers for Alzheimer's Disease	Tan, Lina; 1 | Yu, Jin-Taia; b; c; *; 1 | Tan, Meng-Shanb | Liu, Qiu-Yana | Wang, Hui-Fuc | Zhang, Weia | Jiang, Tengc | Tan, Lana; b; c; *	2014	Journal of Alzheimer's Disease	40, 4	1017-1027	24577456	10.3233/JAD-132144	Tan, L., Yu, J. T., Tan, M. S., Liu, Q. Y., Wang, H. F., Zhang, W., ... & Tan, L. (2014). Genome-wide serum microRNA expression profiling identifies serum biomarkers for Alzheimer's disease. Journal of Alzheimer's Disease, 40(4), 1017-1027.
SR1-2667	GWAS-Top Polymorphisms Associated With Late-Onset Alzheimer Disease in Brazil: Pointing Out Possible New Culprits Among Non-Coding RNAs	Kretzschmar, G. C., Alencar, N. M., da Silva, S. S., Sulzbach, C. D., Meissner, C. G., Petzl-Erler, M. L., Souza, R. L., &amp; Boldt, A. B.	2021	Frontiers in Molecular Biosciences	8	632314	34291080	https://doi.org/10.3389/fmolb.2021.632314	Kretzschmar, G. C., Alencar, N. M., da Silva, S. S., Sulzbach, C. D., Meissner, C. G., Petzl-Erler, M. L., Souza, R. L., &amp; Boldt, A. B. (2021). GWAS-top polymorphisms associated with late-onset alzheimer disease in Brazil: Pointing out possible new culprits among non-coding RNAS. Frontiers in Molecular Biosciences, 8. https://doi.org/10.3389/fmolb.2021.632314
SR1-2846	Identification of circular RNA HSA_CIRC_0003391 in peripheral blood is potentially associated with Alzheimer’s diseas	Liu, L., Chen, X., Chen, Y.-H., & Zhang, K.	2020	Frontiers in Aging Neuroscience	12	n/a	33424579	https://doi.org/10.3389/fnagi.2020.601965	Liu, L., Chen, X., Chen, Y.-H., & Zhang, K. (2020). Identification of circular RNA HSA_CIRC_0003391 in peripheral blood is potentially associated with Alzheimer’s disease. Frontiers in Aging Neuroscience, 12. https://doi.org/10.3389/fnagi.2020.601965
SR1-2848	Identification of Circulating hsa-miR-324-3p and hsa-miR-331-3p Exchanges in The Serum of Alzheimer's Patients and Insights into The Pathophysiological Pathways	Maryam Heydari, Zohreh Hojati, Moein Dehbashi	2021	Directory of Open Access Journals	23, 2	211–217	34096222	10.22074/cellj.2021.7047	Heydari, M., Hojati, Z., & Dehbashi, M. (2021). Identification of Circulating hsa-miR-324-3p and hsa-miR-331-3p Exchanges in The Serum of Alzheimer’s Patients and Insights into The Pathophysiological Pathways. DOAJ (DOAJ: Directory of Open Access Journals), 23(2), 211–217. https://doi.org/10.22074/cellj.2021.7047
SR1-2886	Identification of miRNA changes in Alzheimer's disease brain and CSF yields putative biomarkers and insights into disease pathways	John P Cogswell 1, James Ward, Ian A Taylor, Michelle Waters, Yunling Shi, Brian Cannon, Kevin Kelnar, Jon Kemppainen, David Brown, Caifu Chen, Rab K Prinjha, Jill C Richardson, Ann M Saunders, Allen D Roses, Cynthia A Richards	2008	Journal of Alzheimer's Disease	1	27-41	18525125	10.3233/jad-2008-14103	Cogswell, J. P., Ward, J., Taylor, I. A., Waters, M., Shi, Y., Cannon, B., ... & Richards, C. A. (2008). Identification of miRNA changes in Alzheimer's disease brain and CSF yields putative biomarkers and insights into disease pathways. Journal of Alzheimer's disease, 14(1), 27-41.
SR1-2978	Implications of miR-148a-3p/p35/PTEN signaling in tau hyperphosphorylation and autoregulatory feedforward of Akt/CREB in Alzheimer's disease	Zeng, L., Jiang, H., Ashraf, G. M., Liu, J., Wang, L., Zhao, K., Liu, M., Li, Z., & Liu, R.	2022	Molecular therapy. Nucleic acids	27	256-275	35024240	10.1016/j.omtn.2021.11.019	Zeng, L., Jiang, H., Ashraf, G. M., Liu, J., Wang, L., Zhao, K., Liu, M., Li, Z., & Liu, R. (2021). Implications of miR-148a-3p/p35/PTEN signaling in tau hyperphosphorylation and autoregulatory feedforward of Akt/CREB in Alzheimer's disease. Molecular therapy. Nucleic acids, 27, 256–275. https://doi.org/10.1016/j.omtn.2021.11.019
SR1-3002	In vivo regulation of amyloid precursor protein neuronal splicing by microRNAs	Pascal Smith, Amelle Al Hashimi, Johanne Girard, Charlotte Delay, Sébastien S Hébert	2010	Journal of Neurochemistry	116, 2	240–247	21062284	10.1111/j.1471-4159.2010.07097.x	Smith, P. Y., Hashimi, A. A., Girard, J., Delay, C., & Hébert, S. S. (2010). In vivo regulation of amyloid precursor protein neuronal splicing by microRNAs. Journal of Neurochemistry, 116(2), 240–247. https://doi.org/10.1111/j.1471-4159.2010.07097.x
SR1-3016	Increased microRNA-34c abundance in Alzheimer's disease circulating blood plasma	Bhatnagar, S., Chertkow, H., Schipper, H. M., Yuan, Z., Shetty, V., Jenkins, S., Jones, T., & Wang, E.	2014	Frontiers in Molecular Neuroscience	7(2)	n/a	24550773	https://doi.org/10.3389/fnmol.2014.00002	Bhatnagar, S., Chertkow, H., Schipper, H. M., Yuan, Z., Shetty, V., Jenkins, S., Jones, T., & Wang, E. (2014). Increased microrna-34c abundance in Alzheimer’s disease circulating blood plasma. Frontiers in Molecular Neuroscience, 7. https://doi.org/10.3389/fnmol.2014.00002
SR1-3119	Integrated miRNA-Seq and mRNA-Seq Study to Identify miRNAs Associated With Alzheimer’s Disease Using Post-mortem Brain Tissue Samples	Li, Q. S., & Cai, D.	2021	Frontiers in Neuroscience	15	n/a	33833661	https://doi.org/10.3389/fnins.2021.620899	Li, Q. S., & Cai, D. (2021). Integrated Mirna-Seq and mrna-seq study to identify mirnas associated with alzheimer’s disease using post-mortem brain tissue samples. Frontiers in Neuroscience, 15. https://doi.org/10.3389/fnins.2021.620899
SR1-3171	Intrahippocampal miR-342-3p inhibition reduces β-amyloid plaques and ameliorates learning and memory in Alzheimer's disease	Fu, Y., Hu, X., Zheng, C., Sun, G., Xu, J., Luo, S., & Cao, P.	2019	Metabolic brain disease	34(5)	1355-1363	31134481	10.1007/s11011-019-00438-9	Fu, Y., Hu, X., Zheng, C., Sun, G., Xu, J., Luo, S., & Cao, P. (2019). Intrahippocampal miR-342-3p inhibition reduces β-amyloid plaques and ameliorates learning and memory in Alzheimer's disease. Metabolic brain disease, 34(5), 1355–1363. https://doi.org/10.1007/s11011-019-00438-9
SR1-3251	Joint genome-wide profiling of miRNA and mRNA expression in Alzheimer's disease cortex reveals altered miRNA regulation	Nunez-Iglesias, J., Liu, C.-C., Morgan, T. E., Finch, C. E., &amp; Zhou, X. J.	2010	PLoS ONE	5(2)	n/a	20126538	https://doi.org/10.1371/journal.pone.0008898	Nunez-Iglesias, J., Liu, C.-C., Morgan, T. E., Finch, C. E., &amp; Zhou, X. J. (2010). Joint genome-wide profiling of MIRNA and mrna expression in alzheimer’s disease cortex reveals altered Mirna Regulation. PLoS ONE, 5(2). https://doi.org/10.1371/journal.pone.0008898
SR1-3307	Level of LncRNA GAS5 and Hippocampal Volume are Associated with the Progression of Alzheimer's Disease	Xiaopeng Chen 1 2, Guoqiang Ren 3, Yan Li 1 4, Wa Chao 1, Siyuan Chen 2, Xuezhong Li 2, Shouru Xue 1	2022	Clinical Interventions in Aging	17	745–753	35592641	10.2147/CIA.S363116	Chen, X., Ren, G., Li, Y., Chao, W., Chen, S., Li, X., & Xue, S. (2022). Level of LncRNA GAS5 and hippocampal volume are associated with the progression of Alzheimer’s disease. Clinical Interventions in Aging, 745-753.
SR1-3348	LncRNA BDNF-AS as ceRNA regulates the miR-9-5p/BACE1 pathway affecting neurotoxicity in Alzheimer's disease	Yuting Ding 1, Wenkang Luan 2, Xuanlin Shen 3, Zhe Wang 4, Yongjun Cao 5	2021	Archives of Gerontology and Geriatrics	99	11	34990931	10.1016/j.archger.2021.104614	Ding, Y., Luan, W., Wang, Z., & Cao, Y. (2022). LncRNA BDNF-AS as ceRNA regulates the miR-9-5p/BACE1 pathway affecting neurotoxicity in Alzheimer's disease. Archives of Gerontology and Geriatrics, 99, 104614.
SR1-3398	LncRNA RMRP accelerates autophagy-mediated neurons apoptosis through miR-3142/TRIB3 signaling axis in alzheimer's disease	Tang, Z. B., Chen, H. P., Zhong, D., Song, J. H., Cao, J. W., Zhao, M. Q., Han, B. C., Duan, Q., Sheng, X. M., Yao, J. L., & Li, G. Z.	2022	Brain research	1785	147884	35304105	10.1016/j.brainres.2022.147884	Tang, Z. B., Chen, H. P., Zhong, D., Song, J. H., Cao, J. W., Zhao, M. Q., Han, B. C., Duan, Q., Sheng, X. M., Yao, J. L., & Li, G. Z. (2022). LncRNA RMRP accelerates autophagy-mediated neurons apoptosis through miR-3142/TRIB3 signaling axis in alzheimer's disease. Brain research, 1785, 147884. https://doi.org/10.1016/j.brainres.2022.147884
SR1-3401	LncRNA RP11-59J16.2 aggravates apoptosis and increases tau phosphorylation by targeting MCM2 in AD	Guan, F., Gao, Q., Dai, X., Li, L., Bao, R., & Gu, J.	2022	Frontiers in Genetics	26(13)	824495	36092938	https://doi.org/10.3389/fgene.2022.824495	Guan, F., Gao, Q., Dai, X., Li, L., Bao, R., & Gu, J. (2022). LncRNA RP11-59j16.2 aggravates apoptosis and increases tau phosphorylation by targeting MCM2 in ad. Frontiers in Genetics, 13. https://doi.org/10.3389/fgene.2022.824495
SR1-3452	Long Non-coding RNA BACE1-AS May Serve as an Alzheimer’s Disease Blood-Based Biomarker	Seyedeh Nahid Fotuhi, Mohammad Khalaj-Kondori, Mohammad Ali Hoseinpour Feizi & Mahnaz Talebi	2019	Journal of Molecular Neuroscience	39	9	Not available	https://doi.org/10.1007/s12031-019-01364-2	Fotuhi, S. N., Khalaj-Kondori, M., Hoseinpour Feizi, M. A., & Talebi, M. (2019). Long non-coding RNA BACE1-AS may serve as an Alzheimer’s disease blood-based biomarker. Journal of Molecular Neuroscience, 69, 351-359.
SR1-3464	Long non-coding RNA MALAT1 protects against A beta(1-42) induced toxicity by regulating the expression of receptor tyrosine kinase EPHA2 via quenching miR-200a/26a/26b in Alzheimer's disease	Chanda, K., Jana, N. R., & Mukhopadhyay, D.	2022	Life sciences	302	120652	35598655	10.1016/j.lfs.2022.120652	Chanda, K., Jana, N. R., & Mukhopadhyay, D. (2022). Long non-coding RNA MALAT1 protects against Aβ1-42 induced toxicity by regulating the expression of receptor tyrosine kinase EPHA2 via quenching miR-200a/26a/26b in Alzheimer's disease. Life sciences, 302, 120652. Advance online publication. https://doi.org/10.1016/j.lfs.2022.120652
SR1-3566	Long noncoding RNA MALAT1 and its target microRNA-125b are potential biomarkers for Alzheimer’s disease management via interactions with FOXQ1, PTGS2 and CDK5	Zhuang, J., Cai, P., Chen, Z., Yang, Q., Chen, X., Wang, X., & Zhuang, X.	2020	American Journal of Translational Research	12(9)	5940–5954	33042470	n/a	Zhuang, J., Cai, P., Chen, Z., Yang, Q., Chen, X., Wang, X., & Zhuang, X. (2020). are potential biomarkers for Alzheimer’s disease management via interactions with FOXQ1, PTGS2 and CDK5. American Journal of Translational Research, 12(9), 5940–5954. https://www.ncbi.nlm.nih.gov/pmc/articles/PMC7540111/
SR1-3613	Long RNA Profiles of Human Brain Extracellular Vesicles Provide New Insights into the Pathogenesis of Alzheimer's Disease	Dan Luo, Haotian Liu, Hanyou Liu, Wei Wu, Hanyang Zhu, Wei Ge, Chao Ma	2023	Aging and Disease	14, 1	229	36818567	10.14336/AD.2022.0607	Luo, D., Liu, H., Liu, H., Wu, W., Zhu, H., Ge, W., & Ma, C. (2023). Long RNA Profiles of Human Brain Extracellular Vesicles Provide New Insights into the Pathogenesis of Alzheimer’s Disease. Aging and Disease, 14(1), 229. https://doi.org/10.14336/ad.2022.0607
SR1-3629	Lower Serum Levels of miR-29c-3p and miR-19b-3p as Biomarkers for Alzheimer's Disease	Wu, Y., Xu, J., Xu, J., Cheng, J., Jiao, D., Zhou, C., Dai, Y., & Chen, Q.	2017	The Tohoku journal of experimental medicine	242(2)	129-136	28626163	10.1620/tjem.242.129	Wu, Y., Xu, J., Xu, J., Cheng, J., Jiao, D., Zhou, C., Dai, Y., & Chen, Q. (2017). Lower Serum Levels of miR-29c-3p and miR-19b-3p as Biomarkers for Alzheimer's Disease. The Tohoku journal of experimental medicine, 242(2), 129–136. https://doi.org/10.1620/tjem.242.129
SR1-3639	Machine Learning to Detect Alzheimer's Disease from Circulating Non-coding RNAs	Ludwig, N., Fehlmann, T., Gogol, M., Maetzler, W., Deutscher, S., Gurlit, S., Schulte, C., von Thaler, A.-K., Deuschle, C., Metzger, F., Berg, D., Suenkel, U., Keller, V., Backes, C., Lenhof, H.-P., Meese, E., & Keller, A	2019	Genomics Proteomics Bioinformatics	17(4)	430–440	31809862	https://doi.org/10.1101/638213	Ludwig, N., Fehlmann, T., Gogol, M., Maetzler, W., Deutscher, S., Gurlit, S., Schulte, C., von Thaler, A.-K., Deuschle, C., Metzger, F., Berg, D., Suenkel, U., Keller, V., Backes, C., Lenhof, H.-P., Meese, E., & Keller, A. (2019). Machine Learning to Detect Alzheimer’s Disease from Circulating Non-Coding RNAS. Genomics Proteomics Bioinformatics, 17(4): 430-440. https://doi.org/10.1101/638213
SR1-3671	Mechanism of microRNA-22 in regulating neuroinflammation in Alzheimer's disease	Chenyang Han, Li Guo, Yi Yang, Qiaobing Guan, Heping Shen, Yongjia Sheng and Qingcai Jiao	2020	Brain and Behavior	10, 6	Not Available	32307887	10.1002/brb3.1627	Han, C., Li, G., Yang, Y., Guan, Q., Shen, H., Sheng, Y., & Jiao, Q. (2020). Mechanism of microRNA‐22 in regulating neuroinflammation in Alzheimer’s disease. Brain and Behavior, 10(6). https://doi.org/10.1002/brb3.1627
SR1-3750	Micro-RNA speciation in fetal, adult and Alzheimer's disease hippocampus	Lukiw W. J.	2007	Neuroreport	18(3)	297-300	17314675	10.1097/WNR.0b013e3280148e8b	Lukiw W. J. (2007). Micro-RNA speciation in fetal, adult and Alzheimer's disease hippocampus. Neuroreport, 18(3), 297–300. https://doi.org/10.1097/WNR.0b013e3280148e8b
SR1-3784	microRNA 221 Targets ADAM10 mRNA and is Downregulated in Alzheimer's Disease	Manzine, P. R., Pelucchi, S., Horst, M. A., Vale, F. A. C., Pavarini, S. C. I., Audano, M., Mitro, N., Di Luca, M., Marcello, E., & Cominetti, M. R.	2018	Journal of Alzheimer’s Disease	61(1)	113-123	29036829	https://doi.org/10.3233/jad-170592	Manzine, P. R., Pelucchi, S., Horst, M. A., Vale, F. A. C., Pavarini, S. C. I., Audano, M., Mitro, N., Di Luca, M., Marcello, E., & Cominetti, M. R. (2017). MicroRNA 221 targets ADAM10 mrna and is downregulated in alzheimer’s disease. Journal of Alzheimer’s Disease, 61(1), 113–123. https://doi.org/10.3233/jad-170592
SR1-3819	MicroRNA expression in Alzheimer blood mononuclear cells	Hyman M Schipper 1, Olivier C Maes, Howard M Chertkow, Eugenia Wang	2007	Gene Regulation and Systems Biology	1	263–274	19936094	10.4137/grsb.s361	Schipper, H. M., Maes, O. C., Chertkow, H. M., & Wang, E. (2007). MicroRNA expression in Alzheimer blood mononuclear cells. Gene regulation and systems biology, 1, GRSB-S361.
SR1-3820	MicroRNA expression in extracellular vesicles as a novel blood-based biomarker for Alzheimer's disease	Kumar, A., Su, Y., Sharma, M., Singh, S., Kim, S., Peavey, J. J., Suerken, C. K., Lockhart, S. N., Whitlow, C. T., Craft, S., Hughes, T. M., & Deep, G.	2023	Alzheimer's & dementia : the journal of the Alzheimer's Association	N/A	N/A	37071449	10.1002/alz.13055	Kumar, A., Su, Y., Sharma, M., Singh, S., Kim, S., Peavey, J. J., Suerken, C. K., Lockhart, S. N., Whitlow, C. T., Craft, S., Hughes, T. M., & Deep, G. (2023). MicroRNA expression in extracellular vesicles as a novel blood-based biomarker for Alzheimer's disease. Alzheimer's & dementia : the journal of the Alzheimer's Association, 10.1002/alz.13055. Advance online publication. https://doi.org/10.…
SR1-3822	MicroRNA Expression Levels Are Altered in the Cerebrospinal Fluid of Patients with Young-Onset Alzheimer's Disease	McKeever, P. M., Schneider, R., Taghdiri, F., Weichert, A., Multani, N., Brown, R. A., Boxer, A. L., Karydas, A., Miller, B., Robertson, J., & Tartaglia, M. C.	2018	Molecular Neurobiology	55(12)	8826-8841	29603092	https://doi.org/10.1007/s12035-018-1032-x	McKeever, P. M., Schneider, R., Taghdiri, F., Weichert, A., Multani, N., Brown, R. A., Boxer, A. L., Karydas, A., Miller, B., Robertson, J., & Tartaglia, M. C. (2018). MicroRNA expression levels are altered in the cerebrospinal fluid of patients with young-onset Alzheimer’s disease. Molecular Neurobiology, 55(12), 8826–8841. https://doi.org/10.1007/s12035-018-1032-x
SR1-3831	MicroRNA expression within neuronal-derived small extracellular vesicles in frontotemporal degeneration	Jonathan Pounders 1, Emily J Hill 1, Destiny Hooper 1, Xiang Zhang 2, Jacek Biesiada 2, Damaris Kuhnell 2, Hannah L Greenland 2, Leyla Esfandiari 3 4, Emerlee Timmerman 1, Forrest Foster 1, Chenran Wang 5, Kyle B Walsh 6, Rhonna Shatz 1, Daniel Woo 1, Mario Medvedovic 2, Scott Langevin 2, Russell P Sawyer 1	2022	Medicine	101(40)	5	36221381	10.1097/MD.0000000000030854	Pounders, J., Hill, E. J., Hooper, D., Zhang, X., Biesiada, J., Kuhnell, D., ... & Sawyer, R. P. (2022). MicroRNA expression within neuronal-derived small extracellular vesicles in frontotemporal degeneration. Medicine, 101(40).
SR1-3852	MicroRNA miR-212 regulates PDCD4 to attenuate Aβ25–35-induced neurotoxicity via PI3K/AKT signaling pathway in Alzheimer’s disease	Wang, Y., & Chang, Q.	2020	Biotechnology Letters	42(9)	1789-1797	32474742	https://doi.org/10.1007/s10529-020-02915-z	Wang, Y., & Chang, Q. (2020). MicroRNA Mir-212 regulates PDCD4 to attenuate aβ25–35-induced neurotoxicity via PI3K/Akt signaling pathway in alzheimer’s disease. Biotechnology Letters, 42(9), 1789–1797. https://doi.org/10.1007/s10529-020-02915-z
SR1-3865	MicroRNA Profiling of CSF Reveals Potential Biomarkers to Detect Alzheimer`s Disease	Johannes Denk 1, Kai Boelmans 1, Christine Siegismund 2, Dirk Lassner 2, Sönke Arlt 1, Holger Jahn 1	2015	PloS one	10, 5	18	25992776	10.1371/journal.pone.0126423	Denk, J., Boelmans, K., Siegismund, C., Lassner, D., Arlt, S., & Jahn, H. (2015). MicroRNA profiling of CSF reveals potential biomarkers to detect Alzheimers disease. PloS one, 10(5), e0126423.
SR1-3867	MicroRNA regulation of Alzheimer's Amyloid precursor protein expression	Hébert, S. S., Horré, K., Nicolaï, L., Bergmans, B., Papadopoulou, A. S., Delacourte, A., & De Strooper, B.	2009	Neurobiology of disease	33(3)	422-428	19110058	10.1016/j.nbd.2008.11.009	Hébert, S. S., Horré, K., Nicolaï, L., Bergmans, B., Papadopoulou, A. S., Delacourte, A., & De Strooper, B. (2009). MicroRNA regulation of Alzheimer's Amyloid precursor protein expression. Neurobiology of disease, 33(3), 422–428. https://doi.org/10.1016/j.nbd.2008.11.009
SR1-3887	MicroRNA-101a Regulates Autophagy Phenomenon via the MAPK Pathway to Modulate Alzheimer's-Associated Pathogenesis	Li, Q., Wang, Y., Peng, W., Jia, Y., Tang, J., Li, W., Zhang, J. H., & Yang, J.	2019	Cell Transplantation	28(8)	1076–1084	3120450000000000	https://doi.org/10.1177/0963689719857085	Li, Q., Wang, Y., Peng, W., Jia, Y., Tang, J., Li, W., Zhang, J. H., & Yang, J. (2019). MicroRNA-101A regulates autophagy phenomenon via the MAPK pathway to modulate Alzheimer’s-associated pathogenesis. Cell Transplantation, 28(8), 1076–1084. https://doi.org/10.1177/0963689719857085
SR1-3895	MicroRNA-125b induces tau hyperphosphorylation and cognitive deficits in Alzheimer's disease	Julia Banzhaf-Strathmann, Eva Benito, Stephanie May, Thomas Arzberger, Sabina Tahirovic, Hans Kretzschmar, André Fischer, Dieter Edbauer	2014	The EMBO Journal	33, 15	1667-1680	25001178	10.15252/embj.201387576	Banzhaf-Strathmann, J., Benito, E., May, S., Arzberger, T., Tahirovic, S., Kretzschmar, H. A., Fischer, A., & Edbauer, D. (2014). Micro RNA ‐125b induces tau hyperphosphorylation and cognitive deficits in Alzheimer’s disease. The EMBO Journal, 33(15), 1667–1680. https://doi.org/10.15252/embj.201387576
SR1-3904	MicroRNA-132 and early growth response-1 in nucleus basalis of Meynert during the course of Alzheimer's disease	Qiong-Bin Zhu, Unga Unmehopa, Koen Bossers, Yu-Ting Hu, Ronald Verwer, Rawien Balesar, Juan Zhao, Ai-Min Bao, Dick Swaab	2016	Brain	139, 2	908-921	26792551	10.1093/brain/awv383	Zhu, Q., Unmehopa, U. A., Bossers, K., Yong, H., Verwer, R., Balesar, R., Zhao, J., Bao, A., & Swaab, D. F. (2016). MicroRNA-132 and early growth response-1 in nucleus basalis of Meynert during the course of Alzheimer’s disease. Brain, 139(3), 908–921. https://doi.org/10.1093/brain/awv383
SR1-3907	MicroRNA-132 promotes neurons cell apoptosis and activates Tau phosphorylation by targeting GTDC-1 in Alzheimer's disease	D-Y Liu 1 , L Zhang	2019	European Review for Medical and Pharmacological Sciences	23, 19	8523-8532	31646584	10.26355/eurrev_201910_19166	Liu, D. Y., & Zhang, L. (2019). MicroRNA-132 promotes neurons cell apoptosis and activates Tau phosphorylation by targeting GTDC-1 in Alzheimer's disease. European Review for Medical & Pharmacological Sciences, 23(19).
SR1-3917	MicroRNA-135a and -200b, potential Biomarkers for Alzheimer׳s disease, regulate β secretase and amyloid precursor protein	Liu, C., Wang, J., Li, L., Xue, L., Zhang, Y., &amp; Wang, P.	2014	Brain Research	1583	55-64	25152461	https://doi.org/10.1016/j.brainres.2014.04.026	Liu, C., Wang, J., Li, L., Xue, L., Zhang, Y., &amp; Wang, P. (2014). MicroRNA-135A and -200b, potential biomarkers for alzheimer׳s disease, regulate β secretase and amyloid precursor protein. Brain Research, 1583, 55–64. https://doi.org/10.1016/j.brainres.2014.04.026
SR1-3920	MicroRNA-135b has a neuroprotective role via targeting of beta-site APP-cleaving enzyme	Yi Zhang, Hongxia Xing, Shuangxi Guo, Zhiyong Zheng, Haoliang Wang, and Dawei Xu	2016	Experimental and Therapeutic Medicine	12, 2	809-814	27446280	10.3892/etm.2016.3366	Zhang, Y., Xing, H., Guo, S., Zheng, Z., Wang, D., & Xu, D. (2016). MicroRNA-135b has a neuroprotective role via targeting of β-site APP-cleaving enzyme 1. Experimental and Therapeutic Medicine, 12(2), 809–814. https://doi.org/10.3892/etm.2016.3366
SR1-3935	MicroRNA-146a expression in the peripheral blood of Alzheimer's disease patients and its correlation with disease severity	Ling, Y.C., Chen, J., Zhang, L., Chen, J.L., Hu, L.M., Chen, X.X.	2020	International journal of clinical and experimental medicine	13(9)	6997-7003	not available	not available	Ling, Y.C., Chen, J., Zhang, L., Chen, J.L., Hu, L.M., Chen, X.X. (2020). MicroRNA-146a expression in the peripheral blood of Alzheimer's disease patients and its correlation with disease severity. International journal of clinical and experimental medicine, 13(9), 6997-7003.
SR1-3938	MicroRNA-146a regulates the expression of the Aβ1-42 protein in Alzheimer's disease	Huang, O., Xu, M., & He, Y.	2021	European Review for Medical and Pharmacological Sciences	25(4)	2003–2012	33660812	https://doi.org/10.26355/eurrev_202102_25102	Huang, O., Xu, M., & He, Y. (2021). MicroRNA-146a regulates the expression of the Aβ1-42 protein in Alzheimer’s disease. European Review for Medical and Pharmacological Sciences, 25(4), 2003–2012. https://doi.org/https://doi.org/10.26355/eurrev_202102_25102
SR1-3959	MicroRNA-193b is a regulator of amyloid precursor protein in the blood and cerebrospinal fluid derived exosomal microRNA-193b is a biomarker of Alzheimer's disease	Chen-Geng Liu Jing Song Yue-Qi Zhang Pei-Chang Wang	2014	Molecular Medicine Reports	10, 5	2395-2400	25119742	10.3892/mmr.2014.2484	Liu, C. G., Song, J., Zhang, Y. Q., & Wang, P. C. (2014). MicroRNA-193b is a regulator of amyloid precursor protein in the blood and cerebrospinal fluid derived exosomal microRNA-193b is a biomarker of Alzheimer's disease. Molecular medicine reports, 10(5), 2395-2400
SR1-3989	MicroRNA-298 reduces levels of human amyloid-beta precursor protein (APP), beta-site APP-converting enzyme 1 (BACE1) and specific tau protein moieties	Chopra, N., Wang, R., Maloney, B., Nho, K., Beck, J. S., Pourshafie, N., Niculescu, A., Saykin, A. J., Rinaldi, C., Counts, S. E., & Lahiri, D. K.	2021	Molecular psychiatry	26(10)	5636-5657	31942037	10.1038/s41380-019-0610-2	Chopra, N., Wang, R., Maloney, B., Nho, K., Beck, J. S., Pourshafie, N., Niculescu, A., Saykin, A. J., Rinaldi, C., Counts, S. E., & Lahiri, D. K. (2021). MicroRNA-298 reduces levels of human amyloid-β precursor protein (APP), β-site APP-converting enzyme 1 (BACE1) and specific tau protein moieties. Molecular psychiatry, 26(10), 5636–5657. https://doi.org/10.1038/s41380-019-0610-2
SR1-3991	MicroRNA-29a Is a Candidate Biomarker for Alzheimer's Disease in Cell-Free Cerebrospinal Fluid	Mareike Müller, Lieke Jäkel, Ilona B Bruinsma, Jurgen A Claassen, H Bea Kuiperij, Marcel M Verbeek	2016	Molecular Neurobiology	53, 5	2894-2899	25895659	10.1007/s12035-015-9156-8	Müller, M., Jäkel, L., Bruinsma, I. B., Claassen, J. A., Kuiperij, H. B., & Verbeek, M. M. (2015). MicroRNA-29A is a candidate biomarker for Alzheimer’s disease in Cell-Free cerebrospinal fluid. Molecular Neurobiology, 53(5), 2894–2899. https://doi.org/10.1007/s12035-015-9156-8
SR1-3994	MicroRNA-29c targets β-site amyloid precursor protein-cleaving enzyme 1 and has a neuroprotective role in vitro and in vivo	Guoshuai Yang Yanmin Song Xiaoyan Zhou Yidong Deng Tao Liu Guohu Weng Dan Yu Suyue Pan	2015	Molecular Medicine Reports	12, 2	3081-3088	not available	https://doi.org/10.3892/mmr.2015.3728	Yang, G., Song, Y., Zhou, X., Deng, Y., Liu, T., Weng, G., ... & Pan, S. (2015). MicroRNA-29c targets β-site amyloid precursor protein-cleaving enzyme 1 and has a neuroprotective role in vitro and in vivo. Molecular medicine reports, 12(2), 3081-3088.
SR1-3995	MicroRNA-29c-3p in dual-labeled exosome is a potential diagnostic marker of subjective cognitive decline	Li, Y., Xia, M., Meng, S., Wu, D., Ling, S., Chen, X., & Liu, C.	2022	Neurobiology of disease	171	105800	35752392	10.1016/j.nbd.2022.105800	Li, Y., Xia, M., Meng, S., Wu, D., Ling, S., Chen, X., & Liu, C. (2022). MicroRNA-29c-3p in dual-labeled exosome is a potential diagnostic marker of subjective cognitive decline. Neurobiology of disease, 171, 105800. https://doi.org/10.1016/j.nbd.2022.105800
SR1-4005	MicroRNA-339-5p down-regulates protein expression of β-site amyloid precursor protein-cleaving enzyme 1 (BACE1) in human primary brain cultures and is reduced in brain tissue specimens of Alzheimer disease subjects	Long, J. M., Ray, B., &amp; Lahiri, D. K.	2014	Journal of Biological Chemistry	289(8)	5184–5198	24352696	https://doi.org/10.1074/jbc.m113.518241	Long, J. M., Ray, B., &amp; Lahiri, D. K. (2014). MicroRNA-339-5p down-regulates protein expression of β-site amyloid precursor protein-cleaving enzyme 1 (BACE1) in human primary brain cultures and is reduced in brain tissue specimens of alzheimer disease subjects. Journal of Biological Chemistry, 289(8), 5184–5198. https://doi.org/10.1074/jbc.m113.518241
SR1-4015	MicroRNA-384 regulates both amyloid precursor protein and β-secretase expression and is a potential biomarker for Alzheimer's disease	LIU, C.-G., WANG, J.-L., LI, L., & WANG, P.-C.	2014	International Journal of Molecular Medicine	34(1)	160-6	24827165	https://doi.org/10.3892/ijmm.2014.1780	LIU, C.-G., WANG, J.-L., LI, L., & WANG, P.-C. (2014). MicroRNA-384 regulates both amyloid precursor protein and β-secretase expression and is a potential biomarker for alzheimer’s disease. International Journal of Molecular Medicine, 34(1), 160–166. https://doi.org/10.3892/ijmm.2014.1780
SR1-4019	MicroRNA-425-5p promotes tau phosphorylation and cell apoptosis in Alzheimer's disease by targeting heat shock protein B8	Jiao Yuan, Yanpeng Wu, Lu Li, Chuanqin Liu	2020	Journal of Neural Transmission	127, 3	339-346	31919655	10.1007/s00702-019-02134-5	Yuan, J., Wu, Y., Li, L., & Liu, C. (2020). MicroRNA-425-5p promotes tau phosphorylation and cell apoptosis in Alzheimer’s disease by targeting heat shock protein B8. Journal of Neural Transmission, 127(3), 339–346. https://doi.org/10.1007/s00702-019-02134-5
SR1-4025	MicroRNA-455-3p as a Potential Biomarker for Alzheimer's Disease: An Update	Kumar, S., & Reddy, P. H.	2018	Frontiers in aging neuroscience	10	41	29527164	10.3389/fnagi.2018.00041	Kumar, S., & Reddy, P. H. (2018). MicroRNA-455-3p as a Potential Biomarker for Alzheimer's Disease: An Update. Frontiers in aging neuroscience, 10, 41. https://doi.org/10.3389/fnagi.2018.00041
SR1-4027	MicroRNA-455-3p as a potential peripheral biomarker for Alzheimer's disease	Subodh Kumar, Murali Vijayan, P Hemachandra Reddy	2017	Human Molecular Genetics	26, 19	3808-3822	28934394	10.1093/hmg/ddx267	Kumar, S., Vijayan, M., & Reddy, P. H. (2017). MicroRNA-455-3p as a potential peripheral biomarker for Alzheimer’s disease. Human Molecular Genetics, 26(19), 3808–3822. https://doi.org/10.1093/hmg/ddx267
SR1-4031	MicroRNA-4722-5p and microRNA-615-3p serve as potential biomarkers for Alzheimer's disease	Yan Liu 1 , Yuhao Xu 1 , Ming Yu 1	2022	Experimental and therapeutic medicine	23, 3	10	35222718	10.3892/etm.2022.11166	Liu, Y., Xu, Y., & Yu, M. (2022). MicroRNA‑4722‑5p and microRNA‑615‑3p serve as potential biomarkers for Alzheimer's disease. Experimental and Therapeutic Medicine, 23(3), 1-10.
SR1-4035	MicroRNA-511-3p regulates Aβ(1)(-)(40) induced decreased cell viability and serves as a candidate biomarker in Alzheimer's disease	Wang, T., Zhao, W., Liu, Y., Yang, D., He, G., & Wang, Z.	2023	Experimental gerontology	178	112195	37121335	10.1016/j.exger.2023.112195	Wang, T., Zhao, W., Liu, Y., Yang, D., He, G., & Wang, Z. (2023). MicroRNA-511-3p regulates Aβ1-40 induced decreased cell viability and serves as a candidate biomarker in Alzheimer's disease. Experimental gerontology, 178, 112195. https://doi.org/10.1016/j.exger.2023.112195
SR1-4040	MicroRNA-613 regulates the expression of brain-derived neurotrophic factor in Alzheimer's disease	Li, W., Li, X., Xin, X., Kan, P.-C., & Yan, Y.	2016	BioScience Trends	10(5)	372-377	27545218	https://doi.org/10.5582/bst.2016.01127	Li, W., Li, X., Xin, X., Kan, P.-C., & Yan, Y. (2016). MicroRNA-613 regulates the expression of brain-derived neurotrophic factor in alzheimer’s disease. BioScience Trends, 10(5), 372–377. https://doi.org/10.5582/bst.2016.01127
SR1-4042	MicroRNA-650 Regulates the Pathogenesis of Alzheimer's Disease Through Targeting Cyclin-Dependent Kinase 5	Li Lin 1, Xiaodong Liu 2, Xuejun Cheng 3 4, Yujing Li 5, Marla Gearing 6, Allan Levey 6, Xiaoli Huang 3 4, Ying Li 3 4, Peng Jin 7, Xuekun Li 8 9	2023	Molecular Neurobiology	60, 5	2426-2441	36656459	10.1007/s12035-023-03224-y	Lin, L., Liu, X., Cheng, X., Li, Y., Gearing, M., Levey, A., ... & Li, X. (2023). MicroRNA-650 regulates the pathogenesis of Alzheimer’s Disease through targeting Cyclin-Dependent Kinase 5. Molecular Neurobiology, 60(5), 2426-2441.
SR1-4071	MicroRNA‑4722‑5p and microRNA‑615‑3p serve as potential biomarkers for Alzheimer's disease	Yan Liu, Yuhao Xu, Ming Yu	2022	Experimental and Therapeutic Medicine	23, 2	Not Available	35222718	10.3892/etm.2022.11166	Liu, Y., Xu, Y., & Yu, M. (2022). MicroRNA‑4722‑5p and microRNA‑615‑3p serve as potential biomarkers for Alzheimer’s disease. Experimental and Therapeutic Medicine, 23(3). https://doi.org/10.3892/etm.2022.11166
SR1-4158	MicroRNAs in Alzheimer's disease: differential expression in hippocampus and cell-free cerebrospinal fluid	Mareike Müller 1, H Bea Kuiperij, Jurgen A Claassen, Benno Küsters, Marcel M Verbeek	2014	Neurobiology of Aging	35, 1	152-158	23962497	10.1016/j.neurobiolaging.2013.07.005	Müller, M., Kuiperij, H. B., Claassen, J. A., Küsters, B., & Verbeek, M. M. (2014). MicroRNAs in Alzheimer's disease: differential expression in hippocampus and cell-free cerebrospinal fluid. Neurobiology of aging, 35(1), 152-158.
SR1-4179	MicroRNAs in Human Cerebrospinal Fluid as Biomarkers for Alzheimer's Disease	Lusardi, T. A., Phillips, J. I., Wiedrick, J. T., Harrington, C. A., Lind, B., Lapidus, J. A., Quinn, J. F., &amp; Saugstad, J. A.	2016	Journal of Alzheimer’s Disease	55(3)	1223–1233	27814298	https://doi.org/10.3233/jad-160835	Lusardi, T. A., Phillips, J. I., Wiedrick, J. T., Harrington, C. A., Lind, B., Lapidus, J. A., Quinn, J. F., &amp; Saugstad, J. A. (2016). MicroRNAs in human cerebrospinal fluid as biomarkers for alzheimer’s disease. Journal of Alzheimer’s Disease, 55(3), 1223–1233. https://doi.org/10.3233/jad-160835
SR1-4205	MicroRNAs in plasma and cerebrospinal fluid as potential markers for Alzheimer’s disease	Takehiro Kiko, Kiyotaka Nakagawa, Tsuyoshi Tsuduki, Katsutoshi Furukawa, Hiroyuki Arai, Teruo Miyazawa	2014	Journal of Alzheimer’s Disease	39, 2	253-259	24157723	10.3233/JAD-130932	Kiko, T., Nakagawa, K., Tsuduki, T., Furukawa, K., Arai, H., & Miyazawa, T. (2014). MicroRNAs in plasma and cerebrospinal fluid as potential markers for Alzheimer’s disease. Journal of Alzheimer’s Disease, 39(2), 253–259. https://doi.org/10.3233/jad-130932
SR1-4323	miR-132 loss de-represses ITPKB and aggravates amyloid and TAU pathology in Alzheimer's brain	Salta, E., Sierksma, A., Vanden Eynden, E., &amp; De Strooper, B.	2016	EMBO Molecular Medicine	8(9)	1005-18	27485122	https://doi.org/10.15252/emmm.201606520	Salta, E., Sierksma, A., Vanden Eynden, E., &amp; De Strooper, B. (2016). Mir‐132 loss de‐represses ITPKB and aggravates amyloid and tau pathology in alzheimer’s brain. EMBO Molecular Medicine, 8(9), 1005–1018. https://doi.org/10.15252/emmm.201606520
SR1-4327	miR-133b is a potential diagnostic biomarker for Alzheimer's disease and has a neuroprotective role	Qin Yang, Qiuling Zhao and Yanliang Yin	2019	Experimental and Therapeutic Medicine	Not Available	Not Available	31572518	10.3892/etm.2019.7855	Yang, Q., Zhao, Q., & Yin, Y. (2019). miR‑133b is a potential diagnostic biomarker for Alzheimer’s disease and has a neuroprotective role. Experimental and Therapeutic Medicine. https://doi.org/10.3892/etm.2019.7855
SR1-4336	miR-143-3p Inhibits Aberrant Tau Phosphorylation and Amyloidogenic Processing of APP by Directly Targeting DAPK1 in Alzheimer's Disease	Long Wang 1 , Xindong Shui 1 , Yingxue Mei 1 , Yongfang Xia 1 , Guihua Lan 1 , Li Hu 1 , Mi Zhang 1 , Chen-Ling Gan 1 , Ruomeng Li 1 , Yuan Tian 1 , Quling Wang 1 , Xi Gu 1 , Dongmei Chen 1 , Tao Zhang 1 , Tae Ho Lee 1	2022	International Journal of Molecular Sciences	23, 14	18	35887339	10.3390/ijms23147992	Wang, L., Shui, X., Mei, Y., Xia, Y., Lan, G., Hu, L., ... & Lee, T. H. (2022). miR-143-3p inhibits aberrant tau phosphorylation and amyloidogenic processing of APP by directly targeting DAPK1 in Alzheimer’s disease. International Journal of Molecular Sciences, 23(14), 7992
SR1-4340	miR-146a and miR-181a are involved in the progression of mild cognitive impairment to Alzheimer's disease	Ansari, A., Maffioletti, E., Milanesi, E., Marizzoni, M., Frisoni, G. B., Blin, O., Richardson, J. C., Bordet, R., Forloni, G., Gennarelli, M., &amp; Bocchio-Chiavetto, L.	2019	Neurobiology of Aging	82	102-109	31437718	https://doi.org/10.1016/j.neurobiolaging.2019.06.005	Ansari, A., Maffioletti, E., Milanesi, E., Marizzoni, M., Frisoni, G. B., Blin, O., Richardson, J. C., Bordet, R., Forloni, G., Gennarelli, M., &amp; Bocchio-Chiavetto, L. (2019). Mir-146a and mir-181a are involved in the progression of mild cognitive impairment to alzheimer’s disease. Neurobiology of Aging, 82, 102–109. https://doi.org/10.1016/j.neurobiolaging.2019.06.005
SR1-4370	MiR-191-5p Attenuates Tau Phosphorylation, Aβ Generation, and Neuronal Cell Death by Regulating Death-Associated Protein Kinase 1	Long Wang 1, Xindong Shui 1, Mi Zhang 1, Yingxue Mei 1, Yongfang Xia 1, Guihua Lan 1, Li Hu 1, Chen-Ling Gan 1, Yuan Tian 1, Ruomeng Li 1, Xi Gu 1, Tao Zhang 1, Dongmei Chen 1, Tae Ho Lee 1	2022	ACS Chemical Neuroscience	13, 24	3554-3566	36454178	10.1021/acschemneuro.2c00423	Wang, L., Shui, X., Zhang, M., Mei, Y., Xia, Y., Lan, G., ... & Lee, T. H. (2022). MiR-191-5p attenuates tau phosphorylation, Aβ generation, and neuronal cell death by regulating death-associated protein kinase 1. ACS Chemical Neuroscience, 13(24), 3554-3566.
SR1-4384	miR-206 regulates brain-derived neurotrophic factor in Alzheimer disease model	Lee, S. T., Chu, K., Jung, K. H., Kim, J. H., Huh, J. Y., Yoon, H., Park, D. K., Lim, J. Y., Kim, J. M., Jeon, D., Ryu, H., Lee, S. K., Kim, M., & Roh, J. K.	2012	Annals of neurology	72(2)	269-277	22926857	10.1002/ana.23588	Lee, S. T., Chu, K., Jung, K. H., Kim, J. H., Huh, J. Y., Yoon, H., Park, D. K., Lim, J. Y., Kim, J. M., Jeon, D., Ryu, H., Lee, S. K., Kim, M., & Roh, J. K. (2012). miR-206 regulates brain-derived neurotrophic factor in Alzheimer disease model. Annals of neurology, 72(2), 269–277. https://doi.org/10.1002/ana.23588
SR1-4393	miR-219-5p inhibits tau phosphorylation by targeting TTBK1 and GSK-3β in Alzheimer's disease	Jing Li, Weian Chen, Yanhong Yi, Qiuling Tong	2018	Journal of Cellular Biochemistry	120, 6	9936-9946	30556160	10.1002/jcb.28276	Li, J., Chen, W., Yi, Y., & Tong, Q. (2018). miR‐219‐5p inhibits tau phosphorylation by targeting TTBK1 and GSK‐3β in Alzheimer’s disease. Journal of Cellular Biochemistry, 120(6), 9936–9946. https://doi.org/10.1002/jcb.28276
SR1-4400	miR-23b-3p rescues cognition in Alzheimer’s disease by reducing tau phosphorylation and apoptosis via GSK-3β signaling pathways	Hailun Jiang 1, Jianghong Liu 2, Shuilong Guo 3 4, Li Zeng 1, Zhongdi Cai 1, Junxia Zhang 1, Linlin Wang 1, Zhuorong Li 1, Rui Liu 1	2022	Molecular Therapy: Nucleic Acids	28	539-557	35592504	10.1016/j.omtn.2022.04.008	Jiang, H., Liu, J., Guo, S., Zeng, L., Cai, Z., Zhang, J., ... & Liu, R. (2022). miR-23b-3p rescues cognition in Alzheimer’s disease by reducing tau phosphorylation and apoptosis via GSK-3β signaling pathways. Molecular Therapy-Nucleic Acids, 28, 539-557.
SR1-4405	MiR-26b, upregulated in Alzheimer's disease, activates cell cycle entry, tau-phosphorylation, and apoptosis in postmitotic neurons	Absalon, S., Kochanek, D. M., Raghavan, V., &amp; Krichevsky, A. M.	2013	The Journal of Neuroscience	33(37)	14645–14659	24027266	https://doi.org/10.1523/jneurosci.1327-13.2013	Absalon, S., Kochanek, D. M., Raghavan, V., &amp; Krichevsky, A. M. (2013). Mir-26b, upregulated in alzheimer’s disease, activates cell cycle entry, tau-phosphorylation, and apoptosis in postmitotic neurons. The Journal of Neuroscience, 33(37), 14645–14659. https://doi.org/10.1523/jneurosci.1327-13.2013
SR1-4430	miR-34a-5p and miR-125b-5p attenuate A beta-induced neurotoxicity through targeting BACE1	Li, P., Xu, Y., Wang, B., Huang, J., & Li, Q.	2020	Journal of the neurological sciences	413	116793	32251872	10.1016/j.jns.2020.116793	Li, P., Xu, Y., Wang, B., Huang, J., & Li, Q. (2020). miR-34a-5p and miR-125b-5p attenuate Aβ-induced neurotoxicity through targeting BACE1. Journal of the neurological sciences, 413, 116793. https://doi.org/10.1016/j.jns.2020.116793
SR1-4439	MiR-431 attenuates synaptic plasticity and memory deficits in APPswe/PS1dE9 mice	Ge, J., Xue, Z., Shu, S., Yu, L., Qin, R., Tao, W., Liu, P., Dong, X., Lan, Z., Bao, X., Ye, L., Xu, Y., & Zhu, X.	2023	JCI insight	8(12)	e166270	37192007	10.1172/jci.insight.166270	Ge, J., Xue, Z., Shu, S., Yu, L., Qin, R., Tao, W., Liu, P., Dong, X., Lan, Z., Bao, X., Ye, L., Xu, Y., & Zhu, X. (2023). MiR-431 attenuates synaptic plasticity and memory deficits in APPswe/PS1dE9 mice. JCI insight, 8(12), e166270. https://doi.org/10.1172/jci.insight.166270
SR1-4479	MiRNA -483-5p as a Potential Noninvasive Biomarker for Early Detection of Alzheimer's Disease	Reham Sabry 1, Rasha E El Sharkawy 2, Niveen M Gad 3	2020	Egyptian journal of Immunology	27	59-72	33548978	not available	Sabry, R., El Sharkawy, R. E., & Gad, N. M. (2020). MiRNA-483-5p as a Potential Noninvasive Biomarker for Early Detection of Alzheimer’s Disease. Egypt. J. Immunol, 27, 59-72.
SR1-4480	miRNA 933 Expression by Endothelial Cells is Increased by 27-Hydroxycholesterol and is More Prevalent in Plasma from Dementia Patients	Dias, I. H. K., Brown, C. L., Shabir, K., Polidori, M. C., & Griffiths, H. R.	2018	Journal of Alzheimer's disease	64(3)	1009-1017	29966198	10.3233/JAD-180201	Dias, I. H. K., Brown, C. L., Shabir, K., Polidori, M. C., & Griffiths, H. R. (2018). miRNA 933 Expression by Endothelial Cells is Increased by 27-Hydroxycholesterol and is More Prevalent in Plasma from Dementia Patients. Journal of Alzheimer's disease : JAD, 64(3), 1009–1017. https://doi.org/10.3233/JAD-180201
SR1-4486	miRNA expression profiles in cerebrospinal fluid and blood of patients with Alzheimer’s disease and other types of dementia – an exploratory study	Sørensen, S. S., Nygaard, A.-B., &amp; Christensen, T.	2016	Translational Neurodegeneration	5(1)	n/a	26981236	https://doi.org/10.1186/s40035-016-0053-5	Sørensen, S. S., Nygaard, A.-B., &amp; Christensen, T. (2016). MIRNA expression profiles in cerebrospinal fluid and blood of patients with alzheimer’s disease and other types of dementia – an exploratory study. Translational Neurodegeneration, 5(1). https://doi.org/10.1186/s40035-016-0053-5
SR1-4497	MiRNA Profiling in Plasma Neural-Derived Small Extracellular Vesicles from Patients with Alzheimer's Disease	Serpente, M., Fenoglio, C., D’Anca, M., Arcaro, M., Sorrentino, F., Visconte, C., Arighi, A., Fumagalli, G. G., Porretti, L., Cattaneo, A., Ciani, M., Zanardini, R., Benussi, L., Ghidoni, R., Scarpini, E., &amp; Galimberti, D.	2020	Cells	9(6)	1443	32531989	https://doi.org/10.3390/cells9061443	Serpente, M., Fenoglio, C., D’Anca, M., Arcaro, M., Sorrentino, F., Visconte, C., Arighi, A., Fumagalli, G. G., Porretti, L., Cattaneo, A., Ciani, M., Zanardini, R., Benussi, L., Ghidoni, R., Scarpini, E., &amp; Galimberti, D. (2020). MIRNA profiling in plasma neural-derived small extracellular vesicles from patients with alzheimer’s disease. Cells, 9(6), 1443. https://doi.org/10.3390/cells9061443
SR1-4523	miRNAs and Alzheimer's Disease: Exploring the Role of Inflammation and Vitamin E in an Old-Age Population	Boccardi, V., Poli, G., Cecchetti, R., Bastiani, P., Scamosci, M., Febo, M., Mazzon, E., Bruscoli, S., Brancorsini, S., & Mecocci, P.	2023	Nutrients	15(3)	634	36771341	10.3390/nu15030634	Boccardi, V., Poli, G., Cecchetti, R., Bastiani, P., Scamosci, M., Febo, M., Mazzon, E., Bruscoli, S., Brancorsini, S., & Mecocci, P. (2023). miRNAs and Alzheimer's Disease: Exploring the Role of Inflammation and Vitamin E in an Old-Age Population. Nutrients, 15(3), 634. https://doi.org/10.3390/nu15030634
SR1-4859	Neuronal differentiation by TAp73 is mediated by microRNA-34a regulation of synaptic protein targets	Agostini, M., Tucci, P., Killick, R., Candi, E., Sayan, B. S., Rivetti di Val Cervo, P., Nicotera, P., McKeon, F., Knight, R. A., Mak, T. W., & Melino, G.	2011	Proceedings of the National Academy of Sciences of the United States of America	108(52)	21093-21098	22160687	10.1073/pnas.1112061109	Agostini, M., Tucci, P., Killick, R., Candi, E., Sayan, B. S., Rivetti di Val Cervo, P., Nicotera, P., McKeon, F., Knight, R. A., Mak, T. W., & Melino, G. (2011). Neuronal differentiation by TAp73 is mediated by microRNA-34a regulation of synaptic protein targets. Proceedings of the National Academy of Sciences of the United States of America, 108(52), 21093–21098. https://doi.org/10.1073/pnas.11…
SR1-4877	Neuroprotective effects of miR-331-3p through improved cell viability and inflammatory marker expression: Correlation of serum miR-331-3p levels with diagnosis and severity of Alzheimer's disease	Qingling Liu 1, Chengbin Lei 2	2021	Experimental Gerontology	144	7	33279668	10.1016/j.exger.2020.111187	Liu, Q., & Lei, C. (2021). Neuroprotective effects of miR-331-3p through improved cell viability and inflammatory marker expression: Correlation of serum miR-331-3p levels with diagnosis and severity of Alzheimer's disease. Experimental Gerontology, 144, 111187.
SR1-4916	NF-kappa B-Induced Upregulation of miR-146a-5p Promoted Hippocampal Neuronal Oxidative Stress and Pyroptosis via TIGAR in a Model of Alzheimer's Disease	Lei, B., Liu, J., Yao, Z., Xiao, Y., Zhang, X., Zhang, Y., & Xu, J.	2021	Frontiers in cellular neuroscience	15	653881	33935653	10.3389/fncel.2021.653881	Lei, B., Liu, J., Yao, Z., Xiao, Y., Zhang, X., Zhang, Y., & Xu, J. (2021). NF-κB-Induced Upregulation of miR-146a-5p Promoted Hippocampal Neuronal Oxidative Stress and Pyroptosis via TIGAR in a Model of Alzheimer's Disease. Frontiers in cellular neuroscience, 15, 653881. https://doi.org/10.3389/fncel.2021.653881
SR1-5087	Novel Plasma miRNAs as Biomarkers and Therapeutic Targets of Alzheimer's Disease at the Prodromal Stage	He, H., Liu, A., Zhang, W., Yang, H., Zhang, M., Xu, H., Liu, Y., Hong, B., Yan, F., Yue, L., Wang, J., Xiao, S., Xie, Z., &amp; Wang, T.	2021	Journal of Alzheimer’s Disease	83(2)	779-790	34366343	https://doi.org/10.3233/jad-210307	He, H., Liu, A., Zhang, W., Yang, H., Zhang, M., Xu, H., Liu, Y., Hong, B., Yan, F., Yue, L., Wang, J., Xiao, S., Xie, Z., &amp; Wang, T. (2021). Novel plasma mirnas as biomarkers and therapeutic targets of alzheimer’s disease at the Prodromal Stage. Journal of Alzheimer’s Disease, 83(2), 779–790. https://doi.org/10.3233/jad-210307
SR1-5093	Novel upregulation of amyloid-beta precursor protein (APP) by microRNA-346 via targeting of APP mRNA 5 '-untranslated region: Implications in Alzheimer's disease	Justin M Long, Bryan Maloney, Jack T Rogers, Debomoy K Lahiri	2018	Molecular Psychiatry	24, 3	345-363	30470799	10.1038/s41380-018-0266-3	Long, J. M., Maloney, B., Rogers, J. T., & Lahiri, D. K. (2018). Novel upregulation of amyloid-β precursor protein (APP) by microRNA-346 via targeting of APP mRNA 5′-untranslated region: Implications in Alzheimer’s disease. Molecular Psychiatry, 24(3), 345–363. https://doi.org/10.1038/s41380-018-0266-3
SR1-5244	Peripheral Blood MicroRNA Expression Profiles in Alzheimer's Disease: Screening, Validation, Association with Clinical Phenotype and Implications for Molecular Mechanism	Ru-Jing Ren 1, Yong-Fang Zhang 2, Eric B Dammer 3, Yi Zhou 1, Li-Ling Wang 1, Xiao-Hong Liu 4, Bei-Lei Feng 5, Guo-Xin Jiang 6, Sheng-Di Chen 7 8, Gang Wang 9, Qi Cheng 10 11	2016	Molecular Neurobiology	53, 8	5772-5781	26497032	10.1007/s12035-015-9484-8	Ren, R. J., Zhang, Y. F., Dammer, E. B., Zhou, Y., Wang, L. L., Liu, X. H., ... & Cheng, Q. (2016). Peripheral blood microRNA expression profiles in Alzheimer’s disease: screening, validation, association with clinical phenotype and implications for molecular mechanism. Molecular neurobiology, 53, 5772-5781.
SR1-5262	Pharmacological and Epigenetic Regulators of NLRP3 Inflammasome Activation in Alzheimer’s Disease	La Rosa, F., Mancuso, R., Agostini, S., Piancone, F., Marventano, I., Saresella, M., Hernis, A., Fenoglio, C., Galimberti, D., Scarpini, E., &amp; Clerici,	2021	Pharmaceuticals	14(11)	1187	34832969	https://doi.org/10.3390/ph14111187	La Rosa, F., Mancuso, R., Agostini, S., Piancone, F., Marventano, I., Saresella, M., Hernis, A., Fenoglio, C., Galimberti, D., Scarpini, E., &amp; Clerici, M. (2021). Pharmacological and epigenetic regulators of NLRP3 inflammasome activation in alzheimer’s disease. Pharmaceuticals, 14(11), 1187. https://doi.org/10.3390/ph14111187
SR1-5300	Plasma Exo-miRNAs Correlated with AD-Related Factors of Chinese Individuals Involved in Aβ Accumulation and Cognition Decline	Lifang Wang 1 2 3, Hefu Zhen 1 2 3, Yuzhe Sun 1 2 3, Shuang Rong 4, Benchao Li 4, Zhijie Song 1 5, Zhili Liu 1 5, Zhiming Li 1 2 3, Jiahong Ding 1 2 3, Huanming Yang 1 6, Xiuqing Zhang 1 2 3, Haixi Sun 7 8 9 10 11, Chao Nie 12 13 14	2022	Molecular Neurobiology	59, 11	6790-6804	36040555	10.1007/s12035-022-03012-0	Wang, L., Zhen, H., Sun, Y., Rong, S., Li, B., Song, Z., ... & Nie, C. (2022). Plasma exo-miRNAs correlated with AD-related factors of Chinese individuals involved in Aβ accumulation and cognition decline. Molecular Neurobiology, 59(11), 6790-6804.
SR1-5301	Plasma Exosomal miRNAs in Persons with and without Alzheimer Disease: Altered Expression and Prospects for Biomarkers	Lugli, G., Cohen, A. M., Bennett, D. A., Shah, R. C., Fields, C. J., Hernandez, A. G., & Smalheiser, N. R.	2015	PloS one	10(10)	e0139233	26426747	10.1371/journal.pone.0139233	Lugli, G., Cohen, A. M., Bennett, D. A., Shah, R. C., Fields, C. J., Hernandez, A. G., & Smalheiser, N. R. (2015). Plasma Exosomal miRNAs in Persons with and without Alzheimer Disease: Altered Expression and Prospects for Biomarkers. PloS one, 10(10), e0139233. https://doi.org/10.1371/journal.pone.0139233
SR1-5302	Plasma Extracellular Vesicle MicroRNA Analysis of Alzheimer's Disease Reveals Dysfunction of a Neural Correlation Network	Sun, Y., Hefu, Z., Li, B., Lifang, W., Zhijie, S., Zhou, L., Deng, Y., Zhili, L., Ding, J., Li, T., Zhang, W., Chao, N., &amp; Rong, S.	2023	Research	6	N/A	37223486	https://doi.org/10.34133/research.0114	Sun, Y., Hefu, Z., Li, B., Lifang, W., Zhijie, S., Zhou, L., Deng, Y., Zhili, L., Ding, J., Li, T., Zhang, W., Chao, N., &amp; Rong, S. (2023). Plasma extracellular vesicle MicroRNA analysis of alzheimer’s disease reveals dysfunction of a Neural Correlation Network. Research, 6. https://doi.org/10.34133/research.0114
SR1-5303	Plasma lncRNA profiling identified BC200 and NEAT1 lncRNAs as potential blood-based biomarkers for late-onset Alzheimer's disease	Majid Khodayi, Mohammad Khalaj-Kondori, Mohammad Ali Hoseinpour Feizi, Mortaza Jabarpour Bonyadi, Mahnaz Talebi	2022	EXCLI Journal	21	772-785	35949493	10.17179/excli2022-4764	Khodayi, M., Khalaj-Kondori, M., Feizi, M. a. H., Bonyadi, M., & Talebi, M. (2022). Plasma lncRNA profiling identified BC200 and NEAT1 lncRNAs as potential blood-based biomarkers for late-onset Alzheimer’s disease. EXCLI Journal, 21, 772–785. https://doi.org/10.17179/excli2022-4764
SR1-5304	Plasma long non-coding RNA BACE1 as a novel biomarker for diagnosis of Alzheimer disease	Liang Feng 1, Yu-Ting Liao 2, Jin-Cai He 1, Cheng-Long Xie 1, Si-Yan Chen 1, Hui-Hui Fan 2, Zhi-Peng Su 3, Zhen Wang 4	2018	BMC Neurology	18, 1	2023-01-08	29316899	10.1186/s12883-017-1008-x	Feng, Liang, Yu-Ting Liao, Jin-Cai He, Cheng-Long Xie, Si-Yan Chen, Hui-Hui Fan, Zhi-Peng Su, and Zhen Wang. "Plasma long non-coding RNA BACE1 as a novel biomarker for diagnosis of Alzheimer disease." BMC neurology 18 (2018): 1-8.
SR1-5305	Plasma long noncoding RNA 51A as a stable biomarker of Alzheimer's disease	Deng, Y., Xiao, L., Li, W., Tian, M., Feng, X., Feng, H., Hou, D.	2017	International journal of clinical and experimental pathology	10(4)	4694-4699	not available	not available	Deng, Y., Xiao, L., Li, W., Tian, M., Feng, X., Feng, H., Hou, D. (2017). Plasma long noncoding RNA 51A as a stable biomarker of Alzheimer's disease. International journal of clinical and experimental pathology, 10(4), 4694-4699.
SR1-5316	Plasma miR-34a-5p and miR-545-3p as Early Biomarkers of Alzheimer's Disease: Potential and Limitations	Cosín-Tomás, M., Antonell, A., Lladó, A., Alcolea, D., Fortea, J., Ezquerra, M., Lleó, A., Martí, M. J., Pallàs, M., Sanchez-Valle, R., Molinuevo, J. L., Sanfeliu, C., &amp; Kaliman, P.	2017	Molecular Neurobiology	54(7)	5550-5562	27631879	https://doi.org/10.1007/s12035-016-0088-8	Cosín-Tomás, M., Antonell, A., Lladó, A., Alcolea, D., Fortea, J., Ezquerra, M., Lleó, A., Martí, M. J., Pallàs, M., Sanchez-Valle, R., Molinuevo, J. L., Sanfeliu, C., &amp; Kaliman, P. (2016). Plasma mir-34a-5p and mir-545-3p as early biomarkers of alzheimer’s disease: Potential and limitations. Molecular Neurobiology, 54(7), 5550–5562. https://doi.org/10.1007/s12035-016-0088-8
SR1-5319	Platelet miRNA Biosignature Discriminates between Dementia with Lewy Bodies and Alzheimer's Disease	Ana Gámez-Valero, Jaume Campdelacreu, Dolores Vilas, Lourdes Ispierto, Jordi Gascón-Bayarri, Ramón Reñé, Ramiro Álvarez, Maria P Armengol, Francesc E Borràs, Katrin Beyer	2021	Biomedicines	9, 9	Not Available	34572457	10.3390/biomedicines9091272	Gámez-Valero, A., Campdelacreu, J., Vilas, D., Ispierto, L., Gascón-Bayarri, J., Rizzoli, R., Alvarez, R., Armengol, M. P., Borràs, F. E., & Beyer, K. (2021). Platelet miRNA Biosignature Discriminates between Dementia with Lewy Bodies and Alzheimer’s Disease. Biomedicines, 9(9), 1272. https://doi.org/10.3390/biomedicines9091272
SR1-5392	Potential of hsa-miR200a-3p and hsa-miR502-3p as blood-based biomarker for Alzheimer's disease	Biglari, N., Khalaj-Kondori, M., & Ghasemi, T.	2022	Molecular biology reports	49(12)	11925-11932	36251230	10.1007/s11033-022-07987-w	Biglari, N., Khalaj-Kondori, M., & Ghasemi, T. (2022). Potential of hsa-miR200a-3p and hsa-miR502-3p as blood-based biomarker for Alzheimer's disease. Molecular biology reports, 49(12), 11925–11932. https://doi.org/10.1007/s11033-022-07987-w
SR1-5416	Prediction of P-tau/Aβ42 in the cerebrospinal fluid with blood microRNAs in Alzheimer’s disease	Jia, L., Zhu, M., Yang, J., Pang, Y., Wang, Q., Li, Y., Li, T., Li, F., Wang, Q., Li, Y., &amp; Wei, Y.	2021	BMC Medicine	19(264)	n/a	34775974	https://doi.org/10.1186/s12916-021-02142-x	Jia, L., Zhu, M., Yang, J., Pang, Y., Wang, Q., Li, Y., Li, T., Li, F., Wang, Q., Li, Y., &amp; Wei, Y. (2021). Prediction of P-tau/AΒ42 in the cerebrospinal fluid with blood micrornas in alzheimer’s disease. BMC Medicine, 19(1). https://doi.org/10.1186/s12916-021-02142-x
SR1-5451	Profile of 6 microRNA in blood plasma distinguish early stage Alzheimer's disease patients from non-demented subjects	Siranjeevi Nagaraj, Katarzyna Laskowska-Kaszub, Konrad J Dębski, Joanna Wojsiat, Michał Dąbrowski, Tomasz Gabryelewicz, Jacek Kuźnicki, Urszula Wojda	2017	Oncotarget	8, 10	16122-16143	28179587	10.18632/oncotarget.15109	Nagaraj, S., Laskowska-Kaszub, K., Dębski, K. J., Wojsiat, J., Dąbrowski, M., Gabryelewicz, T., Kuznicki, J., & Wojda, U. (2017). Profile of 6 microRNA in blood plasma distinguish early stage Alzheimer’s disease patients from non-demented subjects. Oncotarget, 8(10), 16122–16143. https://doi.org/10.18632/oncotarget.15109
SR1-5452	Profile of Pathogenic Proteins and MicroRNAs in Plasma-derived Extracellular Vesicles in Alzheimer's Disease: A Pilot Study	Fang Li 1, Xin-Yu Xie 1, Xia-Fei Sui 1, Peng Wang 1, Zhu Chen 1, Jin-Biao Zhang 2	2020	Neuroscience	432	240-246.	32135232	10.1016/j.neuroscience.2020.02.044	Li, F., Xie, X. Y., Sui, X. F., Wang, P., Chen, Z., & Zhang, J. B. (2020). Profile of pathogenic proteins and microRNAs in plasma-derived extracellular vesicles in Alzheimer’s disease: a pilot study. Neuroscience, 432, 240-246.
SR1-5454	Profile of TREM2-Derived circRNA and mRNA Variants in the Entorhinal Cortex of Alzheimer's Disease Patients	Urdánoz-Casado, A., de Gordoa, J. S.-R., Robles, M., Roldan, M., Zelaya, M. V., Blanco-Luquin, I., &amp; Mendioroz, M.	2022	International Journal of Molecular Sciences	23(14)	7682	35887031	https://doi.org/10.3390/ijms23147682	Urdánoz-Casado, A., de Gordoa, J. S.-R., Robles, M., Roldan, M., Zelaya, M. V., Blanco-Luquin, I., &amp; Mendioroz, M. (2022). Profile of trem2-derived circrna and mrna variants in the entorhinal cortex of alzheimer’s disease patients. International Journal of Molecular Sciences, 23(14), 7682. https://doi.org/10.3390/ijms23147682
SR1-5455	Profiles of Extracellular miRNA in Cerebrospinal Fluid and Serum from Patients with Alzheimer's and Parkinson's Diseases Correlate with Disease Status and Features of Pathology	Kasandra Burgos, Ivana Malenica, Raghu Metpally, Amanda Courtright, Benjamin Rakela, Thomas Beach, Holly Shill, Charles Adler, Marwan Sabbagh, Stephen Villa, Waibhav Tembe, David Craig, Kendall Van Keuren-Jensen	2014	PLOS ONE	9, 5	Not Available	24797360	10.1371/journal.pone.0094839	Burgos, K., Malenica, I., Metpally, R., Courtright, A., Rakela, B., Beach, T. G., Shill, H. A., Adler, C. H., Sabbagh, M. N., Villa, S., Tembe, W., Craig, D. W., & Van Keuren-Jensen, K. (2014). Profiles of Extracellular miRNA in Cerebrospinal Fluid and Serum from Patients with Alzheimer’s and Parkinson’s Diseases Correlate with Disease Status and Features of Pathology. PLOS ONE, 9(5), e94839. htt…
SR1-5461	Profiling of differentially expressed circular RNAs in peripheral blood mononuclear cells from Alzheimer's disease patients	Li, Y., Lv, Z., Zhang, J., Ma, Q., Li, Q., Song, L., Gong, L., Zhu, Y., Li, X., Hao, Y., & Yang, Y.	2020	Metabolic brain disease	35(1)	201-213	31834549	10.1007/s11011-019-00497-y	Li, Y., Lv, Z., Zhang, J., Ma, Q., Li, Q., Song, L., Gong, L., Zhu, Y., Li, X., Hao, Y., & Yang, Y. (2020). Profiling of differentially expressed circular RNAs in peripheral blood mononuclear cells from Alzheimer's disease patients. Metabolic brain disease, 35(1), 201–213. https://doi.org/10.1007/s11011-019-00497-y
SR1-5464	Profiling of Serum Exosome MiRNA Reveals the Potential of a MiRNA Panel as Diagnostic Biomarker for Alzheimer's Disease	Zhiwu Dong, Hongjun Gu, Qiang Guo, Shuang Liang, Jian Xue, Feng Yao, Xianglu Liu, Feifei Li, Huiling Liu, Li Sun, Kewen Zhao	2021	Molecular Neurobiology	Not Available	Not Available	33629272	10.1007/s12035-021-02323-y	Dong, Z., Gu, H., Guo, Q., Liang, S., Xue, J., Yao, F., Liu, X., Li, F., Liu, H., Sun, L., & Zhao, K. (2021). Profiling of serum exosome MIRNA reveals the potential of a MiRNA panel as diagnostic biomarker for Alzheimer’s disease. Molecular Neurobiology. https://doi.org/10.1007/s12035-021-02323-y
SR1-5467	Prognostic serum miRNA biomarkers associated with Alzheimer's disease shows concordance with neuropsychological and neuroimaging assessment	Cheng, L., Doecke, J. D., Sharples, R. A., Villemagne, V. L., Fowler, C. J., Rembach, A., Martins, R. N., Rowe, C. C., Macaulay, S. L., Masters, C. L., Hill, A. F., & Australian Imaging, Biomarkers and Lifestyle (AIBL) Research Group	2015	Molecular psychiatry	20(10)	1188-1196	25349172	10.1038/mp.2014.127	Cheng, L., Doecke, J. D., Sharples, R. A., Villemagne, V. L., Fowler, C. J., Rembach, A., Martins, R. N., Rowe, C. C., Macaulay, S. L., Masters, C. L., Hill, A. F., & Australian Imaging, Biomarkers and Lifestyle (AIBL) Research Group (2015). Prognostic serum miRNA biomarkers associated with Alzheimer's disease shows concordance with neuropsychological and neuroimaging assessment. Molecular psychi…
SR1-5504	Proteins and microRNAs are differentially expressed in tear fluid from patients with Alzheimer's disease	Aidan Kenny, Eva M. Jiménez-Mateos, María Ascensión Zea-Sevilla, Alberto Rábano, Pablo Gili-Manzanaro, Jochen H. M. Prehn, David C. Henshall, Jesús Ávila, Tobias Engel & Félix Hernández	2019	Scientific Reports	9, 1	Not available	Not available	https://doi.org/10.1038/s41598-019-51837-y	Kenny, A., Jimenez-Mateos, E. M., Zea-Sevilla, M. A., Rábano, A., Gili-Manzanaro, P., Prehn, J. H. M., Henshall, D. C., Ávila, J., Engel, T., & Hernández, F. (2019). Proteins and microRNAs are differentially expressed in tear fluid from patients with Alzheimer’s disease. Scientific Reports, 9(1). https://doi.org/10.1038/s41598-019-51837-y
SR1-5585	Redefining transcriptional regulation of the APOE gene and its association with Alzheimer's disease	Lee, E. G., Tulloch, J., Chen, S., Leong, L., Saxton, A. D., Kraemer, B., Darvas, M., Keene, C. D., Shutes-David, A., Todd, K., Millard, S., & Yu, C. E.	2020	PloS one	15(1)	e0227667	31978088	10.1371/journal.pone.0227667	Lee, E. G., Tulloch, J., Chen, S., Leong, L., Saxton, A. D., Kraemer, B., Darvas, M., Keene, C. D., Shutes-David, A., Todd, K., Millard, S., & Yu, C. E. (2020). Redefining transcriptional regulation of the APOE gene and its association with Alzheimer's disease. PloS one, 15(1), e0227667. https://doi.org/10.1371/journal.pone.0227667
SR1-5591	Reduced miR-512 and the Elevated Expression of Its Targets cFLIP and MCL1 Localize to Neurons With Hyperphosphorylated Tau Protein in Alzheimer Disease	Louisa Mezache 1, Madison Mikhail, Michela Garofalo, Gerard J Nuovo	2015	Applied Immunohistochemistry & Molecular Morphology	23, 9	615-623	26258756	10.1097/PAI.0000000000000147	Mezache, L., Mikhail, M., Garofalo, M., & Nuovo, G. J. (2015). Reduced miR-512 and the elevated expression of its targets cFLIP and MCL1 localize to neurons with hyperphosphorylated tau protein in Alzheimer disease. Applied Immunohistochemistry & Molecular Morphology, 23(9), 615-623.
SR1-5595	Reduced serum miR-202 may promote the progression of Alzheimer's disease patients via targeting amyloid precursor protein	Dong, L. H., Sun, L., Zhang, W. J., Wang, X. Y., & Li, J. M.	2021	The Kaohsiung journal of medical sciences	37(8)	730-738	34042273	10.1002/kjm2.12391	Dong, L. H., Sun, L., Zhang, W. J., Wang, X. Y., & Li, J. M. (2021). Reduced serum miR-202 may promote the progression of Alzheimer's disease patients via targeting amyloid precursor protein. The Kaohsiung journal of medical sciences, 37(8), 730–738. https://doi.org/10.1002/kjm2.12391
SR1-5673	Regulation of TREM2 expression by an NF-kappa B-sensitive miRNA-34a	Zhao, Y., Bhattacharjee, S., Jones, B. M., Dua, P., Alexandrov, P. N., Hill, J. M., & Lukiw, W. J.	2013	Neuroreport	24(6)	318-323	23462268	10.1097/WNR.0b013e32835fb6b0	Zhao, Y., Bhattacharjee, S., Jones, B. M., Dua, P., Alexandrov, P. N., Hill, J. M., & Lukiw, W. J. (2013). Regulation of TREM2 expression by an NF-кB-sensitive miRNA-34a. Neuroreport, 24(6), 318–323. https://doi.org/10.1097/WNR.0b013e32835fb6b0
SR1-5792	Risk prediction models for dementia constructed by supervised principal component analysis using miRNA expression data	Shigemizu, D., Akiyama, S., Asanomi, Y., Boroevich, K. A., Sharma, A., Tsunoda, T., Matsukuma, K., Ichikawa, M., Sudo, H., Takizawa, S., Sakurai, T., Ozaki, K., Ochiya, T., &amp; Niida, S.	2019	Communications Biology	0.136806	n/a	30820472	https://doi.org/10.1038/s42003-019-0324-7	Shigemizu, D., Akiyama, S., Asanomi, Y., Boroevich, K. A., Sharma, A., Tsunoda, T., Matsukuma, K., Ichikawa, M., Sudo, H., Takizawa, S., Sakurai, T., Ozaki, K., Ochiya, T., &amp; Niida, S. (2019). Risk prediction models for dementia constructed by supervised principal component analysis using MIRNA expression data. Communications Biology, 2(1). https://doi.org/10.1038/s42003-019-0324-7
SR1-5897	RNA-Seq Profiling of Neutrophil-Derived Microvesicles in Alzheimer's Disease Patients Identifies a miRNA Signature That May Impact Blood-Brain Barrier Integrity	Irina Vázquez-Villaseñor 1, Cynthia I Smith 1, Yung J R Thang 1, Paul R Heath 1, Stephen B Wharton 1, Daniel J Blackburn 1, Victoria C Ridger 2, Julie E Simpson 1	2022	International Journal of Molecular Sciences	23, 11	14	35682592	10.3390/ijms23115913	Vázquez-Villaseñor, I., Smith, C. I., Thang, Y. J., Heath, P. R., Wharton, S. B., Blackburn, D. J., ... & Simpson, J. E. (2022). RNA-Seq Profiling of Neutrophil-Derived Microvesicles in Alzheimer’s Disease Patients Identifies a miRNA Signature That May Impact Blood–Brain Barrier Integrity. International Journal of Molecular Sciences, 23(11), 5913.
SR1-5999	Role of OLR1 and its regulating hsa-miR369-3p in Alzheimer's disease: genetics and expression analysis	Serpente, M., Fenoglio, C., Villa, C., Cortini, F., Cantoni, C., Ridolfi, E., Clerici, F., Marcone, A., Benussi, L., Ghidoni, R., Boneschi, F. M., Gallone, S., Cappa, S., Binetti, G., Franceschi, M., Rainero, I., Giordana, M. T., Mariani, C., Bresolin, N., … Galimberti, D.	2011	Journal of Alzheimer's Disease	26(4)	787-793	21709374	https://doi.org/10.3233/jad-2011-110074	Serpente, M., Fenoglio, C., Villa, C., Cortini, F., Cantoni, C., Ridolfi, E., Clerici, F., Marcone, A., Benussi, L., Ghidoni, R., Boneschi, F. M., Gallone, S., Cappa, S., Binetti, G., Franceschi, M., Rainero, I., Giordana, M. T., Mariani, C., Bresolin, N., … Galimberti, D. (2011). Role of OLR1 and its regulating HSA-MIR369-3P in alzheimer’s disease: Genetics and expression analysis. Journal of Al…
SR1-6083	Selected microRNAs Increase Synaptic Resilience to the Damaging Binding of the Alzheimer's Disease Amyloid Beta Oligomers	Zolochevska, O., & Taglialatela, G.	2020	Molecular neurobiology	57(5)	2232-2243	31997075	10.1007/s12035-020-01868-8	Zolochevska, O., & Taglialatela, G. (2020). Selected microRNAs Increase Synaptic Resilience to the Damaging Binding of the Alzheimer's Disease Amyloid Beta Oligomers. Molecular neurobiology, 57(5), 2232–2243. https://doi.org/10.1007/s12035-020-01868-8
SR1-6099	Sera miR-34a, miR-29b and miR-181c as potential novel diagnostic biomarker panel for Alzheimers in the Egyptian population	Abuelezz, N. Z., Nasr, F. E., Abdel Aal, W. M., Molokhia, T., &amp; Zaky, A.	2022	Experimental Gerontology	169	111961	36155067	https://doi.org/10.1016/j.exger.2022.111961	Abuelezz, N. Z., Nasr, F. E., Abdel Aal, W. M., Molokhia, T., &amp; Zaky, A. (2022). Sera Mir-34a, mir-29b and Mir-181c as potential novel diagnostic biomarker panel for alzheimers in the Egyptian population. Experimental Gerontology, 169, 111961. https://doi.org/10.1016/j.exger.2022.111961
SR1-6105	Serum microRNA miR-501-3p as a potential biomarker related to the progression of Alzheimer's disease	Hara, N., Kikuchi, M., Miyashita, A., Hatsuta, H., Saito, Y., Kasuga, K., Murayama, S., Ikeuchi, T., & Kuwano, R.	2017	Acta neuropathologica communications	5(1)	10	28137310	10.1186/s40478-017-0414-z	Hara, N., Kikuchi, M., Miyashita, A., Hatsuta, H., Saito, Y., Kasuga, K., Murayama, S., Ikeuchi, T., & Kuwano, R. (2017). Serum microRNA miR-501-3p as a potential biomarker related to the progression of Alzheimer's disease. Acta neuropathologica communications, 5(1), 10. https://doi.org/10.1186/s40478-017-0414-z
SR1-6106	Serum MicroRNA Profiles Serve as Novel Biomarkers for the Diagnosis of Alzheimer's Disease	Dong, H., Li, J., Huang, L., Chen, X., Li, D., Wang, T., Hu, C., Xu, J., Zhang, C., Zen, K., Xiao, S., Yan, Q., Wang, C., &amp; Zhang, C.-Y.	2015	Disease Markers	2015	2023-01-11	26078483	https://doi.org/10.1155/2015/625659	Dong, H., Li, J., Huang, L., Chen, X., Li, D., Wang, T., Hu, C., Xu, J., Zhang, C., Zen, K., Xiao, S., Yan, Q., Wang, C., &amp; Zhang, C.-Y. (2015). Serum MicroRNA profiles serve as novel biomarkers for the diagnosis of alzheimer’s disease. Disease Markers, 2015, 1–11. https://doi.org/10.1155/2015/625659
SR1-6109	Serum miRNAs Expression and SNAP-25 Genotype in Alzheimer's Disease	Simone Agostini 1, Roberta Mancuso 1, Gaia Liuzzo 1, Elisabetta Bolognesi 1, Andrea Saul Costa 1, Anna Bianchi 1, Mario Clerici 1 2	2019	Frontiers in aging neuroscience	11, 52	5	30914946	10.3389/fnagi.2019.00052	Agostini, S., Mancuso, R., Liuzzo, G., Bolognesi, E., Costa, A. S., Bianchi, A., & Clerici, M. (2019). Serum miRNAs expression and SNAP-25 genotype in Alzheimer’s disease. Frontiers in Aging Neuroscience, 11, 52.
SR1-6172	SIRT1, miR-132 and miR-212 link human longevity to Alzheimer's Disease	Hadar, A., Milanesi, E., Walczak, M., Puzianowska-Kuźnicka, M., Kuźnicki, J., Squassina, A., Niola, P., Chillotti, C., Attems, J., Gozes, I., & Gurwitz, D.	2018	Scientific reports	8(1)	8465	29855513	10.1038/s41598-018-26547-6	Hadar, A., Milanesi, E., Walczak, M., Puzianowska-Kuźnicka, M., Kuźnicki, J., Squassina, A., Niola, P., Chillotti, C., Attems, J., Gozes, I., & Gurwitz, D. (2018). SIRT1, miR-132 and miR-212 link human longevity to Alzheimer's Disease. Scientific reports, 8(1), 8465. https://doi.org/10.1038/s41598-018-26547-6
SR1-6236	Specific Signatures of Serum miRNAs as Potential Biomarkers to Discriminate Clinically Similar Neurodegenerative and Vascular-Related Diseases	Cristina Barbagallo 1, Giovanni Mostile 2, Gloriangela Baglieri 1, Flavia Giunta 1, Antonina Luca 2, Loredana Raciti 2, Mario Zappia 2, Michele Purrello 1, Marco Ragusa 3 4, Alessandra Nicoletti 2	2020	Cellular and Molecular Neurobiology	40, 4	531-546	31691877	10.1007/s10571-019-00751-y	Barbagallo, C., Mostile, G., Baglieri, G., Giunta, F., Luca, A., Raciti, L., ... & Nicoletti, A. (2020). Specific signatures of serum miRNAs as potential biomarkers to discriminate clinically similar neurodegenerative and vascular-related diseases. Cellular and Molecular Neurobiology, 40, 531-546.
SR1-6253	Spreading of Alzheimer's disease inflammatory signaling through soluble micro-RNA	Lukiw, W. J., Alexandrov, P. N., Zhao, Y., Hill, J. M., & Bhattacharjee, S.	2012	Neuroreport	23(10)	621-626	22660168	10.1097/00001756-201207110-00009	Lukiw, W. J., Alexandrov, P. N., Zhao, Y., Hill, J. M., & Bhattacharjee, S. (2012). Spreading of Alzheimer's disease inflammatory signaling through soluble micro-RNA. Neuroreport, 23(10), 621–626. https://doi.org/10.1097/WNR.0b013e32835542b0
SR1-6329	Suppression of lncRNA-ATB prevents amyloid-β-induced neurotoxicity in PC12 cells via regulating miR-200/ZNF217 axis	Jindong Wang 1, Tiantian Zhou 1, Tian Wang 1, Bailing Wang 2	2018	Biomedicine & Pharmacotherapy	108	707-715	30248538	10.1016/j.biopha.2018.08.155	Wang, J., Zhou, T., Wang, T., & Wang, B. (2018). Suppression of lncRNA-ATB prevents amyloid-β-induced neurotoxicity in PC12 cells via regulating miR-200/ZNF217 axis. Biomedicine & Pharmacotherapy, 108, 707-715.
SR1-6345	Synaptosome microRNAs regulate synapse functions in Alzheimer's disease	Kumar, S., Orlov, E., Gowda, P., Bose, C., Swerdlow, R. H., Lahiri, D. K., & Reddy, P. H.	2022	NPJ genomic medicine	7(1)	47	35941185	10.1038/s41525-022-00319-8	Kumar, S., Orlov, E., Gowda, P., Bose, C., Swerdlow, R. H., Lahiri, D. K., & Reddy, P. H. (2022). Synaptosome microRNAs regulate synapse functions in Alzheimer's disease. NPJ genomic medicine, 7(1), 47. https://doi.org/10.1038/s41525-022-00319-8
SR1-6400	Targeting MicroRNA-485-3p Blocks Alzheimer's Disease Progression	Koh, H. S., Lee, S., Lee, H. J., Min, J. W., Iwatsubo, T., Teunissen, C. E., Cho, H. J., & Ryu, J. H.	2021	International journal of molecular sciences	22(23)	13136	34884940	10.3390/ijms222313136	Koh, H. S., Lee, S., Lee, H. J., Min, J. W., Iwatsubo, T., Teunissen, C. E., Cho, H. J., & Ryu, J. H. (2021). Targeting MicroRNA-485-3p Blocks Alzheimer's Disease Progression. International journal of molecular sciences, 22(23), 13136. https://doi.org/10.3390/ijms222313136
SR1-6526	The correlation between LncRNA-17A expression in peripheral blood mononuclear cells and Wnt/β-catenin signaling pathway and cognitive function in patients with Alzheimer disease	Chunying Zhang, Baoxin Li	2021	American Journal of Translational Research	13, 10	11981–11986	34786131	Not available	Zhang, C., & Li, B. (2021). The correlation between LncRNA-17A expression in peripheral blood mononuclear cells and Wnt/β-catenin signaling pathway and cognitive function in patients with Alzheimer disease. American Journal of Translational Research, 13(10), 11981–11986.
SR1-6621	The expression of microRNA miR-107 decreases early in Alzheimer's disease and may accelerate disease progression through regulation of beta-site amyloid precursor protein-cleaving enzyme 1	Wang, W. X., Rajeev, B. W., Stromberg, A. J., Ren, N., Tang, G., Huang, Q., Rigoutsos, I., & Nelson, P. T.	2008	The Journal of neuroscience : the official journal of the Society for Neuroscience	28(5)	1213-1223	18234899	10.1523/JNEUROSCI.5065-07.2008	Wang, W. X., Rajeev, B. W., Stromberg, A. J., Ren, N., Tang, G., Huang, Q., Rigoutsos, I., & Nelson, P. T. (2008). The expression of microRNA miR-107 decreases early in Alzheimer's disease and may accelerate disease progression through regulation of beta-site amyloid precursor protein-cleaving enzyme 1. The Journal of neuroscience : the official journal of the Society for Neuroscience, 28(5), 121…
SR1-6649	The Highlighted Roles of Metabolic and Cellular Response to Stress Pathways Engaged in Circulating hsa-miR-494-3p and hsa-miR-661 in Alzheimer's Disease	Hojati, Z., Omidi, F., Dehbashi, M., &amp; Mohammad Soltani, B.	2021	Iranian Biomedical Journal	25(1)	62–67	33129241	https://doi.org/10.29252/ibj.25.1.62	Hojati, Z., Omidi, F., Dehbashi, M., &amp; Mohammad Soltani, B. (2021). The highlighted roles of metabolic and cellular response to stress pathways engaged in circulating HSA-Mir-494-3P and HSA-Mir-661 in alzheimer’s disease. Iranian Biomedical Journal, 25(1), 62–67. https://doi.org/10.29252/ibj.25.1.62
SR1-6745	The miR-146a-5p and miR-125b-5p levels as biomarkers for early prediction of Alzheimer's disease	Yashooa, R. Kh., & Nabi, A. Q.	2022	Human Gene	34	201129	not available	https://doi.org/10.1016/j.humgen.2022.201129	Yashooa, R. Kh., & Nabi, A. Q. (2022). The Mir-146a-5p and mir-125b-5p levels as biomarkers for early prediction of Alzheimer’s disease. Human Gene, 34, 201129. https://doi.org/10.1016/j.humgen.2022.201129
SR1-6754	The miRNome of Alzheimer's disease: consistent downregulation of the miR-132/212 cluster	Sabrina Pichler 1, Wei Gu 2, Daniela Hartl 3, Gilles Gasparoni 3, Petra Leidinger 4, Andreas Keller 5, Eckart Meese 4, Manuel Mayhaus 3, Harald Hampel 6, Matthias Riemenschneider 7	2017	Pichler, S., Gu, W., Hartl, D., Gasparoni, G., Leidinger, P., Keller, A., ... & Riemenschneider, M. (2017). The miRNome of Alzheimer's disease: consistent downregulation of the miR-132/212 cluster. Neurobiology of aging, 50, 167-e1.	50, 167	10	27816213	10.1016/j.neurobiolaging.2016.09.019	Pichler, S., Gu, W., Hartl, D., Gasparoni, G., Leidinger, P., Keller, A., ... & Riemenschneider, M. (2017). The miRNome of Alzheimer's disease: consistent downregulation of the miR-132/212 cluster. Neurobiology of aging, 50, 167-e1.
SR1-7035	The Serum Exosome Derived MicroRNA-135a, -193b, and -384 Were Potential Alzheimer's Disease Biomarkers	Ting Ting Yang, Chen Geng Liu, Shi Chao Gao, Yi Zhang, Pei Chang Wang	2018	Biomedical and Environmental Sciences	31, 2	87-96	29606187	10.3967/bes2018.011	Yang, T. T., Liu, C. G., Gao, S. C., Zhang, Y., & Wang, P. C. (2018). The Serum Exosome Derived MicroRNA-135a, -193b, and -384 Were Potential Alzheimer's Disease Biomarkers. Biomedical and Environmental Sciences : BES, 31(2), 87–96. https://doi.org/10.3967/bes2018.011
SR1-7208	TREM2 Expression and Amyloid-Beta Phagocytosis in Alzheimer's Disease	La Rosa, F., Agostini, S., Piancone, F., Marventano, I., Hernis, A., Fenoglio, C., Galimberti, D., Scarpini, E., Saresella, M., & Clerici, M.	2023	International journal of molecular sciences	24(10)	8626	37239970	10.3390/ijms24108626	La Rosa, F., Agostini, S., Piancone, F., Marventano, I., Hernis, A., Fenoglio, C., Galimberti, D., Scarpini, E., Saresella, M., & Clerici, M. (2023). TREM2 Expression and Amyloid-Beta Phagocytosis in Alzheimer's Disease. International journal of molecular sciences, 24(10), 8626. https://doi.org/10.3390/ijms24108626
SR1-7291	Up-regulated Pro-inflammatory MicroRNAs (miRNAs) in Alzheimer's disease (AD) and Age-Related Macular Degeneration (AMD)	Aileen I Pogue, Walter J Lukiw	2018	Cellular and Molecular Neurobiology	38, 5	1021–1031	29302837	10.1007/s10571-017-0572-3	Pogue, A. I., & Lukiw, W. J. (2018). Up-regulated Pro-inflammatory MicroRNAs (miRNAs) in Alzheimer’s disease (AD) and Age-Related Macular Degeneration (AMD). Cellular and Molecular Neurobiology, 38(5), 1021–1031. https://doi.org/10.1007/s10571-017-0572-3
SR1-7308	Upregulation of microRNA-206 enhances lipopolysaccharide-induced inflammation and release of amyloid-beta by targeting insulin-like growth factor 1 in microglia	Xing, H., Guo, S., Zhang, Y., Zheng, Z., & Wang, H.	2016	Molecular medicine reports	14(2)	1357-1364	27277332	10.3892/mmr.2016.5369	Xing, H., Guo, S., Zhang, Y., Zheng, Z., & Wang, H. (2016). Upregulation of microRNA-206 enhances lipopolysaccharide-induced inflammation and release of amyloid-β by targeting insulin-like growth factor 1 in microglia. Molecular medicine reports, 14(2), 1357–1364. https://doi.org/10.3892/mmr.2016.5369
SR1-7334	Validation of MicroRNA Biomarkers for Alzheimer's Disease in Human Cerebrospinal Fluid	Jack T Wiedrick 1 , Jay I Phillips 2 , Theresa A Lusardi 3 , Trevor J McFarland 4 , Babett Lind 5 , Ursula S Sandau 2 , Christina A Harrington 4 , Jodi A Lapidus 1 6 , Douglas R Galasko 7 , Joseph F Quinn 5 8 , Julie A Saugstad	2019	Journal of Alzheimer’s Disease	67, 3	875-891	30689565	doi: 10.3233/JAD-180539	Wiedrick, J. T., Phillips, J. I., Lusardi, T. A., McFarland, T. J., Lind, B., Sandau, U. S., ... & Saugstad, J. A. (2019). Validation of microRNA biomarkers for Alzheimer’s disease in human cerebrospinal fluid. Journal of Alzheimer's Disease, 67(3), 875-891.
SR1-7335	Validation of microRNAs in Cerebrospinal Fluid as Biomarkers for Different Forms of Dementia in a Multicenter Study	Müller, M., Kuiperij, H. B., Versleijen, A. A., Chiasserini, D., Farotti, L., Baschieri, F., Parnetti, L., Struyfs, H., De Roeck, N., Luyckx, J., Engelborghs, S., Claassen, J. A., & Verbeek, M. M.	2016	Journal of Alzheimer's disease	52(4)	1321-1333	27104900	10.3233/JAD-160038	Müller, M., Kuiperij, H. B., Versleijen, A. A., Chiasserini, D., Farotti, L., Baschieri, F., Parnetti, L., Struyfs, H., De Roeck, N., Luyckx, J., Engelborghs, S., Claassen, J. A., & Verbeek, M. M. (2016). Validation of microRNAs in Cerebrospinal Fluid as Biomarkers for Different Forms of Dementia in a Multicenter Study. Journal of Alzheimer's disease : JAD, 52(4), 1321–1333. https://doi.org/10.32…
SR1-7373	Whole transcriptome profling of Late-Onset Alzheimer’s Disease patients provides insights into the molecular changes involved in the disease	Anita Annese1, Caterina Manzari1, Claudia Lionetti1, Ernesto Picardi 1,2, David S. Horner1,3, Matteo Chiara3, Mariano Francesco Caratozzolo1, Apollonia Tullo1, Bruno Fosso1, Graziano Pesole 1,2,4 & Anna Maria D’Erchia 1	2018	Scientific Reports	8, 1	15	29523845	10.1038/s41598-018-22701-2	Annese, A., Manzari, C., Lionetti, C., Picardi, E., Horner, D. S., Chiara, M., ... & D’Erchia, A. M. (2018). Whole transcriptome profiling of Late-Onset Alzheimer’s Disease patients provides insights into the molecular changes involved in the disease. Scientific reports, 8(1), 4282.
