# Supplementary material for: Non-coding RNAs involved in the molecular pathology of Alzheimer’s disease: a systematic review
Source: Front Neurosci. 2024 Jun 28;18:1421675. doi: 10.3389/fnins.2024.1421675 (PMC11243705; doi:10.3389/fnins.2024.1421675)
Supplement: Supplementary file 1 [file Data_Sheet_1.zip › Supplementary Material/Supplementary Material Presentation/Supplementary Table 3 - Compiled unique ncRNAs that are associated with Alzheimer's Disease.xlsx]

## Sheet: Sheet1
type	ncRNA	Direction (up or down)	p-value
circRNA	circ_0000184	upregulated	0.0108452
circRNA	circ_0000344	downregulated	0.0252278
circRNA	circ_0000495	upregulated	0.0362785
circRNA	circ_0000660	upregulated	0.00272327
circRNA	circ_0000816	upregulated	0.038132
circRNA	circ_0001092	upregulated	0.0212886
circRNA	circ_0001538	upregulated	0.047007
circRNA	circ_0002115	downregulated	0.0151476
circRNA	circ_0002457	downregulated	0.00780191
circRNA	circ_0002580	upregulated	0.0161128
circRNA	circ_0002713	upregulated	0.0338501
circRNA	circ_0002894	downregulated	0.0215701
circRNA	circ_0002906	upregulated	0.0492533
circRNA	circ_0002945	up
circRNA	circ_0003272	downregulated	0.0100779
circRNA	circ_0003391	down
circRNA	circ_0003448	upregulated	0.0174254
circRNA	circ_0003588	upregulated	0.0471589
circRNA	Circ_0003611	upregulated	P < 0.05
circRNA	circ_0003658	downregulated	0.0480439
circRNA	circ_0003716	upregulated	0.0414592
circRNA	circ_0003718	upregulated	0.0242919
circRNA	circ_0004342	upregulated	0.0433528
circRNA	circ_0004478	upregulated	0.0212903
circRNA	circ_0004518	downregulated	< 0.001
circRNA	circ_0004576	upregulated	0.035241
circRNA	circ_0004619	upregulated	0.0249219
circRNA	circ_0004670	downregulated	0.0329159
circRNA	circ_0005625	downregulated	0.0233499
circRNA	circ_0005882	upregulated	0.0126327
circRNA	circ_0005889	downregulated	0.0263877
circRNA	circ_0006166	upregulated	0.00354068
circRNA	circ_0006292	upregulated	0.00952143
circRNA	circ_0006364	upregulated	0.0288587
circRNA	circ_0006479	upregulated	0.0322046
circRNA	circ_0006611	downregulated	0.0188678
circRNA	circ_0006832	upregulated	0.0177401
circRNA	circ_0006844	downregulated	0.049899
circRNA	circ_0006916	down (in female AD vs female ctrl only)	<0.05
circRNA	circ_0006931	upregulated	0.0280369
circRNA	circ_0006940	downregulated	< 0.001
circRNA	circ_0007308	downregulated	0.00195072
circRNA	circ_0007365	downregulated	0.0227739
circRNA	circ_0007556	down	p-value < 0.05
circRNA	circ_0007827	upregulated	0.0406625
circRNA	circ_0008343	upregulated	0.0157186
circRNA	circ_0008776	downregulated	0.0219805
circRNA	circ_0008953	downregulated	0.0439667
circRNA	circ_0009007	downregulated	0.0377545
circRNA	circ_0009029	downregulated	0.0139516
circRNA	circ_0009140	downregulated	0.00632193
circRNA	circ_0010117	downregulated	0.0113471
circRNA	circ_0010881	upregulated	< 0.001
circRNA	circ_0014353	upregulated	< 0.001
circRNA	circ_0014355	upregulated	< 0.001
circRNA	circ_0014356	upregulated	< 0.001
circRNA	circ_0014391	downregulated	0.0121557
circRNA	circ_0020704	upregulated	< 0.001
circRNA	circ_0020706	upregulated	< 0.001
circRNA	circ_0020707	upregulated	< 0.001
circRNA	circ_0022417	upregulated	< 0.001
circRNA	circ_0025206	downregulated	< 0.001
circRNA	circ_0025763	upregulated	0.0204722
circRNA	circ_0025853	downregulated	0.0466564
circRNA	circ_0027244	downregulated	0.00888509
circRNA	circ_0030004	downregulated	0.0300048
circRNA	circ_0030167	upregulated	< 0.001
circRNA	circ_0031460	upregulated	0.0471894
circRNA	circ_0031485	upregulated	0.0106342
circRNA	circ_0031668	upregulated	0.0024815
circRNA	circ_0031977	downregulated	0.00614988
circRNA	circ_0033413	upregulated	0.0137717
circRNA	circ_0035110	downregulated	< 0.001
circRNA	circ_0035947	upregulated	0.0436459
circRNA	circ_0037139	downregulated	< 0.001
circRNA	circ_0037140	downregulated	< 0.001
circRNA	circ_0037141	downregulated	< 0.001
circRNA	circ_0038487	upregulated	0.0333766
circRNA	circ_0040039	upregulated	0.0499364
circRNA	circ_0043399	upregulated	< 0.001
circRNA	circ_0043400	upregulated	< 0.001
circRNA	circ_0046882	upregulated	0.0318095
circRNA	circ_0049291	upregulated	0.0352353
circRNA	Circ_0049472	up	p<0.05
circRNA	circ_0049860	downregulated	< 0.001
circRNA	circ_0049861	downregulated	< 0.001
circRNA	circ_0050547	downregulated	0.00904884
circRNA	circ_0051000	upregulated	< 0.001
circRNA	circ_0051245	downregulated	< 0.001
circRNA	circ_0051807	upregulated	< 0.001
circRNA	circ_0051808	upregulated	< 0.001
circRNA	circ_0055066	upregulated	0.0438017
circRNA	circ_0056558	downregulated	0.00769517
circRNA	circ_0063372	downregulated	< 0.001
circRNA	circ_0063452	upregulated	0.024596
circRNA	circ_0067755	downregulated	0.0416844
circRNA	circ_0070680	downregulated	0.0176139
circRNA	circ_0073127	down (in female AD vs female ctrl only)	<0.01
circRNA	circ_0074370	downregulated	0.0489743
circRNA	circ_0074372	upregulated	0.0224848
circRNA	circ_0074533	upregulated	< 0.001
circRNA	circ_0077001	upregulated	< 0.001
circRNA	circ_0077002	upregulated	< 0.001
circRNA	circ_0077003	upregulated	< 0.001
circRNA	circ_0077004	upregulated	< 0.001
circRNA	circ_0077006	upregulated	< 0.001
circRNA	circ_0077880	upregulated	< 0.001
circRNA	circ_0078966	upregulated	0.041837
circRNA	circ_0079268	downregulated	< 0.001
circRNA	circ_0079272	downregulated	< 0.001
circRNA	circ_0079274	downregulated	< 0.001
circRNA	circ_0079275	downregulated	< 0.001
circRNA	circ_0079276	downregulated	< 0.001
circRNA	circ_0079624	upregulated	0.0189578
circRNA	circ_0080955	upregulated	0.00996648
circRNA	circ_0084464	downregulated	0.0464755
circRNA	circ_0087493	upregulated	0.00596208
circRNA	circ_0089761	downregulated	< 0.001
circRNA	circ_0089762	downregulated	< 0.001
circRNA	circ_0089894	downregulated	< 0.001
circRNA	circ_0089902	downregulated	0.0074553
circRNA	circ_0089973	upregulated	0.0271174
circRNA	circ_0092785	upregulated	0.0112777
circRNA	circ_0095337	upregulated	0.038947
circRNA	circ_0095579	upregulated	0.0149919
circRNA	circ_0096551	upregulated	< 0.001
circRNA	circ_0097101	upregulated	0.0169875
circRNA	circ_0097666	upregulated	0.0312004
circRNA	circ_0100439	downregulated	0.0362477
circRNA	circ_0100746	downregulated	0.0152304
circRNA	circ_0101812	upregulated	0.0470958
circRNA	circ_0102923	downregulated	0.00737324
circRNA	circ_0103578	downregulated	0.0448546
circRNA	circ_0105799	downregulated	0.0393649
circRNA	circ_0108584	upregulated	0.0285933
circRNA	circ_0108630	downregulated	0.0363058
circRNA	circ_0111925	upregulated	0.0442954
circRNA	circ_0112501	downregulated	0.0483732
circRNA	circ_0112551	downregulated	0.0362741
circRNA	circ_0113947	downregulated	0.0115712
circRNA	circ_0114304	upregulated	0.0308941
circRNA	circ_0114307	upregulated	0.0257613
circRNA	circ_0114422	upregulated	0.0402549
circRNA	circ_0116499	upregulated	0.0436064
circRNA	circ_0116552	upregulated	0.0115222
circRNA	circ_0116743	upregulated	0.0469177
circRNA	circ_0117141	downregulated	0.0271232
circRNA	circ_0119529	upregulated	0.0455749
circRNA	circ_0121601	downregulated	0.0405889
circRNA	circ_0123057	downregulated	0.0299986
circRNA	circ_0126506	downregulated	0.0177118
circRNA	circ_0126620	downregulated	0.013083
circRNA	circ_0127522	downregulated	0.0298706
circRNA	circ_0129130	upregulated	0.0486121
circRNA	circ_0131667	upregulated	0.0472406
circRNA	circ_0132107	downregulated	0.00709305
circRNA	circ_0133169	downregulated	0.00244701
circRNA	circ_0133631	upregulated	0.0291951
circRNA	circ_0135376	downregulated	0.036982
circRNA	circ_0135423	downregulated	0.00778156
circRNA	circ_0136407	upregulated	0.0368556
circRNA	circ_0136539	upregulated	0.0196079
circRNA	circ_0138394	downregulated	0.0339621
circRNA	circ_0139233	upregulated	0.0130568
circRNA	circ_0139671	downregulated	0.0376378
circRNA	circ_0140255	downregulated	0.0164541
circRNA	circ_0140490	upregulated	0.048333
circRNA	circ-AXL	up	<0.001
circRNA	circ-GPHN	up	<0.001
circRNA	circ-HAUS4	down	<0.001
circRNA	circ-KIF18B	down	0.002
circRNA	circ-PCCA	down	<0.001
circRNA	circ-TTC39C	down	0.005
circRNA	circAC011995.1	down	1.19 × 10-05
circRNA	circAβ-a
circRNA	circCORO1C	up	1.06 × 10-04
circRNA	circCwc27	up	<0.01
circRNA	circDOCK1	up	1.88 × 10-04
circRNA	circEPB41L5	down	3.51 × 10-04
circRNA	circFMN1	down	2.44 × 10-05
circRNA	circFTO	up	7.06 × 10-04
circRNA	CircHDAC9	downregulated	P < 0.001
circRNA	circHOMER1	down	1.19 × 10-07
circRNA	circLINC00869	down	2.93 × 10-06
circRNA	circLPAR1	up	<0.001
circRNA	circMipol1	up	<0.05
circRNA	circPLEKHM3	down	8.54 × 10-06
circRNA	circPSEN1	up
circRNA	circRNA_003022	up
circRNA	circRNA_00843	up	<0.05
circRNA	circRNA_050263	up
circRNA	circRNA_101618	up	<0.01
circRNA	circRNA_102049	down
circRNA	circRNA_102619	down
circRNA	circRNA_403959	up
circRNA	circRNA_405619	up	<0.001
circRNA	circRNA-APOE	down	<0.0001
circRNA	circTREM2_1	Neither	0.201
circRNA	ciRS-7	downregulated	p < 0.01
lncRNA	17A	up	none
lncRNA	51A		P=0.451
lncRNA	AFF1-AS1	upregulated	0.0402259
lncRNA	BACE1	up	p=0.006
lncRNA	BACE1-AS	up	p=0.000
lncRNA	BAIAP2-AS1	down	0.0098
lncRNA	BC200		P=0.354
lncRNA	BDNF-AS	up	p<0.001
lncRNA	CARMN	downregulated	0.0059985
lncRNA	CD27-AS1	upregulated	0.0323888
lncRNA	CH507-513H4.3	up
lncRNA	CH507-513H4.4	up
lncRNA	CH507-513H4.6	up
lncRNA	CTB-113P19.5	up	0.049
lncRNA	CTC-444N24.8	up	0.026
lncRNA	CTD-2292M16.8	down	0.0029
lncRNA	CYP1B1-AS1	Downregulated	p<0.05
lncRNA	DDX11-AS1	downregulated	0.0294851
lncRNA	FAM66B	downregulated	0.0403318
lncRNA	FAM95B1	downregulated	0.0396826
lncRNA	FAS-AS1
lncRNA	FGD5-AS1	downregulated	0.0183238
lncRNA	FTX	downregulated	0.00314458
lncRNA	GAS5	up	p<0.001
lncRNA	GAS5-AS1
lncRNA	GATA2-AS1	downregulated	0.0384209
lncRNA	ID2-AS1	upregulated	0.0211083
lncRNA	KCNQ1OT1	downregulated	0.000140036
lncRNA	LIN-C00877	Downregulated	p<0.05
lncRNA	LINC-00086	down	0.048
lncRNA	LINC-00174	downregulated	0.0120247
lncRNA	LINC-00243	Upregulated	p<0.05
lncRNA	LINC-00599	downregulated	0.0386277
lncRNA	LINC-00630	upregulated	0.0366536
lncRNA	LINC-00643	down	0.0011
lncRNA	LINC-00665	upregulated	0.0473663
lncRNA	LINC-00672	down	0.0043
lncRNA	LINC-00925	down	0.0034
lncRNA	LINC-00936	down	0.044
lncRNA	LINC-00937	downregulated	0.0323512
lncRNA	LINC-00968	Downregulated	p<0.05
lncRNA	LINC-00982	downregulated	0.00909056
lncRNA	LINC-01000	downregulated	0.000769379
lncRNA	LINC-01007	down	0.03
lncRNA	LINC-01089	downregulated	0.0127906
lncRNA	LINC-01105	downregulated	0.0332273
lncRNA	LINC-01106	downregulated	0.0494275
lncRNA	LINC-01272	Downregulated	p<0.05
lncRNA	LINC-01285	upregulated	0.0349134
lncRNA	LINC-01420	Upregulated	p<0.05
lncRNA	LINC-01714	downregulated	0.0452806
lncRNA	LINC-01771	downregulated	0.0105011
lncRNA	LINC-01963	downregulated	0.0445967
lncRNA	LINC-02142	downregulated	0.0083657
lncRNA	LINC-02432	Downregulated	p<0.05
lncRNA	LINC-02449	downregulated	0.00229548
lncRNA	LINC-02470	Downregulated	p<0.05
lncRNA	linc-ADC	significant only for β-amyloid plaques (NP) and neurofibrillary tangles (NFT)	0.18
lncRNA	linc-BRD9–1	significant only for β-amyloid plaques (NP) and neurofibrillary tangles (NFT)	0.00025
lncRNA	linc-CTSD-3	significant only for β-amyloid plaques (NP) and neurofibrillary tangles (NFT)	0.0012
lncRNA	LINC-PINT	downregulated	0.0371435
lncRNA	linc-RNFT2–1	significant only for β-amyloid plaques (NP) and neurofibrillary tangles (NFT)	0.36
lncRNA	lnc-ACTN2	downregulated	0.0469934
lncRNA	lnc-ADGRB2	downregulated	0.0339871
lncRNA	lnc-ADORA1	downregulated	0.0423288
lncRNA	lnc-AHDC1	downregulated	0.0334757
lncRNA	lnc-AKAP1	downregulated	0.00567585
lncRNA	lnc-AKAP8	downregulated	0.00543456
lncRNA	lnc-AL445989.1-2	Upregulated	p<0.05
lncRNA	lnc-AMMECR1L	upregulated	0.0466071
lncRNA	lnc-AMZ2	downregulated	0.0203687
lncRNA	lnc-ANKRD18B	downregulated	5.32501e-05
lncRNA	lnc-ANKRD20A2	downregulated	0.0273094
lncRNA	lnc-ANKRD20A4	downregulated	0.0476381
lncRNA	lnc-ARHGAP24	upregulated	0.00849169
lncRNA	lnc-ATP1B2	upregulated	0.0474487
lncRNA	lnc-ATP6V1E2	upregulated	0.0489572
lncRNA	lnc-BDH1	upregulated	0.030356
lncRNA	lnc-BID	downregulated	0.0424947
lncRNA	lnc-BMS1	downregulated	0.00177269
lncRNA	lnc-BPIFC	downregulated	0.0253811
lncRNA	lnc-BRCA1	downregulated	0.0442966
lncRNA	lnc-BRF1	upregulated	0.0481424
lncRNA	lnc-BTBD10	downregulated	0.0312396
lncRNA	lnc-BTD	downregulated	0.0285183
lncRNA	lnc-C12orf74	upregulated	0.0485847
lncRNA	lnc-C17orf62	downregulated	0.00283564
lncRNA	lnc-C18orf32	upregulated	0.0427995
lncRNA	lnc-C1orf61	downregulated	0.0110905
lncRNA	lnc-C2orf81	downregulated	0.00719567
lncRNA	lnc-CANT1	downregulated	0.0486951
lncRNA	lnc-CANX	downregulated	0.0405524
lncRNA	lnc-CAPN15	downregulated	0.0113563
lncRNA	lnc-CASTOR3	downregulated	0.000717316
lncRNA	lnc-CCDC167	downregulated	0.0446727
lncRNA	lnc-CCDC32	downregulated	0.0397435
lncRNA	lnc-CCDC51	downregulated	0.0114545
lncRNA	lnc-CCDC92	downregulated	0.0162341
lncRNA	lnc-CD5	downregulated	0.00237165
lncRNA	lnc-CDH5	downregulated	0.0148575
lncRNA	lnc-CHI3L1	upregulated	0.033893
lncRNA	lnc-CHRFAM7A	downregulated	0.00480358
lncRNA	lnc-CLEC18B	downregulated	0.0494461
lncRNA	lnc-COBL	downregulated	0.00429123
lncRNA	lnc-COX7C	upregulated	0.0417009
lncRNA	lnc-CPSF7	downregulated	0.014992
lncRNA	lnc-CRACR2A	downregulated	0.0106486
lncRNA	lnc-CRYBA4	downregulated	0.0237369
lncRNA	lnc-CRYM	downregulated	0.0109355
lncRNA	lnc-CSTB-1	Downregulated	p<0.05
lncRNA	lnc-DDIT3	upregulated	0.0367007
lncRNA	lnc-DDX51-5	Downregulated	p<0.05
lncRNA	lnc-DHRS7B	downregulated	0.000419115
lncRNA	lnc-DIP2A	downregulated	0.022987
lncRNA	lnc-DLK1	downregulated	0.0407748
lncRNA	lnc-DMC1	upregulated	0.00506256
lncRNA	lnc-DNAJC5	downregulated	0.0151187
lncRNA	lnc-DNAL4	downregulated	0.0420363
lncRNA	lnc-DNASE1L1	downregulated	0.00598062
lncRNA	lnc-DPF3	downregulated	0.0181363
lncRNA	lnc-DRICH1	downregulated	0.0255038
lncRNA	lnc-EPCAM	upregulated	0.00615026
lncRNA	lnc-FAM110C	upregulated	0.0197954
lncRNA	lnc-FAM72B	downregulated	0.0303235
lncRNA	lnc-FBXO11	upregulated	0.0216634
lncRNA	lnc-FGL2	downregulated	0.0288846
lncRNA	lnc-FLRT3	upregulated	0.0220861
lncRNA	lnc-FLYWCH2-1	Upregulated	p<0.05
lncRNA	lnc-FNDC1	downregulated	0.0160425
lncRNA	lnc-FOXA1	downregulated	0.0395052
lncRNA	lnc-FOXD4L5	downregulated	0.0318493
lncRNA	lnc-FOXI2-1	Downregulated	p<0.05
lncRNA	lnc-FSCN2	downregulated	0.00204796
lncRNA	lnc-GALNT18	upregulated	0.0302686
lncRNA	lnc-GGCT	downregulated	0.0372153
lncRNA	lnc-GLDN	upregulated	0.0427908
lncRNA	lnc-GOLGA6L22	downregulated	0.0342426
lncRNA	lnc-GOLGA6L6	downregulated	0.00470624
lncRNA	lnc-GOLGA7B	downregulated	0.0240142
lncRNA	lnc-GPR158	downregulated	3.13973e-05
lncRNA	lnc-GPR65	downregulated	0.0184698
lncRNA	lnc-GTF2H2	downregulated	0.0203003
lncRNA	lnc-H6PD	downregulated	0.0496662
lncRNA	lnc-HAND1	upregulated	0.0406023
lncRNA	lnc-HAPLN3	downregulated	0.00760988
lncRNA	lnc-HEATR4	downregulated	0.0486625
lncRNA	lnc-HIP1	downregulated	0.0478767
lncRNA	lnc-HIST1H4J	downregulated	0.000253931
lncRNA	lnc-HMX1	downregulated	0.0114159
lncRNA	lnc-HSPA12A	upregulated	0.0139763
lncRNA	lnc-ITPR3	downregulated	0.0280277
lncRNA	lnc-JADE1	downregulated	0.038952
lncRNA	lnc-KANK4	upregulated	0.0434088
lncRNA	lnc-KCNQ2	downregulated	0.0166354
lncRNA	lnc-KCNS2	downregulated	0.0145338
lncRNA	lnc-KDM4C	upregulated	0.00983029
lncRNA	lnc-LAT	downregulated	0.0177072
lncRNA	lnc-LINC02210-CRHR1	downregulated	0.00231828
lncRNA	lnc-LMF1	downregulated	0.049163
lncRNA	lnc-LPCAT1	downregulated	3.55135e-06
lncRNA	lnc-LRP12	upregulated	0.0459756
lncRNA	lnc-LRRC63	downregulated	0.0293999
lncRNA	lnc-LRRTM4	upregulated	0.00683694
lncRNA	lnc-LUC7L3-1	Downregulated	p<0.05
lncRNA	lnc-LYPLAL1	upregulated	0.0142835
lncRNA	lnc-MACC1	downregulated	0.0065259
lncRNA	lnc-MALAT1	down	p < 0.001
lncRNA	lnc-MAP2K3	downregulated	0.0287526
lncRNA	lnc-METTL14	downregulated	0.00521081
lncRNA	lnc-MICALL2	downregulated	0.0356422
lncRNA	lnc-MMADHC	upregulated	0.0450495
lncRNA	lnc-MNX1	upregulated	0.0346333
lncRNA	lnc-MPO	downregulated	0.0371219
lncRNA	lnc-MROH7	downregulated	0.0139932
lncRNA	lnc-MRPL20	downregulated	0.00248745
lncRNA	lnc-MTMR10	downregulated	0.00519129
lncRNA	lnc-MTR-1	Upregulated	p<0.05
lncRNA	lnc-MUC15	downregulated	0.0343422
lncRNA	lnc-MUC20	downregulated	0.0178122
lncRNA	lnc-MUC4	downregulated	0.0418287
lncRNA	lnc-MYBPC2	downregulated	0.017352
lncRNA	lnc-MYF5	downregulated	0.00115639
lncRNA	lnc-MYL7	upregulated	0.0394799
lncRNA	lnc-MYO15B	downregulated	0.0187545
lncRNA	lnc-MYO16	downregulated	0.0103811
lncRNA	lnc-MYO1F	downregulated	0.0318725
lncRNA	lnc-NCOA4	downregulated	0.00956177
lncRNA	lnc-NEDD8-MDP1	upregulated	0.00952732
lncRNA	lnc-NEIL3	downregulated	0.012149
lncRNA	lnc-NLGN2	downregulated	0.0269984
lncRNA	lnc-NMU	downregulated	0.0280761
lncRNA	lnc-NOMO2	downregulated	0.0215639
lncRNA	lnc-NOS1	downregulated	0.04221
lncRNA	lnc-NPIPA7	downregulated	0.0272197
lncRNA	lnc-NPIPB4	downregulated	0.025395
lncRNA	lnc-NR1D1	downregulated	0.0168962
lncRNA	lnc-NTHL1	downregulated	0.00293318
lncRNA	lnc-NUDT9	downregulated	0.0387643
lncRNA	lnc-OLFM4	downregulated	0.0209679
lncRNA	lnc-OR4F16	downregulated	0.0218211
lncRNA	lnc-OR4F29	downregulated	0.0163558
lncRNA	lnc-PAWR	upregulated	0.0150207
lncRNA	lnc-PCDH8	downregulated	0.0219227
lncRNA	lnc-PCSK1	upregulated	0.0168406
lncRNA	lnc-PDCD2L	downregulated	0.00869211
lncRNA	lnc-PDE4DIP	upregulated	0.0276076
lncRNA	lnc-PDPK1	downregulated	0.0255308
lncRNA	lnc-PDYN	downregulated	0.038223
lncRNA	lnc-PEX10	upregulated	0.0168614
lncRNA	lnc-PFKFB3	downregulated	0.00327212
lncRNA	lnc-PILRB	downregulated	0.00178304
lncRNA	lnc-PITX1	downregulated	0.0297852
lncRNA	lnc-PLPP5	upregulated	0.025714
lncRNA	lnc-PLXNA4	downregulated	0.0127928
lncRNA	lnc-POLDIP2	upregulated	0.0470038
lncRNA	lnc-POLDIP3	upregulated	0.0266841
lncRNA	lnc-PRIM2	downregulated	0.00625797
lncRNA	lnc-PRR32	downregulated	0.0363037
lncRNA	lnc-PSEN2	downregulated	0.00774169
lncRNA	lnc-PSPC1	downregulated	0.0106931
lncRNA	lnc-PTS	downregulated	0.0439212
lncRNA	lnc-RAB28	downregulated	0.00883909
lncRNA	lnc-RAB43	downregulated	0.0199911
lncRNA	lnc-RANBP9	downregulated	0.0474064
lncRNA	lnc-RBM19	downregulated	0.0255169
lncRNA	lnc-RBM22	upregulated	0.034937
lncRNA	lnc-RDM1	upregulated	0.0210488
lncRNA	lnc-RGMB	upregulated	0.0429819
lncRNA	lnc-RGS8	downregulated	0.0215889
lncRNA	lnc-RNASE1	downregulated	0.000283692
lncRNA	lnc-RNF149-2	Downregulated	p<0.05
lncRNA	lnc-RPL19	downregulated	0.0305488
lncRNA	lnc-RPL37	upregulated	0.0111411
lncRNA	lnc-RUBCN	downregulated	0.0187054
lncRNA	lnc-SAMD11	downregulated	0.0311108
lncRNA	lnc-SBDS	downregulated	0.0206482
lncRNA	lnc-SCARB1	downregulated	0.0266451
lncRNA	lnc-SCYL3	upregulated	0.046021
lncRNA	lnc-SEC11A	downregulated	0.0138111
lncRNA	lnc-SETD7	downregulated	0.0176531
lncRNA	lnc-SH3BP5L	downregulated	0.0120216
lncRNA	lnc-SH3D21	downregulated	0.0374852
lncRNA	lnc-SLC16A7	downregulated	0.00414189
lncRNA	lnc-SLC22A5	downregulated	0.010674
lncRNA	lnc-SLC25A6	downregulated	0.0358151
lncRNA	lnc-SLC6A18	downregulated	0.0302226
lncRNA	lnc-SLC7A1	downregulated	0.0283316
lncRNA	lnc-SLITRK5	downregulated	0.000887988
lncRNA	lnc-SNX31	upregulated	0.026845
lncRNA	lnc-SPAG1	downregulated	0.035224
lncRNA	lnc-SPATA19	downregulated	0.0224951
lncRNA	lnc-SRGAP2C	downregulated	0.0164267
lncRNA	lnc-SSH3	downregulated	0.0491407
lncRNA	lnc-SSPO	downregulated	0.0075601
lncRNA	lnc-ST8SIA4	downregulated	0.0128215
lncRNA	lnc-STAC	upregulated	0.0188261
lncRNA	lnc-STK39	downregulated	0.00455488
lncRNA	lnc-STOM	upregulated	0.0288915
lncRNA	lnc-STX17	downregulated	0.0181316
lncRNA	lnc-STX5	downregulated	0.0385932
lncRNA	lnc-SULF1	downregulated	0.0250815
lncRNA	lnc-SYF2	downregulated	0.00985068
lncRNA	lnc-SYNPO	downregulated	0.035863
lncRNA	lnc-TACR1	downregulated	0.010069
lncRNA	lnc-TAF15	upregulated	0.00570506
lncRNA	lnc-TBC1D2B	upregulated	0.0419007
lncRNA	lnc-TBC1D3H	downregulated	0.0121495
lncRNA	lnc-TCEA1	upregulated	0.0416929
lncRNA	lnc-TCP1	upregulated	0.0139659
lncRNA	lnc-TF	downregulated	0.0111971
lncRNA	lnc-TFAP4	downregulated	0.0350236
lncRNA	lnc-TIMM8B	upregulated	0.0333056
lncRNA	lnc-TIMP3	downregulated	0.0158247
lncRNA	lnc-TLK1	upregulated	0.0219232
lncRNA	lnc-TMUB2	downregulated	0.0232065
lncRNA	lnc-TNK2	downregulated	0.0241305
lncRNA	lnc-TNNT1	downregulated	0.0358991
lncRNA	lnc-TP53BP2	downregulated	0.00106133
lncRNA	lnc-TP53TG3	upregulated	0.0443424
lncRNA	lnc-TSPAN14	downregulated	0.0085981
lncRNA	lnc-TTC36	downregulated	0.0425448
lncRNA	lnc-TTPAL	upregulated	0.0233923
lncRNA	lnc-TXNDC15	downregulated	0.0192418
lncRNA	lnc-UBE3A	downregulated	0.0161976
lncRNA	lnc-URGCP-MRPS24	upregulated	0.0107891
lncRNA	lnc-USP6	upregulated	0.0263877
lncRNA	lnc-VPS33B	downregulated	0.0447859
lncRNA	lnc-WARS	downregulated	0.042776
lncRNA	lnc-WDR73	downregulated	0.0138111
lncRNA	lnc-WFS1	downregulated	0.0135597
lncRNA	lnc-ZDHHC11B	downregulated	0.0101368
lncRNA	lnc-ZIC4	upregulated	0.0428109
lncRNA	lnc-ZNF146	downregulated	0.00465101
lncRNA	lnc-ZNF212	downregulated	0.0298967
lncRNA	lnc-ZNF33B	downregulated	0.00632187
lncRNA	lnc-ZNF527	upregulated	0.0486109
lncRNA	lnc-ZNF680	downregulated	0.0074129
lncRNA	lnc-ZNF705E	downregulated	0.0274603
lncRNA	lnc-ZNF717	downregulated	0.0307254
lncRNA	lnc-ZNF727	downregulated	0.0235323
lncRNA	lnc-ZNF793-1	Upregulated	p<0.05
lncRNA	lnc-ZNF91-2	Upregulated	p<0.05
lncRNA	lncRNA 51A	up	<0.05
lncRNA	LncRNA-17A	upregulated	p < 0.05
lncRNA	lncRNA-ATB	up	P < 0.001
lncRNA	LOC100507387	Upregulated	p<0.05
lncRNA	LOC100996286	Upregulated	p<0.05
lncRNA	LOC100996405	Downregulated	p<0.05
lncRNA	LOC100996425	Downregulated	p<0.05
lncRNA	LOC101927768	Downregulated	p<0.05
lncRNA	LOC101928932	Downregulated	p<0.05
lncRNA	LOC101929756	Downregulated	p<0.05
lncRNA	LOC102723894	Downregulated	p<0.05
lncRNA	LOC400743	Downregulated	p<0.05
lncRNA	LOC401557	Downregulated	p<0.05
lncRNA	LUCAT1	upregulated	0.0228583
lncRNA	MALAT1	down	N/A
lncRNA	MEG3	down	N/A
lncRNA	MIR100HG	upregulated	0.00516069
lncRNA	MIR29B2CHG	upregulated	0.00504477
lncRNA	MIR3681HG	downregulated	0.0490167
lncRNA	MIR99AHG	upregulated	0.0304443
lncRNA	MIRLET7BHG	downregulated	0.0173029
lncRNA	NDM29
lncRNA	NEAT1	up	p<0.05
lncRNA	NNT-AS1	upregulated	0.0201663
lncRNA	NONHSAT021264.2	not specified
lncRNA	NONHSAT066732.2	not specified
lncRNA	NONHSAT179793.,	not specified
lncRNA	NONHSAT179794.1	not specified
lncRNA	NONHSAT182593.1	not specified
lncRNA	NONHSAT187478.1	not specified
lncRNA	NRSN2-AS1	downregulated	0.0361502
lncRNA	OIP5-AS1	downregulated	0.0292363
lncRNA	OTUD6B-AS1	upregulated	0.0401672
lncRNA	PART1	down	0.035
lncRNA	PCA3	up	0.042
lncRNA	PITPNA-AS1	upregulated	0.0295266
lncRNA	RMRP	up	<0.001
lncRNA	RMST	up	N/A
lncRNA	RP11-13A1.1	down	0.0014
lncRNA	RP11-13K12.2	down	0.027
lncRNA	RP11-274B21.10	up	0.037
lncRNA	RP11-434H6.7	up	0.0039
lncRNA	RP11-462G22.1	up	0.029
lncRNA	RP11-497E19.1	down	0.047
lncRNA	RP11-552D4.1	up	0.0011
lncRNA	RP11-59J16.2	up	p < 0.001
lncRNA	RP3-406A7.7	up	1e-10
lncRNA	SLC2A1-AS1	downregulated	0.00523529
lncRNA	SNHG6	upregulated	0.00953732
lncRNA	SNORD108	Upregulated	p<0.05
lncRNA	SRP14-AS1	downregulated	0.00825545
lncRNA	STX18-AS1	downregulated	0.0489886
lncRNA	TMEM161B-AS1	upregulated	0.0257142
lncRNA	TRAF3IP2-AS1	Upregulated	p<0.05
lncRNA	TSIX	downregulated	0.0139302
lncRNA	TSPEAR-AS2	downregulated	0.0212294
lncRNA	TTC39C-AS1	Upregulated	p<0.05
lncRNA	WDFY3-AS2	upregulated	0.0490005
lncRNA	XLOC_l2_009448	Upregulated	p<0.05
lncRNA	XLOC_l2_013056	Upregulated	p<0.05
miRNA	15b-3p	down	p=0.0139
miRNA	brain-mir-161	up	0.00424637
miRNA	let-7a-3	upregulated	0.0411819
miRNA	let-7a-3p	up	4e-06
miRNA	let-7a-5p	downregulated
miRNA	let-7b	upregulated	P = 0.0139
miRNA	let-7b miRNA	up
miRNA	let-7b-3p	down	0.002
miRNA	let-7b-5p	upregulated	0.0007779
miRNA	let-7d-3p	up	0.0267604
miRNA	let-7d-5p	up	0.51
miRNA	let-7e	up
miRNA	let-7e-5p	down	0.003
miRNA	let-7f	up	0.0433
miRNA	let-7f-5p	down	9.48585e-06
miRNA	let-7g	up	0.00037
miRNA	let-7g-5p	up	0.0001
miRNA	let-7i-3p	upregulated	0.0440108
miRNA	let-7i-5p	down
miRNA	microRNA 1181	down	Not specified
miRNA	microRNA 34c	up
miRNA	microRNA 512	down	Not specified
miRNA	microRNA 765	down	Not specified
miRNA	microRNA-193b	Down	P<0.05
miRNA	microRNA-200b-5p	upregulated	p < 0.05
miRNA	microRNA-23b-3p	down	p<0.001
miRNA	MicroRNA-29c	Down	P=0.0001
miRNA	MicroRNA‐4722‐5p	Up	P<0.0001
miRNA	microRNA‐615‐3p	Up	P<0.0001
miRNA	MIMAT0003888		p<0.05
miRNA	MIMAT0005584		p<0.05
miRNA	MIMAT0005588		p<0.05
miRNA	MIMAT0007349		p<0.05
miRNA	MIMAT0007400		p<0.05
miRNA	MIMAT0009203		p<0.05
miRNA	MIMAT0009451		p<0.05
miRNA	MIMAT0015064		p<0.05
miRNA	MIMAT0016896		p<0.05
miRNA	MIMAT0016909		p<0.05
miRNA	MIMAT0018001		p<0.05
miRNA	MIMAT0018004		p<0.05
miRNA	MIMAT0018360		p<0.05
miRNA	MIMAT0019209		p<0.05
miRNA	MIMAT0019216		p<0.05
miRNA	MIMAT0019772		p<0.05
miRNA	MIMAT0019789		p<0.05
miRNA	MIMAT0019792		p<0.05
miRNA	MIMAT0019820		p<0.05
miRNA	MIMAT0019839		p<0.05
miRNA	MIMAT0019893		p<0.05
miRNA	MIMAT0022726		p<0.05
miRNA	MIMAT0022731		p<0.05
miRNA	MIMAT0026475		p<0.05
miRNA	MIMAT0027026		p<0.05
miRNA	MIMAT0027027		p<0.05
miRNA	MIMAT0027358		p<0.05
miRNA	MIMAT0027374		p<0.05
miRNA	MIMAT0027382		p<0.05
miRNA	MIMAT0027384		p<0.05
miRNA	MIMAT0027388		p<0.05
miRNA	MIMAT0027395		p<0.05
miRNA	MIMAT0027401		p<0.05
miRNA	MIMAT0027409		p<0.05
miRNA	MIMAT0027419		p<0.05
miRNA	MIMAT0027423		p<0.05
miRNA	MIMAT0027425		p<0.05
miRNA	MIMAT0027439		p<0.05
miRNA	MIMAT0027453		p<0.05
miRNA	MIMAT0027455		p<0.05
miRNA	MIMAT0027457		p<0.05
miRNA	MIMAT0027459		p<0.05
miRNA	MIMAT0027473		p<0.05
miRNA	MIMAT0027475		p<0.05
miRNA	MIMAT0027485		p<0.05
miRNA	MIMAT0027489		p<0.05
miRNA	MIMAT0027503		p<0.05
miRNA	MIMAT0027505		p<0.05
miRNA	MIMAT0027507		p<0.05
miRNA	MIMAT0027509		p<0.05
miRNA	MIMAT0027520		p<0.05
miRNA	MIMAT0027547		p<0.05
miRNA	MIMAT0027551		p<0.05
miRNA	MIMAT0027559		p<0.05
miRNA	MIMAT0027567		p<0.05
miRNA	MIMAT0027569		p<0.05
miRNA	MIMAT0027573		p<0.05
miRNA	MIMAT0027591		p<0.05
miRNA	MIMAT0027626		p<0.05
miRNA	MIMAT0027631		p<0.05
miRNA	MIMAT0027635		p<0.05
miRNA	MIMAT0027641		p<0.05
miRNA	MIMAT0027651		p<0.05
miRNA	MIMAT0027655		p<0.05
miRNA	MIMAT0027659		p<0.05
miRNA	MIMAT0027665		p<0.05
miRNA	MIMAT0027671		p<0.05
miRNA	MIMAT0027673		p<0.05
miRNA	MIMAT0027675		p<0.05
miRNA	MIMAT0027681		p<0.05
miRNA	MIMAT0027687		p<0.05
miRNA	MIMAT0027689		p<0.05
miRNA	MIMAT0028110		p<0.05
miRNA	MIMAT0028116		p<0.05
miRNA	MIMAT0028118		p<0.05
miRNA	MIMAT0028126		p<0.05
miRNA	MIMAT0028220		p<0.05
miRNA	MIMAT0028230		p<0.05
miRNA	miR--409-3p	downregulated
miRNA	miR-06164	unspecified	p <10^-3
miRNA	miR-09369	unspecified	p <10^-3
miRNA	miR-1-3p
miRNA	miR-100	up	p<0.05
miRNA	miR-101-3p	up	p<0.05
miRNA	miR-101-5p3	downregulated	6.72e-05
miRNA	miR-103	down	p<0.05
miRNA	miR-10395-3p
miRNA	miR-103a-3p	down	0.000883595
miRNA	miR-105	up	3.66e-05
miRNA	miR-106a-3p	up	0.1408
miRNA	miR-106a-5p	up	p<0.05
miRNA	miR-106b	downregulated	p < .001
miRNA	miR-106b-3p		<0.001
miRNA	miR-106b-5p	up	p<0.05
miRNA	miR-107	down	0.000771818
miRNA	miR-10a	down	0.014398
miRNA	miR-10a-5p	downregulated	0.0374453
miRNA	miR-10a-5p1	downregulated	0.0116
miRNA	miR-10b	down	0.033059
miRNA	mir-112	up	2.84093e-05
miRNA	miR-1180-3p
miRNA	miR-1185-2-3p	down	p<0.05
miRNA	miR-1205	down	<0.03
miRNA	miR-122	down	<0.0001
miRNA	miR-122-3p	up	0.0189
miRNA	miR-122-5p	down	0.007
miRNA	mir-1229	upregulated	0.0369072
miRNA	miR-1237-3p	down	<0.03
miRNA	miR-1237-5p	down	0.0231
miRNA	miR-124	not stated	0.203
miRNA	miR-124,	down	p<0.07
miRNA	miR-1244	down	<0.01
miRNA	miR-1246	up	0.0033
miRNA	mir-1248	downregulated	0.0263923
miRNA	miR-125-5p	up	0.0004
miRNA	miR-125a	up	0.024531
miRNA	miR-125a-3p3	upregulated	0.00965
miRNA	miR-125a-5p	down	0
miRNA	miR-125b	up	0.004
miRNA	miR-125b-3p	down	<0.05
miRNA	miR-125b-5p	down
miRNA	miR-126	down	0.02404
miRNA	miR-126-3p	down
miRNA	miR-126-5p		<0.001
miRNA	miR-126∗	down	0.015319
miRNA	miR-1260a	upregulated	p < 0.05
miRNA	miR-127	down	0.047424
miRNA	miR-127-3p	upregulated	p = 0.18
miRNA	miR-127-3p2	upregulated	0.0374
miRNA	mir-1273g	upregulated	0.0183818
miRNA	miR-1273g-3p	up	0.0227098
miRNA	mir-1274A	down	p<0.05
miRNA	miR-1277-3p
miRNA	miR-128	Down	0.0075
miRNA	miR-128-1-3p	downregulated	0.0444839
miRNA	miR-128-1-5p
miRNA	miR-128-3p	up
miRNA	miR-1283-2	not indicated	p = 0.0066
miRNA	miR-1284-5p	downregulated	0.0434618
miRNA	miR-1285-3p	upregulated	0.0245
miRNA	miR-1285-5p	up	0.000281232
miRNA	miR-1287-5p	upregulated	0.0339222
miRNA	mir-128a	down	p<0.05
miRNA	miR-129-3p	downregulated in STG	0.0013
miRNA	miR-129-5p	down	P = 0.0379
miRNA	miR-129-a
miRNA	miR-1291	up	0.02
miRNA	miR-1294-5p	upregulated	0.0476469
miRNA	miR-129b1
miRNA	miR-1306-3p	upregulated	0.00317969
miRNA	miR-1306-5p	down	0.04
miRNA	miR-1307-5p	upregulated	0.00128
miRNA	miR-132	Down	<0.05
miRNA	miR-132-3p
miRNA	miR-132-3p*	down	7.6e-11
miRNA	miR-132-3p/-5p	down	P = 3.20E−24
miRNA	miR-132-5p
miRNA	miR-132-5p*	down	0.00088
miRNA	miR-132/-212 cluster	up/down
miRNA	miR-133b
miRNA	miR-134	downregulated	0.00898
miRNA	miR-134-3p	down	p<0.05
miRNA	miR-135a	up	0.049007
miRNA	miR-135a-5p3	upregulated	0.00484
miRNA	miR-135b	downregulated	P < 0.01
miRNA	miR-135b-5p	up	<0.0001
miRNA	miR-136-3p	down	7.4e-05
miRNA	miR-136-3p1	downregulated	3.96e-05
miRNA	miR-136-5p	downregulated	0.000191
miRNA	miR-137	down	P<0.05
miRNA	miR-138	up	0.004242
miRNA	miR-138	Down	0.0047
miRNA	miR-138-5p	downregulated	9.5e-05
miRNA	miR-139-3p	down	p<0.001
miRNA	miR-139-5p	upregulated	p < 0.05
miRNA	miR-140-5p	down	<0.01
MiRNA	miR-140–5p	Up	0.18
miRNA	miR-141	up	0.006058
miRNA	miR-141-3p	Neither
miRNA	miR-142-3p	down	<0.01
miRNA	miR-142-5p	down	0.044229
MiRNA	miR-142–3p	Up	0.93
miRNA	miR-143	down	0.003901
miRNA	miR-143- 3p	up	p<0.05
miRNA	miR-143-3p	up	0.03
miRNA	miR-143-5p	up	0.0127
MiRNA	miR-143–3p	Up	0.8
miRNA	miR-144-5p	down	p<0.05
miRNA	miR-145-5p	up	0.0318
MiRNA	miR-145–5p	Up	0.72
miRNA	miR-146-5p	up	<0.0001
miRNA	miR-1468-5p	down	0.003
miRNA	mir-146a	up	p<0.05
miRNA	miR-146a-5p
miRNA	miR-146b	down	0.027952
miRNA	miR-146b-3p	down	<0.01
miRNA	miR-146b-5p	downregulated	0.0401538
miRNA	miR-146b,	down	p<0.08
miRNA	miR-147a	down	<0.03
miRNA	miR-148a-3p	up
miRNA	miR-148b-3p
miRNA	miR-148b-5p		<0.001
miRNA	miR-149	up	<0.01
miRNA	miR-150	Up	<0.01
miRNA	miR-150-3p	downregulated when compared to normal young only	p < 0.05
miRNA	miR-150-5p	downregulated	p < 0.01
miRNA	miR-151	up	0.00048
miRNA	miR-151-3p	not specified	0.1052
miRNA	mir-151a	down	0.00199
miRNA	miR-151a-3p	up	1.63149e-05
miRNA	miR-151a-5p	upregulated
miRNA	miR-152-3p	down	0.0427
miRNA	miR-1539	down	<0.01
miRNA	miR-154	down	0.008535
miRNA	miR-155	up
miRNA	miR-15903	unspecified	p <10^-3
miRNA	miR-15a-5p	up	p<0.05
miRNA	miR-15b	down	0.0034
miRNA	miR-15b-3p	down	0.01
miRNA	miR-15b-5p	up	0.0001
miRNA	mir-16	down	p<0.001
miRNA	miR-16-1-3p	up	2.7e-05
miRNA	mir-16-2	down	0.0136
miRNA	miR-16-2-3p	upregulated	0.000340372
miRNA	miR-16-5p	down	p<0.05
MiRNA	miR-16–5p Y	Down	0.53
miRNA	miR-17-3p	not specified	p<0.005
miRNA	miR-17-5p	down	0.042
miRNA	miR-181a	down	0.042235
miRNA	miR-181a-1-5p	upregulated	0.00426844
miRNA	miR-181a-3p	downregulated	0.00101
miRNA	miR-181a-5p	downregulated	0.000357
miRNA	miR-181b	up
miRNA	miR-181b-5p	downregulated	0.00101
miRNA	miR-181c	down	0.011449
miRNA	miR-181c-3p		<0.001
miRNA	miR-181c-5p	down	p<0.01
miRNA	miR-181c-5p (Cerebellum)	normal
miRNA	miR-181c-5p (Entorhinal Cortex)	upregulated	p = 0.0572
miRNA	miR-181c-5p (Hippocampus)	normal
miRNA	miR-181c,	down	p<0.06
miRNA	miR-181d	downregulated	0.00189
miRNA	miR-182-5p	downregulated	0.00382
miRNA	miR-183-5p	down	0.036
miRNA	miR-184	down	1.1e-05
miRNA	miR-1842	downregulated	0.000269
miRNA	miR-1842,3	upregulated	0.00484
miRNA	miR-185	neither	n/a
miRNA	miR-185-3p	upregulated	0.039287
miRNA	miR-185-5p
miRNA	miR-186	up	0.022184
miRNA	miR-18a-5p	downregulated	p < 0.05
miRNA	miR-18b	unspecified	p <10^-3
miRNA	miR-18b-5p	up	p<0.05
miRNA	miR-1909-3p	down	p<0.05
miRNA	miR-190a-5p	upregulated	0.0374491
miRNA	miR-191	up	0.004734
miRNA	miR-191-3p
miRNA	miR-191-5p	up	0.0001
miRNA	miR-193a-3p	down	0.0488
MiRNA	miR-193a-5p	Up	0.22
miRNA	miR-193b-5p	down	0
miRNA	miR-194	down	0.017115
miRNA	miR-194-5p	down	0.028
miRNA	miR-195	down	0.048921
miRNA	miR-195-5p	up	<0.05
MiRNA	miR-195–5p	Up	0.78
miRNA	miR-196a-1-5p	upregulated	0.0422552
miRNA	miR-197	up	0.003468
miRNA	miR-197-3p	down	0
miRNA	miR-197-5p	down	0.004
miRNA	miR-199a-3p
miRNA	miR-199a∗	down	0.009408
miRNA	miR-199b-3p
miRNA	miR-199b-5p3	downregulated	6.72e-05
miRNA	miR-19a-5p	up	0.0139
MiRNA	miR-19b-3p	Up
miRNA	miR-200a	up
miRNA	miR-200a-3p	downregulated	p < 0.01
miRNA	miR-200b	down	p<0.05
miRNA	mir-202	downregulated	0.0257363
miRNA	miR-204	up	0.005363
miRNA	miR-204-5p	up	<0.01
miRNA	miR-205	up	0.043015
miRNA	miR-205-5p	down	5.1e-05
miRNA	miR-206	down	0.0129
miRNA	miR-208b-3p	down	0.0055
miRNA	miR-20a-5p	up	p<0.05
miRNA	miR-20b-5p	up	0.02
miRNA	miR-21	up	p<0.01
miRNA	miR-21-5p	up	0.032
miRNA	miR-210-3p	down	<0.03
miRNA	miR-210-3p (Cerebellum)	normal
miRNA	miR-210-3p (Entorhinal Cortex)	normal
miRNA	miR-210-3p (Hippocampus)	normal
miRNA	miR-211	unspecified	p <10^-3
miRNA	miR-212	Down	<0.05
miRNA	miR-212-3p
miRNA	miR-212-3p*	down	9.1e-11
miRNA	miR-212-5p
miRNA	miR-212-5p*	down	1.5e-10
miRNA	miR-214	down	0.046434
miRNA	miR-216	up	0.024177
miRNA	miR-218-1-5p	upregulated	9.3e-10
miRNA	miR-218-5p	down
miRNA	mir-219	down	p<0.05
miRNA	miR-219-2-3p	upregulated	0.000537
miRNA	miR-219-5p	downregulated	P<0.001
miRNA	miR-219a-1-3p	down	<0.01
miRNA	miR-219a-2-3-p	down
miRNA	miR-22	up	0.001
miRNA	miR-22-3p		<0.001
miRNA	miR-22-5p	down	p<0.05
miRNA	miR-221	down	0.001908
miRNA	mir-222	neither
miRNA	miR-222-5p
miRNA	miR-223	down	p < 0.001
miRNA	miR-223-3p	downregulated	p < 0.0001
MiRNA	miR-223–3p	Up
miRNA	miR-2277	up	0.00262
miRNA	miR-2277-3p	upregulated	0.0297635
miRNA	miR-23a	Down	Not significant
miRNA	miR-23a-3p	down
miRNA	miR-23b	Up	Not significant
miRNA	miR-23b-3p	up	p<0.05
miRNA	miR-23b-5p	upregulated	0.0265325
MiRNA	miR-24–3p Y	Up
miRNA	miR-25-5p	upregulated	0.011126
miRNA	miR-26a-5p		<0.001
miRNA	miR-26b	up
miRNA	miR-26b-5p	down	0.0273746
miRNA	Mir-27A	up	> 0.05
miRNA	miR-27a-3p	down	p<0.05
miRNA	miR-27b-3p	up	0.03
miRNA	miR-28-3p
miRNA	miR-28–3p	up	1.8e-05
MiRNA	miR-28–3p Y	Up
miRNA	miR-29	down	p < 0.001
miRNA	mir-296	up	p<0.05
miRNA	miR-296-3p	upregulated
miRNA	miR-298	down	<0.05
miRNA	miR-29a	up	0.033
MiRNA	miR-29a-3p	Up
miRNA	miR-29a-5p	up	0.002
miRNA	miR-29b	down	p<0.05
miRNA	miR-29b-3p	down	0.014
miRNA	mir-29c	down	0.0436
miRNA	miR-29c-3p	down	<0.05
miRNA	miR-29c-5p	downregulated	5.7e-06
miRNA	miR-301-3p	down	2e-05
miRNA	miR-301a-3p	up	0.07
miRNA	miR-301a-5p
miRNA	miR-301b-3p
miRNA	miR-302b	up	0.016914
miRNA	miR-3064-5p	upregulated	0.0120984
miRNA	miR-3065-5p	up	p<0.05
miRNA	Mir-30A	up	> 0.05
miRNA	miR-30a-3p	up	0.036149
miRNA	miR-30a-5p	up	0.016695
miRNA	miR-30b	up	0.00047
miRNA	miR-30b-3p	down	<0.01
miRNA	miR-30b-5p	upregulated	p < 0.05
miRNA	miR-30c	up	0.000281
miRNA	miR-30c-1-3p	down	<0.01
miRNA	miR-30c-2-3p
miRNA	miR-30c-2-3p3	upregulated	0.00484
miRNA	miR-30d	up	0.013293
miRNA	miR-30d-5p	down	0.04
miRNA	miR-30e	downregulated
miRNA	miR-30e_3p	down
miRNA	miR-30e-3p
miRNA	miR-30e-5p
miRNA	miR-3130-1-5p	downregulated	0.0482245
miRNA	miR-3135a-5p	upregulated	0.00533701
miRNA	mir-3138	downregulated	0.00446527
miRNA	miR-3138-3p	upregulated	0.0259506
miRNA	miR-3151-5p
miRNA	miR-3152-3p	up
miRNA	miR-3157-3p	not specified	0.1029
miRNA	miR-3173-5p	down	0
miRNA	miR-3176	upregulated	0.0335
miRNA	miR-3196	down	0.0363
miRNA	miR-32	up	0.029911
miRNA	miR-32-5p
miRNA	miR-3200-3p	downregulated	0.00277
miRNA	miR-320a	upregulated	p < 0.01
miRNA	miR-320a-3p	upregulated	0.00122948
miRNA	miR-320b
miRNA	miR-320b-1-3p	upregulated	0.0119536
miRNA	miR-320c	upregulated	p < 0.01
miRNA	miR-320c-1-3p	upregulated	0.00486166
miRNA	miR-320d-1-3p	upregulated	0.0190927
miRNA	miR-320e	down	0
miRNA	miR-32339	unspecified	p <10^-3
miRNA	miR-323a-3p	downregulated	0.00853
miRNA	miR-323a-5p
miRNA	miR-324-3p		P = 0.61
miRNA	miR-325	unspecified	p <10^-3
miRNA	miR-326	down	<0.03
miRNA	miR-328-3p	Down	0.049
MiRNA	miR-328–3p	Down	0.72
miRNA	miR-3293	downregulated	0.00898
miRNA	miR-331-3p		P = 0.78
MiRNA	miR-331–3p	Up	0.71
miRNA	mir-335	down	p<0.05
miRNA	miR-335-5p	up	p<0.05
miRNA	miR-337-3p	downregulated	0.0136111
miRNA	miR-338	down	0.044754
miRNA	miR-338-3-p	down
miRNA	miR-338-5p	down	p<0.01
miRNA	miR-339-5p	up	0.003
miRNA	miR-33a-5p	downregulated	p < 0.05
miRNA	miR-33b-5p	downregulated	0.0124
miRNA	miR-340-5p	down	<0.01
miRNA	miR-342-3p	down	p=0.018
miRNA	miR-342-5p	down	p = 0.0291
miRNA	miR-345	up	0.008013
miRNA	miR-345-5p	not specified	p<0.005
miRNA	miR-346	up	0.0075
miRNA	miR-34a	up
miRNA	miR-34a-5p
miRNA	miR-34b-3p	upregulated	1.85e-05
miRNA	miR-34b-5p	upregulated	0.00257
miRNA	miR-34c	unspecified	p <10^-3
miRNA	miR-34c-3p	down	<0.01
miRNA	miR-34c-5p	Neither
miRNA	miR-3591-3p	down	0.011
miRNA	miR-3605-5p	upregulated	0.0142487
miRNA	mir-3607	downregulated	0.0130655
miRNA	miR-3607-3p	downregulated	0.041288
miRNA	miR-361-5p	up	p<0.05
miRNA	miR-3613-3p	down	0.0492
miRNA	miR-362	up	0.032303
miRNA	miR-362-3p
miRNA	mir-3622b-3p	up	p<0.05
miRNA	miR-363-3p	down	0.0319597
MiRNA	miR-365a-3p	Down	0.69
miRNA	miR-365b_5p	down
miRNA	miR-3667-5p	upregulated	0.0338528
miRNA	miR-3682-3p	upregulated	0.00423429
miRNA	miR-369-5p	up	0.001
miRNA	miR-3691-3p	downregulated	0.0218476
miRNA	miR-371	up	0.006945
miRNA	miR-373-3p	down	0.00325
miRNA	miR-374	up	0.02724
miRNA	miR-375		p > 0.050
miRNA	miR-377-5p3	downregulated	0.00687
miRNA	miR-378a-3p
MiRNA	miR-378a-3p*	Up	0.11
MiRNA	miR-378a-3p**	Up	0.31
miRNA	miR-378d
miRNA	miR-378i	up	0.008
miRNA	miR-379-5p	up	0.032
miRNA	miR-380-3p	up	0.039901
miRNA	miR-381-5p
miRNA	miR-382-5p	downregulated
miRNA	miR-384	up	p < 0.05
miRNA	miR-3912-3p
miRNA	miR-3912-5p
miRNA	miR-3913-1-3p	downregulated	0.01728
miRNA	mir-3922	upregulated	0.0118084
miRNA	miR-410	downregulated	0.0147
miRNA	miR-421
miRNA	miR-421-3p	downregulated	0.013849
miRNA	miR-422b	down	0.039726
miRNA	miR-423-5p	upregulated	0.0364936
miRNA	miR-424-5p	up	p<0.05
miRNA	miR-425-3p	down	<0.01
miRNA	miR-425-5p	up	p<0.001
miRNA	miR-4286	down
miRNA	miR-429	up	0.049168
miRNA	miR-431	down	0.0309
miRNA	miR-431-3p1,3	downregulated	0.00372
miRNA	miR-431-5p	down	<0.01
miRNA	miR-432-5p	downregulated
miRNA	miR-433	down	P < 0.01
miRNA	miR-433-3p
miRNA	miR-4331	downregulated	0.00777
miRNA	miR-4433b-5p	downregulated
miRNA	miR-4443	up	2e-05
miRNA	miR-4446-3p
miRNA	mir-4449	down	p<0.05
miRNA	mir-4467	up	p<0.05
miRNA	miR-44691	unspecified	p <10^-3
miRNA	miR-448	up	0.015653
miRNA	miR-4482-3p	downregulated	8.86e-05
miRNA	miR-4485-3p	down	2 × 10−7
miRNA	miR-449	up	0.037863
miRNA	miR-4492	down	0.0089
miRNA	miR-4508	down	0.0245
miRNA	miR-450a-5p	down	<0.03
miRNA	miR-451	down	0.010945
miRNA	miR-4510
miRNA	miR-451a	upregulated
miRNA	miR-451a-5p	up	p<0.001
miRNA	miR-454-3p
miRNA	miR-45496	unspecified	p <10^-3
miRNA	miR-455	down	0.040107
miRNA	miR-455-3p		p > 0.05
miRNA	miR-4649-3p	downregulated	0.0152896
miRNA	miR-4653	not indicated	p = 0.0066
miRNA	miR-4659a-3p	down	0.018
miRNA	miR-4669-3p	upregulated	0.00046656
miRNA	mir-4674	down	p<0.05
miRNA	miR-4722-5p	upregulated	P < 0.001
miRNA	miR-4723	down	<0.05
miRNA	miR-4732-5p	upregulated	0.0163476
miRNA	miR-4742-3p	downregulated	0.0473218
miRNA	miR-4772-3p	downregulated	0.0105051
miRNA	miR-483-3p	Down	5.39 × 10−9
miRNA	MiR-483-5	up	<0.0001
miRNA	miR-483-5p	upregulated
miRNA	miR-484	down	<0.01
miRNA	miR-485	up	<0.01
miRNA	miR-485-3p	downregulated
miRNA	miR-486-5p	upregulated
miRNA	miR-487a-5p
miRNA	miR-488-3p3	downregulated	0.00101
miRNA	miR-494	up	0.039138
miRNA	miR-4953	downregulated	0.00101
miRNA	miR-497	down	0.0155
miRNA	miR-497-5p	up	p<0.05
miRNA	miR-5001-5p	down	0.0495
miRNA	MIr-5006-3P	not specified	p<0.005
miRNA	miR-500a-3p
miRNA	miR-500a-5p
miRNA	miR-500b-5p
miRNA	miR-501	up	0.029021
miRNA	miR-501-3p
miRNA	miR-501–3p	up	5.1e-13
miRNA	miR-5010-3p	up	0.000565986
miRNA	miR-5010-5p	upregulated	0.00186015
miRNA	miR-502	up	0.0016
miRNA	miR-502-3p	up	p<0.05
miRNA	miR-503-5p	down	<0.01
miRNA	mir-505	up	p<0.05
miRNA	miR-506	unspecified	p = 0.004
miRNA	miR-511-3p	down	<0.001
miRNA	miR-514a-3p
miRNA	miR-515-3p	unspecified	p <10^-3
miRNA	miR-517*	up
miRNA	miR-517a	up	0.01878
miRNA	miR-517b	up	0.009039
miRNA	miR-518b	up	0.013889
miRNA	miR-518d	not indicated	p = 0.0056
miRNA	miR-518f	up	0.032671
miRNA	miR-518f-5p	up	0.1395
miRNA	miR-519	up	p < 0.001
miRNA	miR-520a∗	up	0.03241
miRNA	miR-520h	up
miRNA	miR-526a	up	0.009615
miRNA	miR-532-5p	down	0.00994423
MiRNA	miR-532–5p	Up	0.85
miRNA	miR-539–5p	down	8.1e-05
miRNA	miR-542-3p	upregulated	0.0132652
miRNA	miR-542-5p	down	<0.01
miRNA	miR-543	downregulated
miRNA	miR-544b	not indicated	p = 0.007399
miRNA	miR-545-3p	up	0.01
miRNA	mir-548ac	down	0.00055
miRNA	miR-548ae-2-5p	upregulated	0.00315283
miRNA	miR-548e-3p
miRNA	miR-548n-3p	downregulated	0.0344589
miRNA	miR-5701-1-5p	downregulated	0.0259212
miRNA	miR-574-5p	upregulated	0.00138126
miRNA	miR-576-5p	down	0.024
miRNA	miR-579	up
miRNA	miR-579-5p	up
miRNA	miR-582- 5p	up	p<0.05
miRNA	miR-582-3p
miRNA	miR-582-5p	up	0.02
miRNA	miR-584-5p	down	0.0028
MiRNA	miR-584–5p	Up	0.22
miRNA	miR-589-3p	downregulated	0.0258925
miRNA	miR-590-5p	up	0.002
miRNA	miR-597-5p	up	0.06
MiRNA	miR-597–5p	Up	0.56
miRNA	miR-598	downregulated	0.000415
miRNA	miR-602	down	<0.03
miRNA	miR-605-5p	down	p<0.05
miRNA	miR-6119-5p		<0.001
miRNA	miR-612	unspecified	p <10^-3
miRNA	miR-613	up	p<0.05
miRNA	miR-615	unspecified	p <10^-3
miRNA	miR-615-3p	upregulated	P < 0.001
miRNA	miR-622	down	<0.01
miRNA	miR-627-3p	downregulated	0.0319432
miRNA	miR-628-3p
miRNA	miR-628-5p	downregulated	0.041296
miRNA	miR-629	unspecified	p <10^-3
miRNA	miR-629-5p
miRNA	miR-637	unspecified	p <10^-3
miRNA	miR-639	Down	0.04
miRNA	miR-640	up	0.0041
miRNA	miR-641-5p	downregulated	0.0262196
miRNA	miR-643-3p	downregulated	0.0446222
miRNA	mir-650	up	p<0.01
miRNA	miR-6503	up	0.0073
miRNA	miR-6505-3p
miRNA	miR-6505-5p
miRNA	miR-6511b-5p	down	0.0173
miRNA	miR-6513-3p	downregulated	0.0422538
miRNA	miR-652-5p	up	1e-06
miRNA	miR-654-3p	downregulated
miRNA	miR-654-5p	downregulated
miRNA	miR-657	unspecified	p <10^-3
miRNA	miR-660-5p		<0.001
miRNA	miR-661	down	p<0.05
miRNA	miR-664a-3p	up	p<0.001
miRNA	miR-664b-3p	up	0.0386
miRNA	miR-664b-5p	upregulated	0.0272955
miRNA	miR-665	down	<0.01
miRNA	miR-668	Down	Not significant
miRNA	miR-671-3p	down	<0.01
miRNA	miR-671-5p	down	<0.01
miRNA	miR-6729-3p	upregulated	0.0413517
miRNA	miR-6749-3p	down	0.014
miRNA	miR-6767-5p	downregulated
miRNA	miR-6793-3p	upregulated	0.00583517
miRNA	miR-6798-3p	down	0.00749035
miRNA	miR-6882-5p
miRNA	miR-6884-5p	upregulated	0.00852047
miRNA	mir-7-5p	up	p<0.05
miRNA	miR-7/miR-16
miRNA	mir-708	down	p<0.05
miRNA	miR-708-3p
miRNA	miR-708-5p	down
miRNA	miR-7113-5p	upregulated	0.00434098
miRNA	miR-760	downregulated	0.000846
miRNA	mir-766	up	p<0.05
miRNA	miR-766-3p	down	<0.03
miRNA	miR-767-3p	up
miRNA	miR-768-3p	unspecified	p <10^-3
miRNA	miR-769-5p	downregulated	0.00062
miRNA	miR-770-5p	down
miRNA	miR-7856-5p	up
miRNA	miR-8063	up	0.00420864
miRNA	miR-873-3p	upregulated	0.00484
miRNA	miR-873-5p	downregulated	0.00148
miRNA	miR-874	downregulated	0.00101
miRNA	miR-876-3p	down
miRNA	miR-877-5p	down	<0.03
miRNA	miR-885-5p	Down	2.15 × 10−15
miRNA	miR-887	upregulated	0.00331
miRNA	miR-889-3p	downregulated
miRNA	miR-9-3p	down
miRNA	miR-9-5p	down	p < 0.05
miRNA	miR-9,	down	p<0.05
miRNA	miR-9*/ miR-874
miRNA	miR-920	down	<0.01
miRNA	miR-92a-3p	upregulated	P = 0.0442
miRNA	miR-92a-3p (Cerebellum)	normal
miRNA	miR-92a-3p (Entorhinal Cortex)	upregulated	p = 0.0318
miRNA	miR-92a-3p (Hippocampus)	upregulated	p = 0.0658
miRNA	miR-92b-5p	upregulated	0.0348262
miRNA	miR-93-5p	up	p<0.05
miRNA	miR-933	up	<0.05
miRNA	miR-941	up	5.3e-06
miRNA	miR-95-3p
miRNA	miR-953	downregulated	0.00062
miRNA	MiR-98-5p,	Down	1.10 × 10−27
miRNA	miR-99a	down	0.033709
miRNA	miR-99b-5p
miRNA	miR-99b/miR-181a
miRNA	miR-let-7d-5p	Down	2.69 × 10−12
miRNA	miR126-3p	downregulated	P = 0.057
miRNA	miR1306-5p	down	p=0.001
miRNA	miR142-3p	downregulated	P = 0.027
miRNA	miR146a (rs57095329 polymorphism in the miR146a promoter)	up	0.0147
miRNA	miR146a-5p	downregulated	P = 0.0062
miRNA	miR181a-5p	down	p = 0.03
miRNA	miR185-5p	down	p<0.05
miRNA	miR200a-3p	up	<0.001
miRNA	mir223-3p	downregulated	P = 0.047
miRNA	mir26b-5p	downregulated	P = 0.0049
miRNA	miR29-b	down	<0.001
miRNA	miR30e-5p	up	p<0.05
miRNA	miR369-3p	not specified
miRNA	miR4422	up	n/a
miRNA	miR502-3p	up	0.0106
miRNA	miRNA -483-5p	up	p<0.001
miRNA	miRNA-101a	down	p<0.05
miRNA	miRNA-125b	downregulated	p < 0.01
miRNA	miRNA-132	Up	P<0.05
miRNA	miRNA-146a	upregulated	p < 0.001
miRNA	miRNA-146a	up	p<0.01
miRNA	miRNA-155	upregulated	p < 0.01
miRNA	miRNA-183
miRNA	miRNA-22	Down	0.06
miRNA	miRNA-222	down	p<0.01
miRNA	miRNA-23a/27a	downregulated
miRNA	miRNA-34a	downregulated	p < 0.01
miRNA	miRNA-7	upregulated	p < 0.001
miRNA	miRNA-9	downregulated
miRNA	miRNA-92	Down	0.08
miRNA	miRNA-let-7a	downregulated
miRNA	miRNA‐22	downregulated	p < .001
miRNA	NONE	NONE	NONE
miRNA	novel132_mature	downregulated
miRNA	novel161_mature	upregulated
miRNA	novel166_mature	upregulated
miRNA	novel18_mature	downregulated
miRNA	novel289_mature	upregulated
miRNA	novel352_mature	upregulated
miRNA	novel354_mature	upregulated
miRNA	novel381_mature	upregulated
miRNA	novel476_mature	downregulated
miRNA	novel51_mature	downregulated
miRNA	novel722_mature	upregulated
miRNA	novel729_mature	upregulated
miRNA	novel782_mature	upregulated
miRNA	sa-let-7d-5p	up	0.0001
piRNA	piR_019324	down	> 0.05
piRNA	piR_019949	up	> 0.05
piRNA	piR_020364	up	> 0.05
