# Supplementary material for: Non-coding RNAs involved in the molecular pathology of Alzheimer’s disease: a systematic review
Source: Front Neurosci. 2024 Jun 28;18:1421675. doi: 10.3389/fnins.2024.1421675 (PMC11243705; doi:10.3389/fnins.2024.1421675)
Supplement: Supplementary file 1 [file Data_Sheet_1.zip › Supplementary Material/Supplementary Material Presentation/Supplementary Table 4 - Pathway Enrichment Analyses.xlsx]

## Sheet: Sheet1
miRNA	Database	#term ID	term description	observed gene count	background gene count	strength	false discovery rate	matching proteins in your network (IDs)	matching proteins in your network (labels)
let-7b-5p	KEGG	hsa04933	AGE-RAGE signaling pathway in diabetic complications	10	96	0.79	0.002	9606.ENSP00000227507,9606.ENSP00000297268,9606.ENSP00000304408,9606.ENSP00000311032,9606.ENSP00000353654,9606.ENSP00000358548,9606.ENSP00000364979,9606.ENSP00000368683,9606.ENSP00000378340,9606.ENSP00000447297	CCND1,COL1A2,COL3A1,CASP3,COL4A2,NRAS,COL4A1,EDN1,COL4A6,TGFBR1
let-7b-5p	KEGG	hsa04152	AMPK signaling pathway	9	120	0.64	0.0139	9606.ENSP00000227507,9606.ENSP00000263026,9606.ENSP00000298552,9606.ENSP00000303830,9606.ENSP00000349616,9606.ENSP00000359380,9606.ENSP00000360290,9606.ENSP00000365016,9606.ENSP00000497069	CCND1,EEF2K,TSC1,INSR,ADIPOR2,SCD,PRKAA2,IRS2,IGF1R
let-7b-5p	GO	GO:0060840	Artery development	9	94	0.75	0.0179	9606.ENSP00000304408,9606.ENSP00000317128,9606.ENSP00000340361,9606.ENSP00000358092,9606.ENSP00000362962,9606.ENSP00000368683,9606.ENSP00000392028,9606.ENSP00000447297,9606.ENSP00000494260	COL3A1,PLXND1,ACVR2B,PRDM1,CNTRL,EDN1,CHD7,TGFBR1,HOXA1
let-7b-5p	GO	GO:0065007	Biological regulation	244	12385	0.06	0.0279	9606.ENSP00000209875,9606.ENSP00000212355,9606.ENSP00000215574,9606.ENSP00000215912,9606.ENSP00000222573,9606.ENSP00000223023,9606.ENSP00000227507,9606.ENSP00000231121,9606.ENSP00000235372,9606.ENSP00000239223,9606.ENSP00000240093,9606.ENSP00000240285,9606.ENSP00000243349,9606.ENSP00000245817,9606.ENSP00000246229,9606.ENSP00000248139,9606.ENSP00000249647,9606.ENSP00000249700,9606.ENSP00000251119,…	CBX5,TGFBR3,CDC34,PIK3IP1,ITGB8,WASL,CCND1,HAND1,PRDM2,DUSP1,FZD3,RDH10,ACVR1C,TNFSF9,PLAGL2,RAB40C,SNAP23,TMOD2,ZFYVE26,DPF2,PXDN,DCAF15,KATNBL1,CEP135,DZIP1,ADAMTS8,ESPL1,IGF2BP3,ABHD17C,CTDSPL2,THBS1,TRHDE,CCND2,MIB1,CYP46A1,MAPK6,EEF2K,ARID3A,MAP4K3,MXD1,XRN1,SUB1,CPEB4,TMTC3,TARBP2,ZNF710,RNF165,SLC20A1,POLR2D,OSMR,DLC1,UHRF2,THRSP,MYCN,EPHA4,RANBP2,GPR26,GDF6,CLDN12,PDPR,IGF2BP1,MED8,FGF11,…
let-7b-5p	KEGG	hsa05219	Bladder cancer	5	40	0.87	0.0305	9606.ENSP00000227507,9606.ENSP00000260356,9606.ENSP00000355249,9606.ENSP00000358548,9606.ENSP00000384849	CCND1,THBS1,E2F2,NRAS,CDKN1A
let-7b-5p	GO	GO:0001568	Blood vessel development	21	505	0.39	0.047	9606.ENSP00000212355,9606.ENSP00000222573,9606.ENSP00000231121,9606.ENSP00000252804,9606.ENSP00000260356,9606.ENSP00000261537,9606.ENSP00000297268,9606.ENSP00000304408,9606.ENSP00000317128,9606.ENSP00000340361,9606.ENSP00000349616,9606.ENSP00000353654,9606.ENSP00000358092,9606.ENSP00000359073,9606.ENSP00000362962,9606.ENSP00000364979,9606.ENSP00000368683,9606.ENSP00000392028,9606.ENSP00000447297,…	TGFBR3,ITGB8,HAND1,PXDN,THBS1,MIB1,COL1A2,COL3A1,PLXND1,ACVR2B,ADIPOR2,COL4A2,PRDM1,VAV3,CNTRL,COL4A1,EDN1,CHD7,TGFBR1,GJC1,HOXA1
let-7b-5p	KEGG	hsa04110	Cell cycle	8	120	0.59	0.0391	9606.ENSP00000227507,9606.ENSP00000257934,9606.ENSP00000261254,9606.ENSP00000303706,9606.ENSP00000323421,9606.ENSP00000355249,9606.ENSP00000384849,9606.ENSP00000398124	CCND1,ESPL1,CCND2,CDC25A,SMC1A,E2F2,CDKN1A,E2F5
let-7b-5p	GO	GO:0036294	Cellular response to decreased oxygen levels	10	136	0.63	0.0392	9606.ENSP00000263026,9606.ENSP00000265085,9606.ENSP00000298552,9606.ENSP00000299163,9606.ENSP00000326119,9606.ENSP00000356150,9606.ENSP00000368683,9606.ENSP00000382805,9606.ENSP00000443985,9606.ENSP00000477715	EEF2K,CPEB4,TSC1,HIF1AN,PMAIP1,MDM4,EDN1,BACH1,CPEB2,CPEB1
let-7b-5p	GO	GO:0071495	Cellular response to endogenous stimulus	38	1103	0.31	0.0161	9606.ENSP00000212355,9606.ENSP00000222573,9606.ENSP00000263026,9606.ENSP00000264951,9606.ENSP00000265085,9606.ENSP00000281821,9606.ENSP00000287020,9606.ENSP00000297268,9606.ENSP00000303830,9606.ENSP00000304408,9606.ENSP00000305372,9606.ENSP00000307766,9606.ENSP00000311032,9606.ENSP00000320869,9606.ENSP00000323421,9606.ENSP00000340361,9606.ENSP00000349616,9606.ENSP00000353654,9606.ENSP00000355645,…	TGFBR3,ITGB8,EEF2K,XRN1,CPEB4,EPHA4,GDF6,COL1A2,INSR,COL3A1,ADRB2,HTR1E,CASP3,TRIM41,SMC1A,ACVR2B,ADIPOR2,COL4A2,ACTA1,NGF,PRKAA2,COL4A1,IRS2,KLF9,EDN1,TRIM71,COL4A6,NLK,KDM3A,RBFOX2,ONECUT2,PTAFR,CPEB2,TGFBR1,CPEB1,RDX,SOCS1,IGF1R
let-7b-5p	KEGG	hsa04218	Cellular senescence	9	150	0.55	0.0391	9606.ENSP00000227507,9606.ENSP00000261254,9606.ENSP00000298552,9606.ENSP00000303706,9606.ENSP00000355249,9606.ENSP00000358548,9606.ENSP00000384849,9606.ENSP00000398124,9606.ENSP00000447297	CCND1,CCND2,TSC1,CDC25A,E2F2,NRAS,CDKN1A,E2F5,TGFBR1
let-7b-5p	GO	GO:0072359	Circulatory system development	32	901	0.32	0.0266	9606.ENSP00000212355,9606.ENSP00000222573,9606.ENSP00000231121,9606.ENSP00000252804,9606.ENSP00000257312,9606.ENSP00000260356,9606.ENSP00000261537,9606.ENSP00000275230,9606.ENSP00000276297,9606.ENSP00000297268,9606.ENSP00000297632,9606.ENSP00000298552,9606.ENSP00000303830,9606.ENSP00000304408,9606.ENSP00000311032,9606.ENSP00000317128,9606.ENSP00000340361,9606.ENSP00000349616,9606.ENSP00000353654,…	TGFBR3,ITGB8,HAND1,PXDN,DZIP1,THBS1,MIB1,SLC2A12,DLC1,COL1A2,TMEM65,TSC1,INSR,COL3A1,CASP3,PLXND1,ACVR2B,ADIPOR2,COL4A2,MDM4,TAB2,PRDM1,VAV3,CNTRL,COL4A1,EDN1,CDKN1A,CHD7,TGFBR1,GJC1,HOXA1,IGF1R
let-7b-5p	Reactome	HSA-2243919	Crosslinking of collagen fibrils	5	18	1.21	0.0386	9606.ENSP00000252804,9606.ENSP00000297268,9606.ENSP00000353654,9606.ENSP00000364979,9606.ENSP00000378340	PXDN,COL1A2,COL4A2,COL4A1,COL4A6
let-7b-5p	GO	GO:0060562	Epithelial tube morphogenesis	17	315	0.5	0.0171	9606.ENSP00000231121,9606.ENSP00000240093,9606.ENSP00000240285,9606.ENSP00000261537,9606.ENSP00000276297,9606.ENSP00000281821,9606.ENSP00000298552,9606.ENSP00000306844,9606.ENSP00000311032,9606.ENSP00000316054,9606.ENSP00000317128,9606.ENSP00000338785,9606.ENSP00000364979,9606.ENSP00000368516,9606.ENSP00000368683,9606.ENSP00000373272,9606.ENSP00000405890	HAND1,FZD3,RDH10,MIB1,DLC1,EPHA4,TSC1,SEMA4C,CASP3,DVL3,PLXND1,STARD13,COL4A1,LGR4,EDN1,TRIM71,PBX1
let-7b-5p	KEGG	hsa04068	FoxO signaling pathway	10	126	0.67	0.0085	9606.ENSP00000227507,9606.ENSP00000261254,9606.ENSP00000303830,9606.ENSP00000358548,9606.ENSP00000360290,9606.ENSP00000365016,9606.ENSP00000384625,9606.ENSP00000384849,9606.ENSP00000447297,9606.ENSP00000497069	CCND1,CCND2,INSR,NRAS,PRKAA2,IRS2,NLK,CDKN1A,TGFBR1,IGF1R
let-7b-5p	GO	GO:0000082	G1/S transition of mitotic cell cycle	9	86	0.79	0.0136	9606.ENSP00000215574,9606.ENSP00000227507,9606.ENSP00000261254,9606.ENSP00000303706,9606.ENSP00000370936,9606.ENSP00000373272,9606.ENSP00000382805,9606.ENSP00000384849,9606.ENSP00000443459	CDC34,CCND1,CCND2,CDC25A,E2F6,TRIM71,BACH1,CDKN1A,BCAT1
let-7b-5p	KEGG	hsa05165	Human papillomavirus infection	16	324	0.46	0.0122	9606.ENSP00000222573,9606.ENSP00000227507,9606.ENSP00000240093,9606.ENSP00000260356,9606.ENSP00000261254,9606.ENSP00000297268,9606.ENSP00000298552,9606.ENSP00000311032,9606.ENSP00000316054,9606.ENSP00000353654,9606.ENSP00000358548,9606.ENSP00000360672,9606.ENSP00000364979,9606.ENSP00000378340,9606.ENSP00000384849,9606.ENSP00000440542	ITGB8,CCND1,FZD3,THBS1,CCND2,COL1A2,TSC1,CASP3,DVL3,COL4A2,NRAS,PARD6B,COL4A1,COL4A6,CDKN1A,CHD4
let-7b-5p	KEGG	hsa04211	Longevity regulating pathway	7	87	0.67	0.0315	9606.ENSP00000298552,9606.ENSP00000303830,9606.ENSP00000349616,9606.ENSP00000358548,9606.ENSP00000360290,9606.ENSP00000365016,9606.ENSP00000497069	TSC1,INSR,ADIPOR2,NRAS,PRKAA2,IRS2,IGF1R
let-7b-5p	GO	GO:0043170	Macromolecule metabolic process	133	5781	0.13	0.0161	9606.ENSP00000212355,9606.ENSP00000215574,9606.ENSP00000222482,9606.ENSP00000227507,9606.ENSP00000235372,9606.ENSP00000238616,9606.ENSP00000239223,9606.ENSP00000240316,9606.ENSP00000243349,9606.ENSP00000246229,9606.ENSP00000248139,9606.ENSP00000251119,9606.ENSP00000253270,9606.ENSP00000254337,9606.ENSP00000257359,9606.ENSP00000257934,9606.ENSP00000258729,9606.ENSP00000258884,9606.ENSP00000260327,…	TGFBR3,CDC34,CPA4,CCND1,PRDM2,NEK9,DUSP1,COIL,ACVR1C,PLAGL2,RAB40C,ZFYVE26,SLC35D2,DCAF15,ADAMTS8,ESPL1,IGF2BP3,ABHD17C,CTDSPL2,THBS1,TRHDE,MIB1,MAPK6,EEF2K,ARID3A,MAP4K3,XRN1,MGAT4A,SUB1,CPEB4,TMTC3,TARBP2,GALNT1,RNF165,GEMIN7,POLR2D,RNF44,UHRF2,EPHA4,MARS2,RANBP2,GDF6,PDPR,MED8,USP24,RBMS1,SENP2,RICTOR,HIF1AN,GNPTAB,KMT2D,USP38,CDC25A,INSR,COL3A1,ADRB2,DDX19A,PDE12,CASP3,EDEM3,TRIM41,DTX2,SMC1A…
let-7b-5p	GO	GO:0008152	Metabolic process	170	7988	0.1	0.0327	9606.ENSP00000212355,9606.ENSP00000215574,9606.ENSP00000217971,9606.ENSP00000219479,9606.ENSP00000222482,9606.ENSP00000222573,9606.ENSP00000227507,9606.ENSP00000235372,9606.ENSP00000238616,9606.ENSP00000239223,9606.ENSP00000240285,9606.ENSP00000240316,9606.ENSP00000243349,9606.ENSP00000246229,9606.ENSP00000248139,9606.ENSP00000251119,9606.ENSP00000252804,9606.ENSP00000253270,9606.ENSP00000254337,…	TGFBR3,CDC34,PGRMC1,NME4,CPA4,ITGB8,CCND1,PRDM2,NEK9,DUSP1,RDH10,COIL,ACVR1C,PLAGL2,RAB40C,ZFYVE26,PXDN,SLC35D2,DCAF15,ADAMTS8,ESPL1,IGF2BP3,ABHD17C,CTDSPL2,THBS1,TRHDE,GALC,MIB1,CYP46A1,MAPK6,EEF2K,ARID3A,MAP4K3,XRN1,MGAT4A,SUB1,CPEB4,TMTC3,TARBP2,GALNT1,RNF165,GEMIN7,SLC20A1,POLR2D,RNF44,UHRF2,THRSP,EPHA4,MARS2,RANBP2,GDF6,PDPR,MED8,USP24,RBMS1,LIPH,SENP2,RICTOR,COL1A2,SLC25A32,HIF1AN,GNPTAB,KM…
let-7b-5p	KEGG	hsa05206	MicroRNAs in cancer	17	159	0.8	2.5e-06	9606.ENSP00000227507,9606.ENSP00000240093,9606.ENSP00000260356,9606.ENSP00000261254,9606.ENSP00000290341,9606.ENSP00000303706,9606.ENSP00000311032,9606.ENSP00000355249,9606.ENSP00000356150,9606.ENSP00000358548,9606.ENSP00000365016,9606.ENSP00000373272,9606.ENSP00000384849,9606.ENSP00000437256,9606.ENSP00000437621,9606.ENSP00000496414,9606.ENSP00000496577	CCND1,FZD3,THBS1,CCND2,IGF2BP1,CDC25A,CASP3,E2F2,MDM4,NRAS,IRS2,TRIM71,CDKN1A,DICER1,HMGA2,RDX,SOCS1
let-7b-5p	GO	GO:0035196	miRNA processing	6	34	1.01	0.0171	9606.ENSP00000266987,9606.ENSP00000344401,9606.ENSP00000362287,9606.ENSP00000363314,9606.ENSP00000373272,9606.ENSP00000437256	TARBP2,LIN28B,AGO3,LIN28A,TRIM71,DICER1
let-7b-5p	GO	GO:0044772	Mitotic cell cycle phase transition	14	173	0.68	0.0036	9606.ENSP00000215574,9606.ENSP00000227507,9606.ENSP00000261254,9606.ENSP00000303706,9606.ENSP00000363836,9606.ENSP00000370936,9606.ENSP00000373272,9606.ENSP00000380256,9606.ENSP00000382805,9606.ENSP00000384849,9606.ENSP00000405890,9606.ENSP00000435373,9606.ENSP00000443459,9606.ENSP00000454341	CDC34,CCND1,CCND2,CDC25A,CCNY,E2F6,TRIM71,CCNF,BACH1,CDKN1A,PBX1,CCNJ,BCAT1,ARPP19
let-7b-5p	GO	GO:0051028	mRNA transport	10	129	0.66	0.0293	9606.ENSP00000258729,9606.ENSP00000272645,9606.ENSP00000283195,9606.ENSP00000290341,9606.ENSP00000296257,9606.ENSP00000306117,9606.ENSP00000355465,9606.ENSP00000410242,9606.ENSP00000418944,9606.ENSP00000455813	IGF2BP3,POLR2D,RANBP2,IGF2BP1,SENP2,DDX19A,AHCTF1,IGF2BP2,PEG10,DDX19B
let-7b-5p	KEGG	hsa04150	mTOR signaling pathway	9	150	0.55	0.0391	9606.ENSP00000240093,9606.ENSP00000296782,9606.ENSP00000298552,9606.ENSP00000303830,9606.ENSP00000316054,9606.ENSP00000358548,9606.ENSP00000360290,9606.ENSP00000421985,9606.ENSP00000497069	FZD3,RICTOR,TSC1,INSR,DVL3,NRAS,PRKAA2,FNIP1,IGF1R
let-7b-5p	GO	GO:0048519	Negative regulation of biological process	131	5313	0.16	0.002	9606.ENSP00000209875,9606.ENSP00000212355,9606.ENSP00000215574,9606.ENSP00000215912,9606.ENSP00000222573,9606.ENSP00000223023,9606.ENSP00000227507,9606.ENSP00000231121,9606.ENSP00000235372,9606.ENSP00000239223,9606.ENSP00000240093,9606.ENSP00000243349,9606.ENSP00000249700,9606.ENSP00000252268,9606.ENSP00000252804,9606.ENSP00000257359,9606.ENSP00000257934,9606.ENSP00000258729,9606.ENSP00000258884,…	CBX5,TGFBR3,CDC34,PIK3IP1,ITGB8,WASL,CCND1,HAND1,PRDM2,DUSP1,FZD3,ACVR1C,TMOD2,DPF2,PXDN,ADAMTS8,ESPL1,IGF2BP3,ABHD17C,CTDSPL2,THBS1,CCND2,MIB1,EEF2K,MXD1,XRN1,SUB1,CPEB4,TARBP2,POLR2D,DLC1,MYCN,EPHA4,IGF2BP1,SENP2,RICTOR,TSC1,HIF1AN,PPP1R16B,KMT2D,COL3A1,IL13,ADRB2,SEMA4C,ZBTB5,PDE12,CD164,CASP3,CD200R1,PLXND1,YOD1,MTDH,STARD13,KCTD21,TAF9B,ACVR2B,DYRK2,ACER2,HOXA9,ADRB3,LRRC17,LIN28B,COL4A2,DMD…
let-7b-5p	GO	GO:0031327	Negative regulation of cellular biosynthetic process	49	1592	0.26	0.0179	9606.ENSP00000209875,9606.ENSP00000227507,9606.ENSP00000231121,9606.ENSP00000235372,9606.ENSP00000252268,9606.ENSP00000258729,9606.ENSP00000264444,9606.ENSP00000264951,9606.ENSP00000265085,9606.ENSP00000272645,9606.ENSP00000290341,9606.ENSP00000298552,9606.ENSP00000299163,9606.ENSP00000307604,9606.ENSP00000309142,9606.ENSP00000338235,9606.ENSP00000339917,9606.ENSP00000340361,9606.ENSP00000356150,…	CBX5,CCND1,HAND1,PRDM2,DPF2,IGF2BP3,MXD1,XRN1,CPEB4,POLR2D,IGF2BP1,TSC1,HIF1AN,ZBTB5,PDE12,MTDH,TAF9B,ACVR2B,MDM4,SOX13,POU2F1,PRDM1,ZNF512B,AGO3,LIN28A,LGR4,EDN1,E2F6,TRIM71,ZNF566,SFMBT1,USP47,BACH1,CDKN1A,FOXP2,HIC2,HMGA1,IGF2BP2,RBFOX2,NR6A1,FNIP1,EIF4G2,DICER1,HMGA2,CHD4,CPEB2,CPEB1,CRY2,LCOR
let-7b-5p	GO	GO:0031324	Negative regulation of cellular metabolic process	66	2265	0.23	0.0074	9606.ENSP00000209875,9606.ENSP00000215912,9606.ENSP00000227507,9606.ENSP00000231121,9606.ENSP00000235372,9606.ENSP00000239223,9606.ENSP00000252268,9606.ENSP00000258729,9606.ENSP00000264444,9606.ENSP00000264951,9606.ENSP00000265073,9606.ENSP00000265085,9606.ENSP00000266987,9606.ENSP00000272645,9606.ENSP00000290341,9606.ENSP00000298552,9606.ENSP00000299163,9606.ENSP00000299824,9606.ENSP00000307604,…	CBX5,PIK3IP1,CCND1,HAND1,PRDM2,DUSP1,DPF2,IGF2BP3,MXD1,XRN1,SUB1,CPEB4,TARBP2,POLR2D,IGF2BP1,TSC1,HIF1AN,PPP1R16B,ZBTB5,PDE12,CASP3,MTDH,TAF9B,ACVR2B,LIN28B,DMD,LRIG2,MDM4,PPP1R15B,SOX13,TAB2,POU2F1,PRDM1,ZNF512B,AGO3,LIN28A,IRS2,LGR4,EDN1,E2F6,TRIM71,ZNF566,GIPC1,SFMBT1,USP47,BACH1,CDKN1A,FOXP2,KDM3A,HIC2,HMGA1,IGF2BP2,RBFOX2,NR6A1,FNIP1,EIF4G2,DICER1,HMGA2,CHD4,CPEB2,SOCS4,ARPP19,CPEB1,CRY2,LCO…
let-7b-5p	GO	GO:0048523	Negative regulation of cellular process	121	4736	0.18	0.002	9606.ENSP00000209875,9606.ENSP00000212355,9606.ENSP00000215574,9606.ENSP00000215912,9606.ENSP00000223023,9606.ENSP00000227507,9606.ENSP00000231121,9606.ENSP00000235372,9606.ENSP00000239223,9606.ENSP00000240093,9606.ENSP00000243349,9606.ENSP00000249700,9606.ENSP00000252268,9606.ENSP00000252804,9606.ENSP00000257359,9606.ENSP00000257934,9606.ENSP00000258729,9606.ENSP00000258884,9606.ENSP00000260327,…	CBX5,TGFBR3,CDC34,PIK3IP1,WASL,CCND1,HAND1,PRDM2,DUSP1,FZD3,ACVR1C,TMOD2,DPF2,PXDN,ADAMTS8,ESPL1,IGF2BP3,ABHD17C,CTDSPL2,THBS1,CCND2,MIB1,EEF2K,MXD1,XRN1,SUB1,CPEB4,TARBP2,POLR2D,DLC1,EPHA4,IGF2BP1,RICTOR,TSC1,HIF1AN,PPP1R16B,COL3A1,IL13,ADRB2,SEMA4C,ZBTB5,PDE12,CD164,CASP3,CD200R1,PLXND1,YOD1,MTDH,STARD13,KCTD21,TAF9B,ACVR2B,DYRK2,ACER2,HOXA9,LRRC17,LIN28B,DMD,LRIG2,TRIM67,MDM4,PPP1R15B,SOX13,TA…
let-7b-5p	GO	GO:0010558	Negative regulation of macromolecule biosynthetic process	49	1532	0.27	0.0108	9606.ENSP00000209875,9606.ENSP00000227507,9606.ENSP00000231121,9606.ENSP00000235372,9606.ENSP00000252268,9606.ENSP00000258729,9606.ENSP00000264444,9606.ENSP00000264951,9606.ENSP00000265085,9606.ENSP00000272645,9606.ENSP00000290341,9606.ENSP00000298552,9606.ENSP00000299163,9606.ENSP00000307604,9606.ENSP00000309142,9606.ENSP00000338235,9606.ENSP00000339917,9606.ENSP00000340361,9606.ENSP00000356150,…	CBX5,CCND1,HAND1,PRDM2,DPF2,IGF2BP3,MXD1,XRN1,CPEB4,POLR2D,IGF2BP1,TSC1,HIF1AN,ZBTB5,PDE12,MTDH,TAF9B,ACVR2B,MDM4,SOX13,POU2F1,PRDM1,ZNF512B,AGO3,LIN28A,LGR4,EDN1,E2F6,TRIM71,ZNF566,SFMBT1,USP47,BACH1,CDKN1A,FOXP2,HIC2,HMGA1,IGF2BP2,RBFOX2,NR6A1,FNIP1,EIF4G2,DICER1,HMGA2,CHD4,CPEB2,CPEB1,CRY2,LCOR
let-7b-5p	GO	GO:0010605	Negative regulation of macromolecule metabolic process	74	2760	0.2	0.0179	9606.ENSP00000209875,9606.ENSP00000222573,9606.ENSP00000227507,9606.ENSP00000231121,9606.ENSP00000235372,9606.ENSP00000239223,9606.ENSP00000252268,9606.ENSP00000258729,9606.ENSP00000260356,9606.ENSP00000264444,9606.ENSP00000264951,9606.ENSP00000265073,9606.ENSP00000265085,9606.ENSP00000266987,9606.ENSP00000272645,9606.ENSP00000281043,9606.ENSP00000281821,9606.ENSP00000290341,9606.ENSP00000296257,…	CBX5,ITGB8,CCND1,HAND1,PRDM2,DUSP1,DPF2,IGF2BP3,THBS1,MXD1,XRN1,SUB1,CPEB4,TARBP2,POLR2D,MYCN,EPHA4,IGF2BP1,SENP2,TSC1,HIF1AN,PPP1R16B,KMT2D,IL13,ZBTB5,PDE12,CASP3,CD200R1,MTDH,TAF9B,ACVR2B,LIN28B,DMD,LRIG2,MDM4,PPP1R15B,SOX13,POU2F1,PRDM1,NGF,ZNF512B,PRKAA2,AGO3,LIN28A,DNAJC1,LGR4,EDN1,E2F6,TRIM71,ZNF566,GIPC1,SFMBT1,USP47,BACH1,CDKN1A,FOXP2,KDM3A,HIC2,HMGA1,IGF2BP2,RBFOX2,NR6A1,FNIP1,EIF4G2,DIC…
let-7b-5p	GO	GO:0009892	Negative regulation of metabolic process	77	2982	0.18	0.0297	9606.ENSP00000209875,9606.ENSP00000215912,9606.ENSP00000222573,9606.ENSP00000227507,9606.ENSP00000231121,9606.ENSP00000235372,9606.ENSP00000239223,9606.ENSP00000252268,9606.ENSP00000258729,9606.ENSP00000260356,9606.ENSP00000264444,9606.ENSP00000264951,9606.ENSP00000265073,9606.ENSP00000265085,9606.ENSP00000266987,9606.ENSP00000272645,9606.ENSP00000281043,9606.ENSP00000281821,9606.ENSP00000290341,…	CBX5,PIK3IP1,ITGB8,CCND1,HAND1,PRDM2,DUSP1,DPF2,IGF2BP3,THBS1,MXD1,XRN1,SUB1,CPEB4,TARBP2,POLR2D,MYCN,EPHA4,IGF2BP1,SENP2,TSC1,HIF1AN,PPP1R16B,KMT2D,IL13,ZBTB5,PDE12,CASP3,CD200R1,MTDH,TAF9B,ACVR2B,LIN28B,DMD,LRIG2,MDM4,PPP1R15B,SOX13,TAB2,POU2F1,PRDM1,NGF,ZNF512B,PRKAA2,AGO3,LIN28A,IRS2,DNAJC1,LGR4,EDN1,E2F6,TRIM71,ZNF566,GIPC1,SFMBT1,USP47,BACH1,CDKN1A,FOXP2,KDM3A,HIC2,HMGA1,IGF2BP2,RBFOX2,NR6A…
let-7b-5p	GO	GO:0051172	Negative regulation of nitrogen compound metabolic process	69	2403	0.23	0.0074	9606.ENSP00000209875,9606.ENSP00000227507,9606.ENSP00000231121,9606.ENSP00000235372,9606.ENSP00000239223,9606.ENSP00000252268,9606.ENSP00000258729,9606.ENSP00000260356,9606.ENSP00000264444,9606.ENSP00000264951,9606.ENSP00000265073,9606.ENSP00000265085,9606.ENSP00000266987,9606.ENSP00000272645,9606.ENSP00000281821,9606.ENSP00000290341,9606.ENSP00000296257,9606.ENSP00000298552,9606.ENSP00000299163,…	CBX5,CCND1,HAND1,PRDM2,DUSP1,DPF2,IGF2BP3,THBS1,MXD1,XRN1,SUB1,CPEB4,TARBP2,POLR2D,EPHA4,IGF2BP1,SENP2,TSC1,HIF1AN,PPP1R16B,ZBTB5,PDE12,CASP3,MTDH,TAF9B,ACVR2B,LIN28B,DMD,LRIG2,MDM4,PPP1R15B,SOX13,POU2F1,PRDM1,NGF,ZNF512B,PRKAA2,AGO3,LIN28A,DNAJC1,LGR4,EDN1,E2F6,TRIM71,ZNF566,GIPC1,SFMBT1,USP47,BACH1,CDKN1A,FOXP2,KDM3A,HIC2,HMGA1,IGF2BP2,RBFOX2,NR6A1,FNIP1,EIF4G2,DICER1,HMGA2,CHD4,CPEB2,SOCS4,ARP…
let-7b-5p	GO	GO:0051248	Negative regulation of protein metabolic process	37	1038	0.32	0.013	9606.ENSP00000239223,9606.ENSP00000258729,9606.ENSP00000260356,9606.ENSP00000264951,9606.ENSP00000265085,9606.ENSP00000266987,9606.ENSP00000272645,9606.ENSP00000281821,9606.ENSP00000290341,9606.ENSP00000296257,9606.ENSP00000298552,9606.ENSP00000299824,9606.ENSP00000309142,9606.ENSP00000311032,9606.ENSP00000354923,9606.ENSP00000355396,9606.ENSP00000356150,9606.ENSP00000356156,9606.ENSP00000358525,…	DUSP1,IGF2BP3,THBS1,XRN1,CPEB4,TARBP2,POLR2D,EPHA4,IGF2BP1,SENP2,TSC1,PPP1R16B,PDE12,CASP3,DMD,LRIG2,MDM4,PPP1R15B,NGF,PRKAA2,AGO3,LIN28A,DNAJC1,EDN1,TRIM71,GIPC1,USP47,CDKN1A,KDM3A,IGF2BP2,FNIP1,CPEB2,SOCS4,ARPP19,CPEB1,CRY2,SOCS1
let-7b-5p	GO	GO:0017148	Negative regulation of translation	13	169	0.65	0.0074	9606.ENSP00000258729,9606.ENSP00000264951,9606.ENSP00000265085,9606.ENSP00000272645,9606.ENSP00000290341,9606.ENSP00000298552,9606.ENSP00000309142,9606.ENSP00000362287,9606.ENSP00000363314,9606.ENSP00000373272,9606.ENSP00000410242,9606.ENSP00000443985,9606.ENSP00000477715	IGF2BP3,XRN1,CPEB4,POLR2D,IGF2BP1,TSC1,PDE12,AGO3,LIN28A,TRIM71,IGF2BP2,CPEB2,CPEB1
let-7b-5p	GO	GO:0021675	Nerve development	8	85	0.74	0.0381	9606.ENSP00000269439,9606.ENSP00000354923,9606.ENSP00000355396,9606.ENSP00000358525,9606.ENSP00000368683,9606.ENSP00000392028,9606.ENSP00000437256,9606.ENSP00000494260	RNF165,DMD,LRIG2,NGF,EDN1,CHD7,DICER1,HOXA1
let-7b-5p	GO	GO:0015931	Nucleobase-containing compound transport	16	220	0.63	0.0031	9606.ENSP00000253270,9606.ENSP00000258729,9606.ENSP00000272645,9606.ENSP00000283195,9606.ENSP00000290341,9606.ENSP00000296257,9606.ENSP00000297578,9606.ENSP00000298552,9606.ENSP00000306117,9606.ENSP00000333926,9606.ENSP00000355465,9606.ENSP00000391269,9606.ENSP00000410242,9606.ENSP00000418944,9606.ENSP00000455813,9606.ENSP00000457733	SLC35D2,IGF2BP3,POLR2D,RANBP2,IGF2BP1,SENP2,SLC25A32,TSC1,DDX19A,ABCC5,AHCTF1,RBFOX1,IGF2BP2,PEG10,DDX19B,SLC25A24
let-7b-5p	GO	GO:0071704	Organic substance metabolic process	161	7522	0.1	0.0409	9606.ENSP00000212355,9606.ENSP00000215574,9606.ENSP00000217971,9606.ENSP00000219479,9606.ENSP00000222482,9606.ENSP00000222573,9606.ENSP00000227507,9606.ENSP00000235372,9606.ENSP00000238616,9606.ENSP00000239223,9606.ENSP00000240285,9606.ENSP00000240316,9606.ENSP00000243349,9606.ENSP00000246229,9606.ENSP00000248139,9606.ENSP00000251119,9606.ENSP00000252804,9606.ENSP00000253270,9606.ENSP00000254337,…	TGFBR3,CDC34,PGRMC1,NME4,CPA4,ITGB8,CCND1,PRDM2,NEK9,DUSP1,RDH10,COIL,ACVR1C,PLAGL2,RAB40C,ZFYVE26,PXDN,SLC35D2,DCAF15,ADAMTS8,ESPL1,IGF2BP3,ABHD17C,CTDSPL2,THBS1,TRHDE,GALC,MIB1,CYP46A1,MAPK6,EEF2K,ARID3A,MAP4K3,XRN1,MGAT4A,SUB1,CPEB4,TMTC3,TARBP2,GALNT1,RNF165,GEMIN7,POLR2D,RNF44,UHRF2,THRSP,EPHA4,MARS2,RANBP2,GDF6,PDPR,MED8,USP24,RBMS1,LIPH,SENP2,RICTOR,SLC25A32,HIF1AN,GNPTAB,KMT2D,USP38,CDC25…
let-7b-5p	KEGG	hsa04115	p53 signaling pathway	8	72	0.81	0.0065	9606.ENSP00000227507,9606.ENSP00000260356,9606.ENSP00000261254,9606.ENSP00000311032,9606.ENSP00000326119,9606.ENSP00000353770,9606.ENSP00000356150,9606.ENSP00000384849	CCND1,THBS1,CCND2,CASP3,PMAIP1,RRM2,MDM4,CDKN1A
let-7b-5p	KEGG	hsa04151	PI3K-Akt signaling pathway	17	349	0.46	0.0109	9606.ENSP00000222573,9606.ENSP00000227507,9606.ENSP00000260356,9606.ENSP00000261254,9606.ENSP00000274276,9606.ENSP00000297268,9606.ENSP00000298552,9606.ENSP00000303830,9606.ENSP00000353654,9606.ENSP00000358525,9606.ENSP00000358548,9606.ENSP00000359675,9606.ENSP00000360290,9606.ENSP00000364979,9606.ENSP00000378340,9606.ENSP00000384849,9606.ENSP00000497069	ITGB8,CCND1,THBS1,CCND2,OSMR,COL1A2,TSC1,INSR,COL4A2,NGF,NRAS,GNG5,PRKAA2,COL4A1,COL4A6,CDKN1A,IGF1R
let-7b-5p	GO	GO:0048518	Positive regulation of biological process	154	6207	0.16	0.00059	9606.ENSP00000212355,9606.ENSP00000215574,9606.ENSP00000222573,9606.ENSP00000223023,9606.ENSP00000227507,9606.ENSP00000231121,9606.ENSP00000235372,9606.ENSP00000240093,9606.ENSP00000240285,9606.ENSP00000243349,9606.ENSP00000245817,9606.ENSP00000246229,9606.ENSP00000249700,9606.ENSP00000252268,9606.ENSP00000256544,9606.ENSP00000257287,9606.ENSP00000257312,9606.ENSP00000257934,9606.ENSP00000258729,…	TGFBR3,CDC34,ITGB8,WASL,CCND1,HAND1,PRDM2,FZD3,RDH10,ACVR1C,TNFSF9,PLAGL2,TMOD2,DPF2,KATNBL1,CEP135,DZIP1,ESPL1,IGF2BP3,ABHD17C,CTDSPL2,THBS1,CCND2,MIB1,MAPK6,EEF2K,ARID3A,SUB1,TMTC3,TARBP2,RNF165,SLC20A1,POLR2D,OSMR,DLC1,MYCN,EPHA4,RANBP2,GDF6,IGF2BP1,MED8,SENP2,RICTOR,TSC1,HIF1AN,PPP1R16B,KMT2D,CEP120,CDC25A,INSR,COL3A1,IL13,ADRB2,SEMA4C,MLLT10,PDE12,RASGRP1,CASP3,ELF4,DNAJA2,DVL3,PLXND1,ZNF784…
let-7b-5p	GO	GO:0031346	Positive regulation of cell projection organization	18	347	0.48	0.0171	9606.ENSP00000223023,9606.ENSP00000257287,9606.ENSP00000257312,9606.ENSP00000263026,9606.ENSP00000281821,9606.ENSP00000303058,9606.ENSP00000316054,9606.ENSP00000317128,9606.ENSP00000349305,9606.ENSP00000354923,9606.ENSP00000355613,9606.ENSP00000358525,9606.ENSP00000370394,9606.ENSP00000370593,9606.ENSP00000385096,9606.ENSP00000427562,9606.ENSP00000447297,9606.ENSP00000497069	WASL,CEP135,DZIP1,EEF2K,EPHA4,CEP120,DVL3,PLXND1,GOLGA4,DMD,TRIM67,NGF,RUFY3,PTPRD,KCTD17,ABL2,TGFBR1,IGF1R
let-7b-5p	GO	GO:0031325	Positive regulation of cellular metabolic process	85	3114	0.2	0.0058	9606.ENSP00000223023,9606.ENSP00000227507,9606.ENSP00000231121,9606.ENSP00000235372,9606.ENSP00000240285,9606.ENSP00000246229,9606.ENSP00000252268,9606.ENSP00000260356,9606.ENSP00000261254,9606.ENSP00000263620,9606.ENSP00000265073,9606.ENSP00000266987,9606.ENSP00000272645,9606.ENSP00000276297,9606.ENSP00000281043,9606.ENSP00000281821,9606.ENSP00000283195,9606.ENSP00000287020,9606.ENSP00000290341,…	WASL,CCND1,HAND1,PRDM2,RDH10,PLAGL2,DPF2,THBS1,CCND2,ARID3A,SUB1,TARBP2,POLR2D,DLC1,MYCN,EPHA4,RANBP2,GDF6,IGF2BP1,MED8,RICTOR,TSC1,PPP1R16B,KMT2D,INSR,IL13,ADRB2,MLLT10,PDE12,RASGRP1,CASP3,ELF4,DVL3,ZNF784,PMAIP1,MTDH,ACVR2B,DYRK2,HOXA9,LIN28B,E2F2,TRIM67,LPGAT1,PPP1R15B,TAB2,POU2F1,NGF,VAV3,PRKAA2,AGO3,PBX3,LIN28A,SNX30,CCNY,HABP4,IRS2,LGR4,EDN1,TRIM71,RNF20,PAX3,GIPC1,MYCBP,BACH1,CDKN1A,KDM3A,…
let-7b-5p	GO	GO:0048522	Positive regulation of cellular process	140	5584	0.17	0.0011	9606.ENSP00000212355,9606.ENSP00000215574,9606.ENSP00000223023,9606.ENSP00000227507,9606.ENSP00000231121,9606.ENSP00000235372,9606.ENSP00000240093,9606.ENSP00000240285,9606.ENSP00000243349,9606.ENSP00000245817,9606.ENSP00000246229,9606.ENSP00000249700,9606.ENSP00000252268,9606.ENSP00000256544,9606.ENSP00000257287,9606.ENSP00000257312,9606.ENSP00000257934,9606.ENSP00000258884,9606.ENSP00000260327,…	TGFBR3,CDC34,WASL,CCND1,HAND1,PRDM2,FZD3,RDH10,ACVR1C,TNFSF9,PLAGL2,TMOD2,DPF2,KATNBL1,CEP135,DZIP1,ESPL1,ABHD17C,CTDSPL2,THBS1,CCND2,MIB1,EEF2K,ARID3A,SUB1,TARBP2,RNF165,SLC20A1,POLR2D,OSMR,DLC1,MYCN,EPHA4,RANBP2,GDF6,IGF2BP1,MED8,RICTOR,TSC1,HIF1AN,PPP1R16B,KMT2D,CEP120,CDC25A,INSR,COL3A1,IL13,ADRB2,SEMA4C,MLLT10,PDE12,RASGRP1,CASP3,ELF4,DNAJA2,DVL3,PLXND1,ZNF784,TRIM41,PMAIP1,MTDH,STX3,TAF9B,A…
let-7b-5p	GO	GO:0120162	Positive regulation of cold-induced thermogenesis	9	97	0.74	0.0204	9606.ENSP00000304915,9606.ENSP00000305372,9606.ENSP00000343782,9606.ENSP00000349616,9606.ENSP00000359380,9606.ENSP00000379895,9606.ENSP00000386660,9606.ENSP00000394757,9606.ENSP00000497069	IL13,ADRB2,ADRB3,ADIPOR2,SCD,GATM,KDM3A,ZNF516,IGF1R
let-7b-5p	GO	GO:0010604	Positive regulation of macromolecule metabolic process	89	3533	0.17	0.0204	9606.ENSP00000222573,9606.ENSP00000223023,9606.ENSP00000227507,9606.ENSP00000231121,9606.ENSP00000235372,9606.ENSP00000243349,9606.ENSP00000246229,9606.ENSP00000252268,9606.ENSP00000258729,9606.ENSP00000260356,9606.ENSP00000261254,9606.ENSP00000263620,9606.ENSP00000265073,9606.ENSP00000266712,9606.ENSP00000266987,9606.ENSP00000272645,9606.ENSP00000276297,9606.ENSP00000281043,9606.ENSP00000281821,…	ITGB8,WASL,CCND1,HAND1,PRDM2,ACVR1C,PLAGL2,DPF2,IGF2BP3,THBS1,CCND2,ARID3A,SUB1,TMTC3,TARBP2,POLR2D,DLC1,MYCN,EPHA4,GDF6,IGF2BP1,MED8,SENP2,RICTOR,PPP1R16B,KMT2D,INSR,IL13,ADRB2,MLLT10,PDE12,RASGRP1,CASP3,ELF4,DVL3,ZNF784,PMAIP1,MTDH,ACVR2B,DYRK2,ACER2,HOXA9,LIN28B,E2F2,TRIM67,ACTA1,PPP1R15B,TAB2,POU2F1,PRDM1,NGF,PRKAA2,AGO3,PBX3,LIN28A,CCNY,HABP4,IRS2,LGR4,EDN1,TRIM71,RNF20,PAX3,MYCBP,POLR3D,BAC…
let-7b-5p	GO	GO:0009893	Positive regulation of metabolic process	101	3847	0.19	0.0036	9606.ENSP00000222573,9606.ENSP00000223023,9606.ENSP00000227507,9606.ENSP00000231121,9606.ENSP00000235372,9606.ENSP00000240285,9606.ENSP00000243349,9606.ENSP00000246229,9606.ENSP00000252268,9606.ENSP00000258729,9606.ENSP00000260356,9606.ENSP00000261254,9606.ENSP00000263620,9606.ENSP00000265073,9606.ENSP00000266712,9606.ENSP00000266987,9606.ENSP00000272645,9606.ENSP00000276297,9606.ENSP00000281043,…	ITGB8,WASL,CCND1,HAND1,PRDM2,RDH10,ACVR1C,PLAGL2,DPF2,IGF2BP3,THBS1,CCND2,ARID3A,SUB1,TMTC3,TARBP2,POLR2D,DLC1,MYCN,EPHA4,RANBP2,GDF6,IGF2BP1,MED8,SENP2,RICTOR,TSC1,PPP1R16B,KMT2D,INSR,IL13,ADRB2,MLLT10,PDE12,RASGRP1,CASP3,ELF4,DVL3,ZNF784,PMAIP1,MTDH,ACVR2B,DYRK2,ACER2,HOXA9,ADRB3,LIN28B,ADIPOR2,E2F2,TRIM67,ACTA1,LPGAT1,PPP1R15B,TAB2,POU2F1,PRDM1,NGF,VAV3,SCD,PRKAA2,AGO3,PBX3,LIN28A,SNX30,CCNY,H…
let-7b-5p	GO	GO:0051173	Positive regulation of nitrogen compound metabolic process	80	3166	0.17	0.0392	9606.ENSP00000223023,9606.ENSP00000227507,9606.ENSP00000231121,9606.ENSP00000235372,9606.ENSP00000243349,9606.ENSP00000246229,9606.ENSP00000252268,9606.ENSP00000260356,9606.ENSP00000261254,9606.ENSP00000263620,9606.ENSP00000265073,9606.ENSP00000266712,9606.ENSP00000266987,9606.ENSP00000272645,9606.ENSP00000276297,9606.ENSP00000281043,9606.ENSP00000281821,9606.ENSP00000287020,9606.ENSP00000290341,…	WASL,CCND1,HAND1,PRDM2,ACVR1C,PLAGL2,DPF2,THBS1,CCND2,ARID3A,SUB1,TMTC3,TARBP2,POLR2D,DLC1,MYCN,EPHA4,GDF6,IGF2BP1,MED8,SENP2,RICTOR,PPP1R16B,KMT2D,INSR,IL13,ADRB2,MLLT10,PDE12,RASGRP1,CASP3,ELF4,DVL3,ZNF784,PMAIP1,MTDH,ACVR2B,ACER2,HOXA9,LIN28B,E2F2,TRIM67,PPP1R15B,TAB2,POU2F1,NGF,PRKAA2,AGO3,PBX3,LIN28A,CCNY,HABP4,LGR4,EDN1,TRIM71,RNF20,PAX3,MYCBP,BACH1,CDKN1A,KDM3A,TET3,CHD7,ZNF516,E2F5,HMGA1,…
let-7b-5p	GO	GO:0010608	Post-transcriptional regulation of gene expression	25	546	0.43	0.0074	9606.ENSP00000258729,9606.ENSP00000260356,9606.ENSP00000263026,9606.ENSP00000264951,9606.ENSP00000265085,9606.ENSP00000266987,9606.ENSP00000272645,9606.ENSP00000290341,9606.ENSP00000298552,9606.ENSP00000309142,9606.ENSP00000344401,9606.ENSP00000356156,9606.ENSP00000362287,9606.ENSP00000363314,9606.ENSP00000364398,9606.ENSP00000366179,9606.ENSP00000373272,9606.ENSP00000394316,9606.ENSP00000397249,…	IGF2BP3,THBS1,EEF2K,XRN1,CPEB4,TARBP2,POLR2D,IGF2BP1,TSC1,PDE12,LIN28B,PPP1R15B,AGO3,LIN28A,HABP4,DNAJC1,TRIM71,BZW1,BZW2,IGF2BP2,EIF4G2,DICER1,PTAFR,CPEB2,CPEB1
let-7b-5p	GO	GO:0031054	pre-miRNA processing	5	14	1.32	0.0074	9606.ENSP00000266987,9606.ENSP00000344401,9606.ENSP00000362287,9606.ENSP00000363314,9606.ENSP00000437256	TARBP2,LIN28B,AGO3,LIN28A,DICER1
let-7b-5p	GO	GO:0036211	Protein modification process	75	2674	0.22	0.0069	9606.ENSP00000212355,9606.ENSP00000215574,9606.ENSP00000222482,9606.ENSP00000227507,9606.ENSP00000235372,9606.ENSP00000238616,9606.ENSP00000239223,9606.ENSP00000243349,9606.ENSP00000248139,9606.ENSP00000254337,9606.ENSP00000258884,9606.ENSP00000260327,9606.ENSP00000260356,9606.ENSP00000261537,9606.ENSP00000261845,9606.ENSP00000263026,9606.ENSP00000263881,9606.ENSP00000264968,9606.ENSP00000266712,…	TGFBR3,CDC34,CPA4,CCND1,PRDM2,NEK9,DUSP1,ACVR1C,RAB40C,DCAF15,ABHD17C,CTDSPL2,THBS1,MIB1,MAPK6,EEF2K,MAP4K3,MGAT4A,TMTC3,GALNT1,RNF165,RNF44,UHRF2,EPHA4,RANBP2,GDF6,PDPR,MED8,USP24,SENP2,RICTOR,HIF1AN,KMT2D,USP38,CDC25A,INSR,COL3A1,EDEM3,TRIM41,DTX2,YOD1,SENP5,KCTD21,ACVR2B,DYRK2,SMARCAD1,PCGF3,GALNT2,PPP1R15B,LOR,PRDM1,PRKAA2,STK40,EDN1,NHLRC3,PTPRD,TRIM71,RNF20,TTLL4,CCNF,GXYLT1,USP47,MAP3K1,NL…
let-7b-5p	GO	GO:0050789	Regulation of biological process	238	11655	0.08	0.0058	9606.ENSP00000209875,9606.ENSP00000212355,9606.ENSP00000215574,9606.ENSP00000215912,9606.ENSP00000222573,9606.ENSP00000223023,9606.ENSP00000227507,9606.ENSP00000231121,9606.ENSP00000235372,9606.ENSP00000239223,9606.ENSP00000240093,9606.ENSP00000240285,9606.ENSP00000243349,9606.ENSP00000245817,9606.ENSP00000246229,9606.ENSP00000248139,9606.ENSP00000249700,9606.ENSP00000251119,9606.ENSP00000252268,…	CBX5,TGFBR3,CDC34,PIK3IP1,ITGB8,WASL,CCND1,HAND1,PRDM2,DUSP1,FZD3,RDH10,ACVR1C,TNFSF9,PLAGL2,RAB40C,TMOD2,ZFYVE26,DPF2,PXDN,DCAF15,KATNBL1,CEP135,DZIP1,ADAMTS8,ESPL1,IGF2BP3,ABHD17C,CTDSPL2,THBS1,TRHDE,CCND2,MIB1,CYP46A1,MAPK6,EEF2K,ARID3A,MAP4K3,MXD1,XRN1,SUB1,CPEB4,TMTC3,TARBP2,ZNF710,RNF165,SLC20A1,POLR2D,OSMR,DLC1,UHRF2,THRSP,MYCN,EPHA4,RANBP2,GPR26,GDF6,IGF2BP1,MED8,FGF11,SENP2,RICTOR,COL1A2…
let-7b-5p	GO	GO:0009889	Regulation of biosynthetic process	113	4205	0.2	0.0011	9606.ENSP00000209875,9606.ENSP00000223023,9606.ENSP00000227507,9606.ENSP00000231121,9606.ENSP00000235372,9606.ENSP00000240285,9606.ENSP00000246229,9606.ENSP00000252268,9606.ENSP00000258729,9606.ENSP00000260356,9606.ENSP00000263026,9606.ENSP00000263620,9606.ENSP00000264444,9606.ENSP00000264951,9606.ENSP00000265073,9606.ENSP00000265085,9606.ENSP00000266987,9606.ENSP00000268154,9606.ENSP00000272645,…	CBX5,WASL,CCND1,HAND1,PRDM2,RDH10,PLAGL2,DPF2,IGF2BP3,THBS1,EEF2K,ARID3A,MXD1,XRN1,SUB1,CPEB4,TARBP2,ZNF710,POLR2D,THRSP,MYCN,RANBP2,GDF6,IGF2BP1,MED8,TSC1,HIF1AN,KMT2D,INSR,ADRB2,MLLT10,ZBTB5,PDE12,ELF4,DVL3,ZNF784,TRIM41,MTDH,TAF9B,ACVR2B,DYRK2,ACER2,HOXA9,APBB3,TSC22D2,PCGF3,DMD,E2F2,LPGAT1,MDM4,PPP1R15B,SOX13,POU2F1,PRDM1,ZNF512B,ZNF275,ZNF644,HDX,AGO3,PBX3,LIN28A,HABP4,IRS2,DNAJC1,KLF9,LGR4,…
let-7b-5p	GO	GO:0034248	Regulation of cellular amide metabolic process	25	516	0.45	0.0052	9606.ENSP00000258729,9606.ENSP00000260356,9606.ENSP00000263026,9606.ENSP00000264951,9606.ENSP00000265085,9606.ENSP00000266987,9606.ENSP00000272645,9606.ENSP00000281821,9606.ENSP00000290341,9606.ENSP00000298552,9606.ENSP00000309142,9606.ENSP00000311032,9606.ENSP00000356156,9606.ENSP00000362287,9606.ENSP00000363314,9606.ENSP00000364398,9606.ENSP00000366179,9606.ENSP00000373272,9606.ENSP00000394316,…	IGF2BP3,THBS1,EEF2K,XRN1,CPEB4,TARBP2,POLR2D,EPHA4,IGF2BP1,TSC1,PDE12,CASP3,PPP1R15B,AGO3,LIN28A,HABP4,DNAJC1,TRIM71,BZW1,BZW2,IGF2BP2,EIF4G2,PTAFR,CPEB2,CPEB1
let-7b-5p	GO	GO:0031326	Regulation of cellular biosynthetic process	112	4143	0.2	0.0011	9606.ENSP00000209875,9606.ENSP00000223023,9606.ENSP00000227507,9606.ENSP00000231121,9606.ENSP00000235372,9606.ENSP00000240285,9606.ENSP00000246229,9606.ENSP00000252268,9606.ENSP00000258729,9606.ENSP00000260356,9606.ENSP00000263026,9606.ENSP00000263620,9606.ENSP00000264444,9606.ENSP00000264951,9606.ENSP00000265073,9606.ENSP00000265085,9606.ENSP00000266987,9606.ENSP00000268154,9606.ENSP00000272645,…	CBX5,WASL,CCND1,HAND1,PRDM2,RDH10,PLAGL2,DPF2,IGF2BP3,THBS1,EEF2K,ARID3A,MXD1,XRN1,SUB1,CPEB4,TARBP2,ZNF710,POLR2D,THRSP,MYCN,GDF6,IGF2BP1,MED8,TSC1,HIF1AN,KMT2D,INSR,ADRB2,MLLT10,ZBTB5,PDE12,ELF4,DVL3,ZNF784,TRIM41,MTDH,TAF9B,ACVR2B,DYRK2,ACER2,HOXA9,APBB3,TSC22D2,PCGF3,DMD,E2F2,LPGAT1,MDM4,PPP1R15B,SOX13,POU2F1,PRDM1,ZNF512B,ZNF275,ZNF644,HDX,AGO3,PBX3,LIN28A,HABP4,IRS2,DNAJC1,KLF9,LGR4,EDN1,BN…
let-7b-5p	GO	GO:2000112	Regulation of cellular macromolecule biosynthetic process	27	539	0.47	0.002	9606.ENSP00000258729,9606.ENSP00000260356,9606.ENSP00000263026,9606.ENSP00000264951,9606.ENSP00000265085,9606.ENSP00000266987,9606.ENSP00000272645,9606.ENSP00000290341,9606.ENSP00000298552,9606.ENSP00000303830,9606.ENSP00000309142,9606.ENSP00000342105,9606.ENSP00000342609,9606.ENSP00000356156,9606.ENSP00000362287,9606.ENSP00000363314,9606.ENSP00000364398,9606.ENSP00000365016,9606.ENSP00000366179,…	IGF2BP3,THBS1,EEF2K,XRN1,CPEB4,TARBP2,POLR2D,IGF2BP1,TSC1,INSR,PDE12,DYRK2,ACER2,PPP1R15B,AGO3,LIN28A,HABP4,IRS2,DNAJC1,TRIM71,BZW1,BZW2,IGF2BP2,EIF4G2,PTAFR,CPEB2,CPEB1
let-7b-5p	GO	GO:0031323	Regulation of cellular metabolic process	142	5681	0.17	0.0011	9606.ENSP00000209875,9606.ENSP00000215912,9606.ENSP00000223023,9606.ENSP00000227507,9606.ENSP00000231121,9606.ENSP00000235372,9606.ENSP00000239223,9606.ENSP00000240285,9606.ENSP00000246229,9606.ENSP00000252268,9606.ENSP00000258729,9606.ENSP00000260356,9606.ENSP00000261254,9606.ENSP00000263026,9606.ENSP00000263620,9606.ENSP00000264444,9606.ENSP00000264951,9606.ENSP00000265073,9606.ENSP00000265085,…	CBX5,PIK3IP1,WASL,CCND1,HAND1,PRDM2,DUSP1,RDH10,PLAGL2,DPF2,IGF2BP3,THBS1,CCND2,EEF2K,ARID3A,MXD1,XRN1,SUB1,CPEB4,TARBP2,ZNF710,POLR2D,DLC1,THRSP,MYCN,EPHA4,RANBP2,GDF6,IGF2BP1,MED8,RICTOR,TSC1,HIF1AN,PPP1R16B,KMT2D,CDC25A,INSR,IL13,ADRB2,MLLT10,ZBTB5,PDE12,RASGRP1,CASP3,ELF4,DVL3,ZNF784,TRIM41,PMAIP1,MTDH,TAF9B,ACVR2B,DYRK2,ACER2,HOXA9,LIN28B,APBB3,SMARCAD1,TSC22D2,PCGF3,DMD,E2F2,LRIG2,TRIM67,LP…
let-7b-5p	GO	GO:0050794	Regulation of cellular process	228	11025	0.08	0.0058	9606.ENSP00000209875,9606.ENSP00000212355,9606.ENSP00000215574,9606.ENSP00000215912,9606.ENSP00000222573,9606.ENSP00000223023,9606.ENSP00000227507,9606.ENSP00000231121,9606.ENSP00000235372,9606.ENSP00000239223,9606.ENSP00000240093,9606.ENSP00000240285,9606.ENSP00000243349,9606.ENSP00000245817,9606.ENSP00000246229,9606.ENSP00000248139,9606.ENSP00000249700,9606.ENSP00000251119,9606.ENSP00000252268,…	CBX5,TGFBR3,CDC34,PIK3IP1,ITGB8,WASL,CCND1,HAND1,PRDM2,DUSP1,FZD3,RDH10,ACVR1C,TNFSF9,PLAGL2,RAB40C,TMOD2,ZFYVE26,DPF2,PXDN,DCAF15,KATNBL1,CEP135,DZIP1,ADAMTS8,ESPL1,IGF2BP3,ABHD17C,CTDSPL2,THBS1,TRHDE,CCND2,MIB1,CYP46A1,MAPK6,EEF2K,ARID3A,MAP4K3,MXD1,XRN1,SUB1,CPEB4,TARBP2,ZNF710,RNF165,SLC20A1,POLR2D,OSMR,DLC1,UHRF2,THRSP,MYCN,EPHA4,RANBP2,GPR26,GDF6,IGF2BP1,MED8,FGF11,SENP2,RICTOR,COL1A2,TSC1,…
let-7b-5p	GO	GO:0120161	Regulation of cold-induced thermogenesis	11	146	0.65	0.02	9606.ENSP00000304915,9606.ENSP00000305372,9606.ENSP00000340361,9606.ENSP00000343782,9606.ENSP00000349616,9606.ENSP00000359380,9606.ENSP00000368516,9606.ENSP00000379895,9606.ENSP00000386660,9606.ENSP00000394757,9606.ENSP00000497069	IL13,ADRB2,ACVR2B,ADRB3,ADIPOR2,SCD,LGR4,GATM,KDM3A,ZNF516,IGF1R
let-7b-5p	GO	GO:2000765	Regulation of cytoplasmic translation	5	28	1.02	0.0423	9606.ENSP00000265085,9606.ENSP00000290341,9606.ENSP00000363314,9606.ENSP00000443985,9606.ENSP00000477715	CPEB4,IGF2BP1,LIN28A,CPEB2,CPEB1
let-7b-5p	GO	GO:0050793	Regulation of developmental process	67	2492	0.2	0.0297	9606.ENSP00000212355,9606.ENSP00000222573,9606.ENSP00000227507,9606.ENSP00000240093,9606.ENSP00000245817,9606.ENSP00000252268,9606.ENSP00000260356,9606.ENSP00000261537,9606.ENSP00000261845,9606.ENSP00000263026,9606.ENSP00000266987,9606.ENSP00000276297,9606.ENSP00000281821,9606.ENSP00000287020,9606.ENSP00000299163,9606.ENSP00000299824,9606.ENSP00000303830,9606.ENSP00000304915,9606.ENSP00000305372,…	TGFBR3,ITGB8,CCND1,FZD3,TNFSF9,DPF2,THBS1,MIB1,MAPK6,EEF2K,TARBP2,DLC1,EPHA4,GDF6,HIF1AN,PPP1R16B,INSR,IL13,ADRB2,SEMA4C,RASGRP1,DVL3,PLXND1,MTDH,ACVR2B,HOXA9,ADRB3,LRRC17,FGD6,GOLGA4,COL4A2,DMD,E2F2,LRIG2,SOX13,PRDM1,PLEKHO1,NGF,XKR8,LIN28A,CCL7,XK,LGR4,EDN1,RUFY3,PTPRD,PRTG,TTLL4,SFMBT1,CDKN1A,KDM3A,RBFOX1,CHD7,PBX1,GPR137,FNIP1,ASAP1,CCDC71L,DICER1,HMGA2,CHD4,TGFBR1,NAP1L1,ZNF322,RDX,SOCS1,IGF…
let-7b-5p	GO	GO:0010468	Regulation of gene expression	120	4899	0.16	0.0058	9606.ENSP00000209875,9606.ENSP00000222573,9606.ENSP00000223023,9606.ENSP00000227507,9606.ENSP00000231121,9606.ENSP00000235372,9606.ENSP00000246229,9606.ENSP00000252268,9606.ENSP00000258729,9606.ENSP00000260356,9606.ENSP00000263026,9606.ENSP00000263620,9606.ENSP00000264444,9606.ENSP00000264951,9606.ENSP00000265073,9606.ENSP00000265085,9606.ENSP00000266987,9606.ENSP00000268154,9606.ENSP00000272645,…	CBX5,ITGB8,WASL,CCND1,HAND1,PRDM2,PLAGL2,DPF2,IGF2BP3,THBS1,EEF2K,ARID3A,MXD1,XRN1,SUB1,CPEB4,TARBP2,ZNF710,POLR2D,MYCN,GDF6,IGF2BP1,MED8,RICTOR,TSC1,HIF1AN,KMT2D,INSR,IL13,ADRB2,MLLT10,ZBTB5,PDE12,RASGRP1,CD200R1,ELF4,DVL3,ZNF784,TRIM41,MTDH,STX3,TAF9B,ACVR2B,HOXA9,LIN28B,APBB3,TSC22D2,PCGF3,DMD,E2F2,ACTA1,MDM4,PPP1R15B,SOX13,POU2F1,PRDM1,NGF,ZNF512B,ZNF275,ZNF644,PRKAA2,STK40,HDX,AGO3,PBX3,LIN2…
let-7b-5p	GO	GO:0043549	Regulation of kinase activity	29	778	0.34	0.0261	9606.ENSP00000215912,9606.ENSP00000227507,9606.ENSP00000239223,9606.ENSP00000260356,9606.ENSP00000261254,9606.ENSP00000266987,9606.ENSP00000281821,9606.ENSP00000283195,9606.ENSP00000296782,9606.ENSP00000298552,9606.ENSP00000303706,9606.ENSP00000303830,9606.ENSP00000305372,9606.ENSP00000310244,9606.ENSP00000311032,9606.ENSP00000316054,9606.ENSP00000340361,9606.ENSP00000356426,9606.ENSP00000359073,…	PIK3IP1,CCND1,DUSP1,THBS1,CCND2,TARBP2,EPHA4,RANBP2,RICTOR,TSC1,CDC25A,INSR,ADRB2,RASGRP1,CASP3,DVL3,ACVR2B,TAB2,VAV3,CCNY,IRS2,EDN1,CCNF,CDKN1A,CCNJ,HMGA2,SOCS4,SOCS1,IGF1R
let-7b-5p	GO	GO:0010556	Regulation of macromolecule biosynthetic process	106	3980	0.19	0.002	9606.ENSP00000209875,9606.ENSP00000223023,9606.ENSP00000227507,9606.ENSP00000231121,9606.ENSP00000235372,9606.ENSP00000246229,9606.ENSP00000252268,9606.ENSP00000258729,9606.ENSP00000260356,9606.ENSP00000263026,9606.ENSP00000263620,9606.ENSP00000264444,9606.ENSP00000264951,9606.ENSP00000265073,9606.ENSP00000265085,9606.ENSP00000266987,9606.ENSP00000268154,9606.ENSP00000272645,9606.ENSP00000281043,…	CBX5,WASL,CCND1,HAND1,PRDM2,PLAGL2,DPF2,IGF2BP3,THBS1,EEF2K,ARID3A,MXD1,XRN1,SUB1,CPEB4,TARBP2,ZNF710,POLR2D,MYCN,GDF6,IGF2BP1,MED8,TSC1,HIF1AN,KMT2D,INSR,ADRB2,MLLT10,ZBTB5,PDE12,ELF4,DVL3,ZNF784,TRIM41,MTDH,TAF9B,ACVR2B,DYRK2,ACER2,HOXA9,APBB3,TSC22D2,PCGF3,DMD,E2F2,MDM4,PPP1R15B,SOX13,POU2F1,PRDM1,ZNF512B,ZNF275,ZNF644,HDX,AGO3,PBX3,LIN28A,HABP4,IRS2,DNAJC1,KLF9,LGR4,EDN1,BNC2,E2F6,TRIM71,RNF2…
let-7b-5p	GO	GO:0060255	Regulation of macromolecule metabolic process	145	6249	0.13	0.0059	9606.ENSP00000209875,9606.ENSP00000222573,9606.ENSP00000223023,9606.ENSP00000227507,9606.ENSP00000231121,9606.ENSP00000235372,9606.ENSP00000239223,9606.ENSP00000243349,9606.ENSP00000246229,9606.ENSP00000252268,9606.ENSP00000258729,9606.ENSP00000260356,9606.ENSP00000261254,9606.ENSP00000263026,9606.ENSP00000263620,9606.ENSP00000264444,9606.ENSP00000264951,9606.ENSP00000265073,9606.ENSP00000265085,…	CBX5,ITGB8,WASL,CCND1,HAND1,PRDM2,DUSP1,ACVR1C,PLAGL2,DPF2,IGF2BP3,THBS1,CCND2,EEF2K,ARID3A,MXD1,XRN1,SUB1,CPEB4,TMTC3,TARBP2,ZNF710,POLR2D,DLC1,MYCN,EPHA4,GDF6,IGF2BP1,MED8,SENP2,RICTOR,TSC1,HIF1AN,PPP1R16B,KMT2D,CDC25A,INSR,IL13,ADRB2,MLLT10,ZBTB5,PDE12,RASGRP1,CASP3,CD200R1,ELF4,DVL3,ZNF784,TRIM41,PMAIP1,MTDH,STX3,TAF9B,ACVR2B,DYRK2,ACER2,HOXA9,LIN28B,APBB3,SMARCAD1,TSC22D2,PCGF3,DMD,E2F2,LRIG…
let-7b-5p	GO	GO:0019222	Regulation of metabolic process	158	6784	0.14	0.0021	9606.ENSP00000209875,9606.ENSP00000215912,9606.ENSP00000222573,9606.ENSP00000223023,9606.ENSP00000227507,9606.ENSP00000231121,9606.ENSP00000235372,9606.ENSP00000239223,9606.ENSP00000240285,9606.ENSP00000243349,9606.ENSP00000246229,9606.ENSP00000252268,9606.ENSP00000258729,9606.ENSP00000260356,9606.ENSP00000261254,9606.ENSP00000263026,9606.ENSP00000263620,9606.ENSP00000264444,9606.ENSP00000264951,…	CBX5,PIK3IP1,ITGB8,WASL,CCND1,HAND1,PRDM2,DUSP1,RDH10,ACVR1C,PLAGL2,DPF2,IGF2BP3,THBS1,CCND2,EEF2K,ARID3A,MXD1,XRN1,SUB1,CPEB4,TMTC3,TARBP2,ZNF710,POLR2D,DLC1,THRSP,MYCN,EPHA4,RANBP2,GDF6,IGF2BP1,MED8,SENP2,RICTOR,TSC1,HIF1AN,PPP1R16B,KMT2D,CDC25A,INSR,IL13,ADRB2,MLLT10,ZBTB5,PDE12,RASGRP1,CASP3,CD200R1,ELF4,DVL3,ZNF784,TRIM41,PMAIP1,MTDH,STX3,TAF9B,ACVR2B,DYRK2,ACER2,HOXA9,ADRB3,LIN28B,APBB3,ADI…
let-7b-5p	GO	GO:0051171	Regulation of nitrogen compound metabolic process	135	5734	0.14	0.0069	9606.ENSP00000209875,9606.ENSP00000223023,9606.ENSP00000227507,9606.ENSP00000231121,9606.ENSP00000235372,9606.ENSP00000239223,9606.ENSP00000243349,9606.ENSP00000246229,9606.ENSP00000252268,9606.ENSP00000258729,9606.ENSP00000260356,9606.ENSP00000261254,9606.ENSP00000263026,9606.ENSP00000263620,9606.ENSP00000264444,9606.ENSP00000264951,9606.ENSP00000265073,9606.ENSP00000265085,9606.ENSP00000266712,…	CBX5,WASL,CCND1,HAND1,PRDM2,DUSP1,ACVR1C,PLAGL2,DPF2,IGF2BP3,THBS1,CCND2,EEF2K,ARID3A,MXD1,XRN1,SUB1,CPEB4,TMTC3,TARBP2,ZNF710,POLR2D,DLC1,MYCN,EPHA4,GDF6,IGF2BP1,MED8,SENP2,RICTOR,TSC1,HIF1AN,PPP1R16B,KMT2D,CDC25A,INSR,IL13,ADRB2,MLLT10,ZBTB5,PDE12,RASGRP1,CASP3,ELF4,DVL3,ZNF784,TRIM41,PMAIP1,MTDH,TAF9B,ACVR2B,ACER2,HOXA9,LIN28B,APBB3,SMARCAD1,TSC22D2,PCGF3,DMD,E2F2,LRIG2,TRIM67,MDM4,PPP1R15B,SO…
let-7b-5p	GO	GO:0019219	Regulation of nucleobase-containing compound metabolic process	100	4074	0.16	0.0183	9606.ENSP00000209875,9606.ENSP00000223023,9606.ENSP00000227507,9606.ENSP00000231121,9606.ENSP00000235372,9606.ENSP00000246229,9606.ENSP00000252268,9606.ENSP00000258729,9606.ENSP00000263620,9606.ENSP00000264444,9606.ENSP00000264951,9606.ENSP00000265073,9606.ENSP00000266987,9606.ENSP00000268154,9606.ENSP00000272645,9606.ENSP00000281043,9606.ENSP00000287020,9606.ENSP00000290341,9606.ENSP00000290663,…	CBX5,WASL,CCND1,HAND1,PRDM2,PLAGL2,DPF2,IGF2BP3,ARID3A,MXD1,XRN1,SUB1,TARBP2,ZNF710,POLR2D,MYCN,GDF6,IGF2BP1,MED8,HIF1AN,KMT2D,INSR,ADRB2,MLLT10,ZBTB5,PDE12,CASP3,ELF4,DVL3,ZNF784,TRIM41,MTDH,TAF9B,ACVR2B,HOXA9,LIN28B,APBB3,SMARCAD1,TSC22D2,PCGF3,DMD,E2F2,MDM4,SOX13,POU2F1,PRDM1,ZNF512B,ZNF275,ZNF644,PRKAA2,HDX,AGO3,PBX3,LIN28A,HABP4,KLF9,LGR4,EDN1,BNC2,E2F6,TRIM71,RNF20,PAX3,ZNF566,SFMBT1,MYCBP,…
let-7b-5p	GO	GO:0019220	Regulation of phosphate metabolic process	43	1405	0.25	0.0395	9606.ENSP00000215912,9606.ENSP00000227507,9606.ENSP00000239223,9606.ENSP00000260356,9606.ENSP00000261254,9606.ENSP00000263026,9606.ENSP00000266987,9606.ENSP00000276297,9606.ENSP00000281821,9606.ENSP00000283195,9606.ENSP00000287020,9606.ENSP00000296782,9606.ENSP00000298552,9606.ENSP00000299824,9606.ENSP00000303706,9606.ENSP00000303830,9606.ENSP00000304915,9606.ENSP00000305372,9606.ENSP00000310244,…	PIK3IP1,CCND1,DUSP1,THBS1,CCND2,EEF2K,TARBP2,DLC1,EPHA4,RANBP2,GDF6,RICTOR,TSC1,PPP1R16B,CDC25A,INSR,IL13,ADRB2,RASGRP1,CASP3,DVL3,ACVR2B,DMD,PPP1R15B,TAB2,NGF,VAV3,PRKAA2,CCNY,IRS2,EDN1,CCNF,CDKN1A,FNIP1,CCNJ,HMGA2,PTAFR,TGFBR1,SOCS4,ARPP19,CRY2,SOCS1,IGF1R
let-7b-5p	GO	GO:0080090	Regulation of primary metabolic process	143	5899	0.15	0.002	9606.ENSP00000209875,9606.ENSP00000215912,9606.ENSP00000223023,9606.ENSP00000227507,9606.ENSP00000231121,9606.ENSP00000235372,9606.ENSP00000239223,9606.ENSP00000240285,9606.ENSP00000243349,9606.ENSP00000246229,9606.ENSP00000252268,9606.ENSP00000258729,9606.ENSP00000260356,9606.ENSP00000261254,9606.ENSP00000263026,9606.ENSP00000263620,9606.ENSP00000264444,9606.ENSP00000264951,9606.ENSP00000265073,…	CBX5,PIK3IP1,WASL,CCND1,HAND1,PRDM2,DUSP1,RDH10,ACVR1C,PLAGL2,DPF2,IGF2BP3,THBS1,CCND2,EEF2K,ARID3A,MXD1,XRN1,SUB1,CPEB4,TMTC3,TARBP2,ZNF710,POLR2D,DLC1,THRSP,MYCN,EPHA4,RANBP2,GDF6,IGF2BP1,MED8,SENP2,RICTOR,TSC1,HIF1AN,PPP1R16B,KMT2D,CDC25A,INSR,IL13,ADRB2,MLLT10,ZBTB5,PDE12,RASGRP1,CASP3,ELF4,DVL3,ZNF784,TRIM41,PMAIP1,MTDH,TAF9B,ACVR2B,DYRK2,ACER2,HOXA9,LIN28B,APBB3,SMARCAD1,TSC22D2,PCGF3,DMD,E…
let-7b-5p	GO	GO:0071900	Regulation of protein serine/threonine kinase activity	18	386	0.44	0.0389	9606.ENSP00000227507,9606.ENSP00000239223,9606.ENSP00000260356,9606.ENSP00000261254,9606.ENSP00000281821,9606.ENSP00000296782,9606.ENSP00000303706,9606.ENSP00000303830,9606.ENSP00000305372,9606.ENSP00000310244,9606.ENSP00000311032,9606.ENSP00000316054,9606.ENSP00000363836,9606.ENSP00000368683,9606.ENSP00000380256,9606.ENSP00000384849,9606.ENSP00000435373,9606.ENSP00000437621	CCND1,DUSP1,THBS1,CCND2,EPHA4,RICTOR,CDC25A,INSR,ADRB2,RASGRP1,CASP3,DVL3,CCNY,EDN1,CCNF,CDKN1A,CCNJ,HMGA2
let-7b-5p	GO	GO:0051252	Regulation of RNA metabolic process	94	3759	0.17	0.0179	9606.ENSP00000209875,9606.ENSP00000223023,9606.ENSP00000227507,9606.ENSP00000231121,9606.ENSP00000235372,9606.ENSP00000246229,9606.ENSP00000252268,9606.ENSP00000258729,9606.ENSP00000263620,9606.ENSP00000264444,9606.ENSP00000265073,9606.ENSP00000266987,9606.ENSP00000268154,9606.ENSP00000272645,9606.ENSP00000281043,9606.ENSP00000287020,9606.ENSP00000290341,9606.ENSP00000290663,9606.ENSP00000299163,…	CBX5,WASL,CCND1,HAND1,PRDM2,PLAGL2,DPF2,IGF2BP3,ARID3A,MXD1,SUB1,TARBP2,ZNF710,POLR2D,MYCN,GDF6,IGF2BP1,MED8,HIF1AN,KMT2D,INSR,ADRB2,MLLT10,ZBTB5,PDE12,ELF4,DVL3,ZNF784,TRIM41,MTDH,TAF9B,ACVR2B,HOXA9,LIN28B,APBB3,TSC22D2,PCGF3,DMD,E2F2,MDM4,SOX13,POU2F1,PRDM1,ZNF512B,ZNF275,ZNF644,HDX,AGO3,PBX3,LIN28A,HABP4,KLF9,LGR4,EDN1,BNC2,E2F6,TRIM71,RNF20,PAX3,ZNF566,SFMBT1,MYCBP,USP47,BACH1,NLK,FOXP2,KDM3A…
let-7b-5p	GO	GO:0006417	Regulation of translation	23	456	0.47	0.0058	9606.ENSP00000258729,9606.ENSP00000260356,9606.ENSP00000263026,9606.ENSP00000264951,9606.ENSP00000265085,9606.ENSP00000266987,9606.ENSP00000272645,9606.ENSP00000290341,9606.ENSP00000298552,9606.ENSP00000309142,9606.ENSP00000356156,9606.ENSP00000362287,9606.ENSP00000363314,9606.ENSP00000364398,9606.ENSP00000366179,9606.ENSP00000373272,9606.ENSP00000394316,9606.ENSP00000397249,9606.ENSP00000410242,…	IGF2BP3,THBS1,EEF2K,XRN1,CPEB4,TARBP2,POLR2D,IGF2BP1,TSC1,PDE12,PPP1R15B,AGO3,LIN28A,HABP4,DNAJC1,TRIM71,BZW1,BZW2,IGF2BP2,EIF4G2,PTAFR,CPEB2,CPEB1
let-7b-5p	KEGG	hsa04926	Relaxin signaling pathway	9	126	0.62	0.0173	9606.ENSP00000297268,9606.ENSP00000304408,9606.ENSP00000353654,9606.ENSP00000358548,9606.ENSP00000359675,9606.ENSP00000364979,9606.ENSP00000368683,9606.ENSP00000378340,9606.ENSP00000447297	COL1A2,COL3A1,COL4A2,NRAS,GNG5,COL4A1,EDN1,COL4A6,TGFBR1
let-7b-5p	GO	GO:0009628	Response to abiotic stimulus	39	1107	0.32	0.0108	9606.ENSP00000212355,9606.ENSP00000227507,9606.ENSP00000240093,9606.ENSP00000260356,9606.ENSP00000261254,9606.ENSP00000263026,9606.ENSP00000263881,9606.ENSP00000265085,9606.ENSP00000272645,9606.ENSP00000298552,9606.ENSP00000299163,9606.ENSP00000303706,9606.ENSP00000304408,9606.ENSP00000304915,9606.ENSP00000305372,9606.ENSP00000311032,9606.ENSP00000314030,9606.ENSP00000323421,9606.ENSP00000326119,…	TGFBR3,CCND1,FZD3,THBS1,CCND2,EEF2K,MAP4K3,CPEB4,POLR2D,TSC1,HIF1AN,CDC25A,COL3A1,IL13,ADRB2,CASP3,DNAJA2,SMC1A,PMAIP1,ADRB3,DMD,ACTA1,MDM4,PRDM1,SLC25A27,HABP4,CCL7,EDN1,USP47,MAP3K1,BACH1,CDKN1A,ZNF516,PTAFR,CPEB2,CPEB1,CRY2,HOXA1,IGF1R
let-7b-5p	GO	GO:0001101	Response to acid chemical	11	131	0.69	0.013	9606.ENSP00000265085,9606.ENSP00000297268,9606.ENSP00000304408,9606.ENSP00000311032,9606.ENSP00000354923,9606.ENSP00000364979,9606.ENSP00000368683,9606.ENSP00000378340,9606.ENSP00000477715,9606.ENSP00000496577,9606.ENSP00000497069	CPEB4,COL1A2,COL3A1,CASP3,DMD,COL4A1,EDN1,COL4A6,CPEB1,SOCS1,IGF1R
let-7b-5p	GO	GO:0043200	Response to amino acid	10	117	0.7	0.0179	9606.ENSP00000265085,9606.ENSP00000297268,9606.ENSP00000304408,9606.ENSP00000311032,9606.ENSP00000364979,9606.ENSP00000368683,9606.ENSP00000378340,9606.ENSP00000477715,9606.ENSP00000496577,9606.ENSP00000497069	CPEB4,COL1A2,COL3A1,CASP3,COL4A1,EDN1,COL4A6,CPEB1,SOCS1,IGF1R
let-7b-5p	GO	GO:0009719	Response to endogenous stimulus	45	1363	0.29	0.0109	9606.ENSP00000212355,9606.ENSP00000222573,9606.ENSP00000227507,9606.ENSP00000243349,9606.ENSP00000260356,9606.ENSP00000263026,9606.ENSP00000264951,9606.ENSP00000265085,9606.ENSP00000281821,9606.ENSP00000287020,9606.ENSP00000297268,9606.ENSP00000298552,9606.ENSP00000301067,9606.ENSP00000303830,9606.ENSP00000304408,9606.ENSP00000305372,9606.ENSP00000307766,9606.ENSP00000311032,9606.ENSP00000320869,…	TGFBR3,ITGB8,CCND1,ACVR1C,THBS1,EEF2K,XRN1,CPEB4,EPHA4,GDF6,COL1A2,TSC1,KMT2D,INSR,COL3A1,ADRB2,HTR1E,CASP3,TRIM41,SMC1A,PAPPA,ACVR2B,ADIPOR2,COL4A2,ACTA1,NGF,PRKAA2,COL4A1,IRS2,KLF9,EDN1,TRIM71,COL4A6,NLK,KDM3A,RBFOX2,ONECUT2,PTAFR,CPEB2,TGFBR1,CPEB1,CRY2,RDX,SOCS1,IGF1R
let-7b-5p	GO	GO:0070848	Response to growth factor	21	503	0.39	0.0452	9606.ENSP00000212355,9606.ENSP00000215574,9606.ENSP00000222573,9606.ENSP00000243349,9606.ENSP00000260356,9606.ENSP00000263026,9606.ENSP00000287020,9606.ENSP00000297268,9606.ENSP00000303830,9606.ENSP00000304408,9606.ENSP00000311032,9606.ENSP00000340361,9606.ENSP00000353654,9606.ENSP00000358525,9606.ENSP00000368683,9606.ENSP00000373272,9606.ENSP00000384625,9606.ENSP00000419185,9606.ENSP00000447297,…	TGFBR3,CDC34,ITGB8,ACVR1C,THBS1,EEF2K,GDF6,COL1A2,INSR,COL3A1,CASP3,ACVR2B,COL4A2,NGF,EDN1,TRIM71,NLK,ONECUT2,TGFBR1,RDX,IGF1R
let-7b-5p	GO	GO:0050658	RNA transport	12	159	0.65	0.014	9606.ENSP00000258729,9606.ENSP00000272645,9606.ENSP00000283195,9606.ENSP00000290341,9606.ENSP00000296257,9606.ENSP00000298552,9606.ENSP00000306117,9606.ENSP00000355465,9606.ENSP00000391269,9606.ENSP00000410242,9606.ENSP00000418944,9606.ENSP00000455813	IGF2BP3,POLR2D,RANBP2,IGF2BP1,SENP2,TSC1,DDX19A,AHCTF1,RBFOX1,IGF2BP2,PEG10,DDX19B
let-7b-5p	Reactome	HSA-162582	Signal Transduction	77	2540	0.25	0.00098	9606.ENSP00000222573,9606.ENSP00000223023,9606.ENSP00000227507,9606.ENSP00000239223,9606.ENSP00000240093,9606.ENSP00000240285,9606.ENSP00000243349,9606.ENSP00000249647,9606.ENSP00000257312,9606.ENSP00000258884,9606.ENSP00000260356,9606.ENSP00000261537,9606.ENSP00000261845,9606.ENSP00000263026,9606.ENSP00000272645,9606.ENSP00000276297,9606.ENSP00000281043,9606.ENSP00000283195,9606.ENSP00000290341,…	ITGB8,WASL,CCND1,DUSP1,FZD3,RDH10,ACVR1C,SNAP23,DZIP1,ABHD17C,THBS1,MIB1,MAPK6,EEF2K,POLR2D,DLC1,MYCN,RANBP2,IGF2BP1,RICTOR,COL1A2,TSC1,KMT2D,INSR,COL3A1,ADRB2,HTR1E,RASGRP1,CASP3,DVL3,PLXND1,DTX2,SMC1A,STARD13,LBR,ACVR2B,ADRB3,COL4A2,AHCTF1,SOX13,TAB2,RGS16,POU2F1,PRDM1,NGF,NRAS,ZNF512B,VAV3,TMED5,SCD,GNG5,PRKAA2,PARD6B,AGO3,COL4A1,IRS2,EFHD2,CCL7,XK,LGR4,EDN1,RNF20,NLK,CDKN1A,KDM3A,ARHGAP28,E2F…
let-7b-5p	KEGG	hsa04550	Signaling pathways regulating pluripotency of stem cells	10	141	0.62	0.0122	9606.ENSP00000231121,9606.ENSP00000240093,9606.ENSP00000243349,9606.ENSP00000316054,9606.ENSP00000340361,9606.ENSP00000351947,9606.ENSP00000354724,9606.ENSP00000358548,9606.ENSP00000494260,9606.ENSP00000497069	HAND1,FZD3,ACVR1C,DVL3,ACVR2B,SMARCAD1,PCGF3,NRAS,HOXA1,IGF1R
let-7b-5p	KEGG	hsa05222	Small cell lung cancer	7	92	0.65	0.0391	9606.ENSP00000227507,9606.ENSP00000311032,9606.ENSP00000353654,9606.ENSP00000355249,9606.ENSP00000364979,9606.ENSP00000378340,9606.ENSP00000384849	CCND1,CASP3,COL4A2,E2F2,COL4A1,COL4A6,CDKN1A
let-7b-5p	GO	GO:0048729	Tissue morphogenesis	24	565	0.4	0.0183	9606.ENSP00000212355,9606.ENSP00000231121,9606.ENSP00000240093,9606.ENSP00000240285,9606.ENSP00000261537,9606.ENSP00000276297,9606.ENSP00000281821,9606.ENSP00000298552,9606.ENSP00000304408,9606.ENSP00000306844,9606.ENSP00000311032,9606.ENSP00000316054,9606.ENSP00000317128,9606.ENSP00000338785,9606.ENSP00000355645,9606.ENSP00000356150,9606.ENSP00000364979,9606.ENSP00000368516,9606.ENSP00000368683,…	TGFBR3,HAND1,FZD3,RDH10,MIB1,DLC1,EPHA4,TSC1,COL3A1,SEMA4C,CASP3,DVL3,PLXND1,STARD13,ACTA1,MDM4,COL4A1,LGR4,EDN1,TRIM71,CHD7,PBX1,HMGA2,TGFBR1
let-7b-5p	GO	GO:0035295	Tube development	32	880	0.33	0.02	9606.ENSP00000212355,9606.ENSP00000222573,9606.ENSP00000231121,9606.ENSP00000240093,9606.ENSP00000240285,9606.ENSP00000252804,9606.ENSP00000260356,9606.ENSP00000261537,9606.ENSP00000276297,9606.ENSP00000281821,9606.ENSP00000298552,9606.ENSP00000304408,9606.ENSP00000306844,9606.ENSP00000311032,9606.ENSP00000316054,9606.ENSP00000317128,9606.ENSP00000338785,9606.ENSP00000340361,9606.ENSP00000349616,…	TGFBR3,ITGB8,HAND1,FZD3,RDH10,PXDN,THBS1,MIB1,DLC1,EPHA4,TSC1,COL3A1,SEMA4C,CASP3,DVL3,PLXND1,STARD13,ACVR2B,ADIPOR2,COL4A2,PRDM1,VAV3,STK40,COL4A1,LGR4,EDN1,TRIM71,CHD7,PBX1,TGFBR1,GJC1,HOXA1
let-7b-5p	GO	GO:0035239	Tube morphogenesis	31	669	0.43	0.002	9606.ENSP00000212355,9606.ENSP00000222573,9606.ENSP00000231121,9606.ENSP00000240093,9606.ENSP00000240285,9606.ENSP00000252804,9606.ENSP00000260356,9606.ENSP00000261537,9606.ENSP00000276297,9606.ENSP00000281821,9606.ENSP00000298552,9606.ENSP00000304408,9606.ENSP00000306844,9606.ENSP00000311032,9606.ENSP00000316054,9606.ENSP00000317128,9606.ENSP00000338785,9606.ENSP00000340361,9606.ENSP00000349616,…	TGFBR3,ITGB8,HAND1,FZD3,RDH10,PXDN,THBS1,MIB1,DLC1,EPHA4,TSC1,COL3A1,SEMA4C,CASP3,DVL3,PLXND1,STARD13,ACVR2B,ADIPOR2,COL4A2,PRDM1,VAV3,COL4A1,LGR4,EDN1,TRIM71,CHD7,PBX1,TGFBR1,GJC1,HOXA1
let-7g-5p	GO	GO:0032924	Activin receptor signaling pathway	5	28	1.08	0.0468	9606.ENSP00000243349,9606.ENSP00000287020,9606.ENSP00000340361,9606.ENSP00000442656,9606.ENSP00000447297	ACVR1C,GDF6,ACVR2B,ACVR1B,TGFBR1
let-7g-5p	GO	GO:0048646	Anatomical structure formation involved in morphogenesis	30	938	0.34	0.0431	9606.ENSP00000212355,9606.ENSP00000231121,9606.ENSP00000239223,9606.ENSP00000240093,9606.ENSP00000240100,9606.ENSP00000240285,9606.ENSP00000249700,9606.ENSP00000252804,9606.ENSP00000260356,9606.ENSP00000261537,9606.ENSP00000276297,9606.ENSP00000298552,9606.ENSP00000304408,9606.ENSP00000306844,9606.ENSP00000311032,9606.ENSP00000316054,9606.ENSP00000317128,9606.ENSP00000340361,9606.ENSP00000349616,…	TGFBR3,HAND1,DUSP1,FZD3,DUSP4,RDH10,TMOD2,PXDN,THBS1,MIB1,DLC1,TSC1,COL3A1,SEMA4C,CASP3,DVL3,PLXND1,ACVR2B,ADIPOR2,COL4A2,ACTA1,PLEKHO1,VAV3,EDN1,TRIM71,DICER1,HMGA2,TGFBR1,ITGB3,HOXA1
let-7g-5p	GO	GO:0009653	Anatomical structure morphogenesis	55	2229	0.22	0.0468	9606.ENSP00000212355,9606.ENSP00000223023,9606.ENSP00000231121,9606.ENSP00000239223,9606.ENSP00000240093,9606.ENSP00000240100,9606.ENSP00000240285,9606.ENSP00000249700,9606.ENSP00000252804,9606.ENSP00000258526,9606.ENSP00000258729,9606.ENSP00000260356,9606.ENSP00000261537,9606.ENSP00000267163,9606.ENSP00000269439,9606.ENSP00000276297,9606.ENSP00000281821,9606.ENSP00000290341,9606.ENSP00000297268,…	TGFBR3,WASL,HAND1,DUSP1,FZD3,DUSP4,RDH10,TMOD2,PXDN,PLXNC1,IGF2BP3,THBS1,MIB1,RB1,RNF165,DLC1,EPHA4,IGF2BP1,COL1A2,TSC1,INSR,COL3A1,SEMA4C,CASP3,DVL3,PLXND1,LRIG3,STARD13,ACVR2B,HOXA9,ADIPOR2,COL4A2,DMD,ACTA1,MDM4,PLEKHO1,NGF,VAV3,PARD6B,STK40,PBX3,LGR4,EDN1,TRIM71,PRTG,PBX1,IGF2BP2,ONECUT2,DICER1,HMGA2,TGFBR1,ITGB3,GJC1,HOXA1,IGF1R
let-7g-5p	GO	GO:0071363	Cellular response to growth factor stimulus	21	473	0.48	0.0161	9606.ENSP00000212355,9606.ENSP00000243349,9606.ENSP00000260356,9606.ENSP00000263026,9606.ENSP00000287020,9606.ENSP00000297268,9606.ENSP00000303830,9606.ENSP00000304408,9606.ENSP00000311032,9606.ENSP00000340361,9606.ENSP00000353654,9606.ENSP00000358525,9606.ENSP00000368683,9606.ENSP00000373272,9606.ENSP00000384625,9606.ENSP00000419185,9606.ENSP00000442656,9606.ENSP00000447297,9606.ENSP00000452786,…	TGFBR3,ACVR1C,THBS1,EEF2K,GDF6,COL1A2,INSR,COL3A1,CASP3,ACVR2B,COL4A2,NGF,EDN1,TRIM71,NLK,ONECUT2,ACVR1B,TGFBR1,ITGB3,RDX,IGF1R
let-7g-5p	GO	GO:0070934	CRD-mediated mRNA stabilization	4	11	1.39	0.0319	9606.ENSP00000258729,9606.ENSP00000290341,9606.ENSP00000358635,9606.ENSP00000410242	IGF2BP3,IGF2BP1,SYNCRIP,IGF2BP2
let-7g-5p	GO	GO:0048598	Embryonic morphogenesis	22	590	0.4	0.0453	9606.ENSP00000231121,9606.ENSP00000239223,9606.ENSP00000240093,9606.ENSP00000240100,9606.ENSP00000240285,9606.ENSP00000261537,9606.ENSP00000276297,9606.ENSP00000298552,9606.ENSP00000306844,9606.ENSP00000311032,9606.ENSP00000316054,9606.ENSP00000326759,9606.ENSP00000340361,9606.ENSP00000343619,9606.ENSP00000353654,9606.ENSP00000368683,9606.ENSP00000373272,9606.ENSP00000405890,9606.ENSP00000437621,…	HAND1,DUSP1,FZD3,DUSP4,RDH10,MIB1,DLC1,TSC1,SEMA4C,CASP3,DVL3,LRIG3,ACVR2B,HOXA9,COL4A2,EDN1,TRIM71,PBX1,HMGA2,TGFBR1,ITGB3,HOXA1
let-7g-5p	GO	GO:0060562	Epithelial tube morphogenesis	16	315	0.54	0.022	9606.ENSP00000231121,9606.ENSP00000240093,9606.ENSP00000240285,9606.ENSP00000261537,9606.ENSP00000276297,9606.ENSP00000281821,9606.ENSP00000298552,9606.ENSP00000306844,9606.ENSP00000311032,9606.ENSP00000316054,9606.ENSP00000317128,9606.ENSP00000338785,9606.ENSP00000368516,9606.ENSP00000368683,9606.ENSP00000373272,9606.ENSP00000405890	HAND1,FZD3,RDH10,MIB1,DLC1,EPHA4,TSC1,SEMA4C,CASP3,DVL3,PLXND1,STARD13,LGR4,EDN1,TRIM71,PBX1
let-7g-5p	GO	GO:0000082	G1/S transition of mitotic cell cycle	9	86	0.85	0.0161	9606.ENSP00000215574,9606.ENSP00000261254,9606.ENSP00000267163,9606.ENSP00000370936,9606.ENSP00000373272,9606.ENSP00000382805,9606.ENSP00000384849,9606.ENSP00000442656,9606.ENSP00000443459	CDC34,CCND2,RB1,E2F6,TRIM71,BACH1,CDKN1A,ACVR1B,BCAT1
let-7g-5p	GO	GO:0043412	Macromolecule modification	69	2898	0.21	0.0251	9606.ENSP00000212355,9606.ENSP00000215574,9606.ENSP00000222482,9606.ENSP00000233336,9606.ENSP00000235372,9606.ENSP00000239223,9606.ENSP00000240100,9606.ENSP00000243349,9606.ENSP00000254337,9606.ENSP00000256429,9606.ENSP00000258884,9606.ENSP00000260356,9606.ENSP00000261537,9606.ENSP00000261845,9606.ENSP00000263026,9606.ENSP00000263881,9606.ENSP00000264968,9606.ENSP00000269195,9606.ENSP00000269439,…	TGFBR3,CDC34,CPA4,TTL,PRDM2,DUSP1,DUSP4,ACVR1C,DCAF15,MBD2,ABHD17C,THBS1,MIB1,MAPK6,EEF2K,MAP4K3,MGAT4A,GALNT1,RNF165,RNF44,UHRF2,EPHA4,RANBP2,GDF6,PDPR,MED8,USP24,RICTOR,HIF1AN,KMT2D,USP38,INSR,COL3A1,EDEM3,TRIM41,DTX2,YOD1,SENP5,KCTD21,ACVR2B,DYRK2,SMARCAD1,PCGF3,GALNT2,PPP1R15B,LOR,SYNCRIP,SLF2,ZNF451,STK40,EDN1,NHLRC3,PTPRD,TRIM71,RNF20,TTLL4,GXYLT1,USP47,MAP3K1,NLK,TET3,SMUG1,ABL2,ACVR1B,TGF…
let-7g-5p	KEGG	hsa05206	MicroRNAs in cancer	14	159	0.78	8.57e-05	9606.ENSP00000240093,9606.ENSP00000260356,9606.ENSP00000261254,9606.ENSP00000290341,9606.ENSP00000311032,9606.ENSP00000356150,9606.ENSP00000358548,9606.ENSP00000365016,9606.ENSP00000373272,9606.ENSP00000384849,9606.ENSP00000437256,9606.ENSP00000437621,9606.ENSP00000452786,9606.ENSP00000496414	FZD3,THBS1,CCND2,IGF2BP1,CASP3,MDM4,NRAS,IRS2,TRIM71,CDKN1A,DICER1,HMGA2,ITGB3,RDX
let-7g-5p	GO	GO:0010586	miRNA metabolic process	5	19	1.25	0.0195	9606.ENSP00000344401,9606.ENSP00000362306,9606.ENSP00000363314,9606.ENSP00000373272,9606.ENSP00000437256	LIN28B,AGO4,LIN28A,TRIM71,DICER1
let-7g-5p	GO	GO:0044772	Mitotic cell cycle phase transition	13	173	0.71	0.0161	9606.ENSP00000215574,9606.ENSP00000261254,9606.ENSP00000267163,9606.ENSP00000370936,9606.ENSP00000373272,9606.ENSP00000382805,9606.ENSP00000384849,9606.ENSP00000405890,9606.ENSP00000435373,9606.ENSP00000442656,9606.ENSP00000443459,9606.ENSP00000454341,9606.ENSP00000499717	CDC34,CCND2,RB1,E2F6,TRIM71,BACH1,CDKN1A,PBX1,CCNJ,ACVR1B,BCAT1,ARPP19,CALM1
let-7g-5p	GO	GO:0016331	Morphogenesis of embryonic epithelium	10	149	0.66	0.0468	9606.ENSP00000231121,9606.ENSP00000240093,9606.ENSP00000240285,9606.ENSP00000261537,9606.ENSP00000276297,9606.ENSP00000298552,9606.ENSP00000306844,9606.ENSP00000311032,9606.ENSP00000316054,9606.ENSP00000373272	HAND1,FZD3,RDH10,MIB1,DLC1,TSC1,SEMA4C,CASP3,DVL3,TRIM71
let-7g-5p	GO	GO:0048519	Negative regulation of biological process	113	5313	0.16	0.0161	9606.ENSP00000209875,9606.ENSP00000212355,9606.ENSP00000215574,9606.ENSP00000215912,9606.ENSP00000223023,9606.ENSP00000231121,9606.ENSP00000235372,9606.ENSP00000239223,9606.ENSP00000240093,9606.ENSP00000240100,9606.ENSP00000243349,9606.ENSP00000249700,9606.ENSP00000252804,9606.ENSP00000256429,9606.ENSP00000257359,9606.ENSP00000257934,9606.ENSP00000258526,9606.ENSP00000258729,9606.ENSP00000258884,…	CBX5,TGFBR3,CDC34,PIK3IP1,WASL,HAND1,PRDM2,DUSP1,FZD3,DUSP4,ACVR1C,TMOD2,PXDN,MBD2,ADAMTS8,ESPL1,PLXNC1,IGF2BP3,ABHD17C,THBS1,CCND2,MIB1,EEF2K,MXD1,XRN1,SUB1,RB1,DLC1,MYCN,EPHA4,IGF2BP1,RICTOR,TSC1,HIF1AN,ZBTB39,KMT2D,COL3A1,IL13,ADRB2,SEMA4C,ZBTB5,PDE12,CASP3,CD200R1,PLXND1,YOD1,MTDH,STARD13,KCTD21,ACVR2B,DYRK2,ACER2,HOXA9,LIN28B,COL4A2,DMD,LRIG2,TRIM67,MDM4,PPP1R15B,RGS16,POU2F1,IL6R,NGF,SYNCRI…
let-7g-5p	GO	GO:0009890	Negative regulation of biosynthetic process	44	1622	0.26	0.0431	9606.ENSP00000209875,9606.ENSP00000231121,9606.ENSP00000235372,9606.ENSP00000256429,9606.ENSP00000258729,9606.ENSP00000264444,9606.ENSP00000264951,9606.ENSP00000267163,9606.ENSP00000290341,9606.ENSP00000298552,9606.ENSP00000299163,9606.ENSP00000300101,9606.ENSP00000307604,9606.ENSP00000309142,9606.ENSP00000338235,9606.ENSP00000340361,9606.ENSP00000356150,9606.ENSP00000356840,9606.ENSP00000357470,…	CBX5,HAND1,PRDM2,MBD2,IGF2BP3,MXD1,XRN1,RB1,IGF2BP1,TSC1,HIF1AN,ZBTB39,ZBTB5,PDE12,MTDH,ACVR2B,MDM4,POU2F1,IL6R,SYNCRIP,ZNF512B,ZNF451,AGO4,LIN28A,LGR4,EDN1,E2F6,TRIM71,ZNF566,USP47,BACH1,CDKN1A,FOXP2,HIC2,HMGA1,IGF2BP2,RBFOX2,NR6A1,FNIP1,EIF4G2,DICER1,HMGA2,CPEB1,LCOR
let-7g-5p	GO	GO:0031327	Negative regulation of cellular biosynthetic process	43	1592	0.26	0.0468	9606.ENSP00000209875,9606.ENSP00000231121,9606.ENSP00000235372,9606.ENSP00000256429,9606.ENSP00000258729,9606.ENSP00000264444,9606.ENSP00000264951,9606.ENSP00000267163,9606.ENSP00000290341,9606.ENSP00000298552,9606.ENSP00000299163,9606.ENSP00000300101,9606.ENSP00000307604,9606.ENSP00000309142,9606.ENSP00000338235,9606.ENSP00000340361,9606.ENSP00000356150,9606.ENSP00000356840,9606.ENSP00000358635,…	CBX5,HAND1,PRDM2,MBD2,IGF2BP3,MXD1,XRN1,RB1,IGF2BP1,TSC1,HIF1AN,ZBTB39,ZBTB5,PDE12,MTDH,ACVR2B,MDM4,POU2F1,SYNCRIP,ZNF512B,ZNF451,AGO4,LIN28A,LGR4,EDN1,E2F6,TRIM71,ZNF566,USP47,BACH1,CDKN1A,FOXP2,HIC2,HMGA1,IGF2BP2,RBFOX2,NR6A1,FNIP1,EIF4G2,DICER1,HMGA2,CPEB1,LCOR
let-7g-5p	GO	GO:0031324	Negative regulation of cellular metabolic process	56	2265	0.22	0.045	9606.ENSP00000209875,9606.ENSP00000215912,9606.ENSP00000231121,9606.ENSP00000235372,9606.ENSP00000239223,9606.ENSP00000256429,9606.ENSP00000258729,9606.ENSP00000264444,9606.ENSP00000264951,9606.ENSP00000265073,9606.ENSP00000267163,9606.ENSP00000290341,9606.ENSP00000298552,9606.ENSP00000299163,9606.ENSP00000300101,9606.ENSP00000307604,9606.ENSP00000309142,9606.ENSP00000311032,9606.ENSP00000338235,…	CBX5,PIK3IP1,HAND1,PRDM2,DUSP1,MBD2,IGF2BP3,MXD1,XRN1,SUB1,RB1,IGF2BP1,TSC1,HIF1AN,ZBTB39,ZBTB5,PDE12,CASP3,MTDH,ACVR2B,LIN28B,DMD,LRIG2,MDM4,PPP1R15B,POU2F1,SYNCRIP,ZNF512B,ZNF451,AGO4,LIN28A,IRS2,LGR4,EDN1,E2F6,TRIM71,ZNF566,USP47,BACH1,CDKN1A,FOXP2,HIC2,HMGA1,IGF2BP2,RBFOX2,NR6A1,FNIP1,EIF4G2,DICER1,HMGA2,SOCS4,ITGB3,ARPP19,CPEB1,LCOR,CALM1
let-7g-5p	GO	GO:0048523	Negative regulation of cellular process	107	4736	0.18	0.0161	9606.ENSP00000209875,9606.ENSP00000212355,9606.ENSP00000215574,9606.ENSP00000215912,9606.ENSP00000223023,9606.ENSP00000231121,9606.ENSP00000235372,9606.ENSP00000239223,9606.ENSP00000240093,9606.ENSP00000240100,9606.ENSP00000243349,9606.ENSP00000249700,9606.ENSP00000252804,9606.ENSP00000256429,9606.ENSP00000257359,9606.ENSP00000257934,9606.ENSP00000258526,9606.ENSP00000258729,9606.ENSP00000258884,…	CBX5,TGFBR3,CDC34,PIK3IP1,WASL,HAND1,PRDM2,DUSP1,FZD3,DUSP4,ACVR1C,TMOD2,PXDN,MBD2,ADAMTS8,ESPL1,PLXNC1,IGF2BP3,ABHD17C,THBS1,CCND2,MIB1,EEF2K,MXD1,XRN1,SUB1,RB1,DLC1,EPHA4,IGF2BP1,RICTOR,TSC1,HIF1AN,ZBTB39,COL3A1,IL13,ADRB2,SEMA4C,ZBTB5,PDE12,CASP3,CD200R1,PLXND1,YOD1,MTDH,STARD13,KCTD21,ACVR2B,DYRK2,ACER2,HOXA9,LIN28B,DMD,LRIG2,TRIM67,MDM4,PPP1R15B,RGS16,POU2F1,NGF,SYNCRIP,ZNF512B,ZNF451,STK40,…
let-7g-5p	GO	GO:0010558	Negative regulation of macromolecule biosynthetic process	43	1532	0.28	0.0295	9606.ENSP00000209875,9606.ENSP00000231121,9606.ENSP00000235372,9606.ENSP00000256429,9606.ENSP00000258729,9606.ENSP00000264444,9606.ENSP00000264951,9606.ENSP00000267163,9606.ENSP00000290341,9606.ENSP00000298552,9606.ENSP00000299163,9606.ENSP00000300101,9606.ENSP00000307604,9606.ENSP00000309142,9606.ENSP00000338235,9606.ENSP00000340361,9606.ENSP00000356150,9606.ENSP00000356840,9606.ENSP00000358635,…	CBX5,HAND1,PRDM2,MBD2,IGF2BP3,MXD1,XRN1,RB1,IGF2BP1,TSC1,HIF1AN,ZBTB39,ZBTB5,PDE12,MTDH,ACVR2B,MDM4,POU2F1,SYNCRIP,ZNF512B,ZNF451,AGO4,LIN28A,LGR4,EDN1,E2F6,TRIM71,ZNF566,USP47,BACH1,CDKN1A,FOXP2,HIC2,HMGA1,IGF2BP2,RBFOX2,NR6A1,FNIP1,EIF4G2,DICER1,HMGA2,CPEB1,LCOR
let-7g-5p	GO	GO:0017148	Negative regulation of translation	11	169	0.64	0.0387	9606.ENSP00000258729,9606.ENSP00000264951,9606.ENSP00000290341,9606.ENSP00000298552,9606.ENSP00000309142,9606.ENSP00000358635,9606.ENSP00000362306,9606.ENSP00000363314,9606.ENSP00000373272,9606.ENSP00000410242,9606.ENSP00000477715	IGF2BP3,XRN1,IGF2BP1,TSC1,PDE12,SYNCRIP,AGO4,LIN28A,TRIM71,IGF2BP2,CPEB1
let-7g-5p	GO	GO:0048518	Positive regulation of biological process	130	6207	0.15	0.0161	9606.ENSP00000212355,9606.ENSP00000215574,9606.ENSP00000223023,9606.ENSP00000231121,9606.ENSP00000233336,9606.ENSP00000235372,9606.ENSP00000240093,9606.ENSP00000240285,9606.ENSP00000243349,9606.ENSP00000245817,9606.ENSP00000246229,9606.ENSP00000249700,9606.ENSP00000256429,9606.ENSP00000256544,9606.ENSP00000257287,9606.ENSP00000257934,9606.ENSP00000258526,9606.ENSP00000258729,9606.ENSP00000258884,…	TGFBR3,CDC34,WASL,HAND1,TTL,PRDM2,FZD3,RDH10,ACVR1C,TNFSF9,PLAGL2,TMOD2,MBD2,KATNBL1,CEP135,ESPL1,PLXNC1,IGF2BP3,ABHD17C,THBS1,CCND2,MIB1,MAPK6,EEF2K,ARID3A,SUB1,RB1,RNF165,SLC20A1,DLC1,MYCN,EPHA4,RANBP2,GDF6,IGF2BP1,MED8,RICTOR,TSC1,HIF1AN,KMT2D,CEP120,INSR,COL3A1,IL13,ADRB2,SEMA4C,PDE12,RASGRP1,CASP3,ELF4,DNAJA2,DVL3,PLXND1,TRIM41,MTDH,STX3,ACVR2B,DYRK2,ACER2,HOXA9,LIN28B,APBB3,GOLGA4,ADIPOR2,R…
let-7g-5p	GO	GO:0031346	Positive regulation of cell projection organization	17	347	0.52	0.022	9606.ENSP00000223023,9606.ENSP00000257287,9606.ENSP00000258526,9606.ENSP00000263026,9606.ENSP00000281821,9606.ENSP00000303058,9606.ENSP00000316054,9606.ENSP00000317128,9606.ENSP00000349305,9606.ENSP00000354923,9606.ENSP00000355613,9606.ENSP00000358525,9606.ENSP00000370394,9606.ENSP00000370593,9606.ENSP00000427562,9606.ENSP00000447297,9606.ENSP00000497069	WASL,CEP135,PLXNC1,EEF2K,EPHA4,CEP120,DVL3,PLXND1,GOLGA4,DMD,TRIM67,NGF,RUFY3,PTPRD,ABL2,TGFBR1,IGF1R
let-7g-5p	GO	GO:0051130	Positive regulation of cellular component organization	32	1049	0.31	0.0468	9606.ENSP00000215574,9606.ENSP00000223023,9606.ENSP00000256544,9606.ENSP00000257287,9606.ENSP00000257934,9606.ENSP00000258526,9606.ENSP00000261537,9606.ENSP00000263026,9606.ENSP00000267163,9606.ENSP00000281821,9606.ENSP00000296782,9606.ENSP00000298552,9606.ENSP00000303058,9606.ENSP00000303830,9606.ENSP00000305372,9606.ENSP00000316054,9606.ENSP00000317128,9606.ENSP00000349305,9606.ENSP00000354923,…	CDC34,WASL,KATNBL1,CEP135,ESPL1,PLXNC1,MIB1,EEF2K,RB1,EPHA4,RICTOR,TSC1,CEP120,INSR,ADRB2,DVL3,PLXND1,GOLGA4,DMD,TRIM67,NGF,SLF2,SURF4,SNX30,EDN1,RUFY3,PTPRD,FNIP1,ABL2,ASAP1,TGFBR1,IGF1R
let-7g-5p	GO	GO:0031325	Positive regulation of cellular metabolic process	72	3114	0.19	0.0368	9606.ENSP00000223023,9606.ENSP00000231121,9606.ENSP00000235372,9606.ENSP00000240285,9606.ENSP00000246229,9606.ENSP00000256429,9606.ENSP00000260356,9606.ENSP00000261254,9606.ENSP00000263620,9606.ENSP00000265073,9606.ENSP00000267163,9606.ENSP00000276297,9606.ENSP00000281043,9606.ENSP00000281821,9606.ENSP00000283195,9606.ENSP00000287020,9606.ENSP00000290341,9606.ENSP00000290663,9606.ENSP00000296782,…	WASL,HAND1,PRDM2,RDH10,PLAGL2,MBD2,THBS1,CCND2,ARID3A,SUB1,RB1,DLC1,MYCN,EPHA4,RANBP2,GDF6,IGF2BP1,MED8,RICTOR,TSC1,KMT2D,INSR,IL13,ADRB2,PDE12,RASGRP1,CASP3,ELF4,DVL3,MTDH,ACVR2B,DYRK2,HOXA9,LIN28B,TRIM67,LPGAT1,PPP1R15B,POU2F1,IL6R,NGF,SYNCRIP,VAV3,SLF2,ZNF451,PBX3,LIN28A,SNX30,IRS2,LGR4,EDN1,TRIM71,RNF20,BACH1,CDKN1A,TET3,ZNF516,E2F5,HMGA1,PBX1,ONECUT2,NR6A1,FNIP1,HMGA2,TGFBR1,SOCS4,ITGB3,ARPP…
let-7g-5p	GO	GO:0048522	Positive regulation of cellular process	120	5584	0.16	0.0161	9606.ENSP00000212355,9606.ENSP00000215574,9606.ENSP00000223023,9606.ENSP00000231121,9606.ENSP00000233336,9606.ENSP00000235372,9606.ENSP00000240093,9606.ENSP00000240285,9606.ENSP00000243349,9606.ENSP00000245817,9606.ENSP00000246229,9606.ENSP00000249700,9606.ENSP00000256429,9606.ENSP00000256544,9606.ENSP00000257287,9606.ENSP00000257934,9606.ENSP00000258526,9606.ENSP00000258884,9606.ENSP00000260356,…	TGFBR3,CDC34,WASL,HAND1,TTL,PRDM2,FZD3,RDH10,ACVR1C,TNFSF9,PLAGL2,TMOD2,MBD2,KATNBL1,CEP135,ESPL1,PLXNC1,ABHD17C,THBS1,CCND2,MIB1,EEF2K,ARID3A,SUB1,RB1,RNF165,SLC20A1,DLC1,MYCN,EPHA4,RANBP2,GDF6,IGF2BP1,MED8,RICTOR,TSC1,HIF1AN,KMT2D,CEP120,INSR,COL3A1,IL13,ADRB2,SEMA4C,PDE12,RASGRP1,CASP3,ELF4,DNAJA2,DVL3,PLXND1,TRIM41,MTDH,STX3,ACVR2B,DYRK2,ACER2,HOXA9,LIN28B,APBB3,GOLGA4,RRM2,DMD,LRIG2,TRIM67,L…
let-7g-5p	GO	GO:0031054	pre-miRNA processing	4	14	1.29	0.0468	9606.ENSP00000344401,9606.ENSP00000362306,9606.ENSP00000363314,9606.ENSP00000437256	LIN28B,AGO4,LIN28A,DICER1
let-7g-5p	GO	GO:0036211	Protein modification process	67	2674	0.23	0.0161	9606.ENSP00000212355,9606.ENSP00000215574,9606.ENSP00000222482,9606.ENSP00000233336,9606.ENSP00000235372,9606.ENSP00000239223,9606.ENSP00000240100,9606.ENSP00000243349,9606.ENSP00000254337,9606.ENSP00000256429,9606.ENSP00000258884,9606.ENSP00000260356,9606.ENSP00000261537,9606.ENSP00000261845,9606.ENSP00000263026,9606.ENSP00000263881,9606.ENSP00000264968,9606.ENSP00000269195,9606.ENSP00000269439,…	TGFBR3,CDC34,CPA4,TTL,PRDM2,DUSP1,DUSP4,ACVR1C,DCAF15,MBD2,ABHD17C,THBS1,MIB1,MAPK6,EEF2K,MAP4K3,MGAT4A,GALNT1,RNF165,RNF44,UHRF2,EPHA4,RANBP2,GDF6,PDPR,MED8,USP24,RICTOR,HIF1AN,KMT2D,USP38,INSR,COL3A1,EDEM3,TRIM41,DTX2,YOD1,SENP5,KCTD21,ACVR2B,DYRK2,SMARCAD1,PCGF3,GALNT2,PPP1R15B,LOR,SLF2,ZNF451,STK40,EDN1,NHLRC3,PTPRD,TRIM71,RNF20,TTLL4,GXYLT1,USP47,MAP3K1,NLK,TET3,ABL2,ACVR1B,TGFBR1,NAA30,SOCS…
let-7g-5p	GO	GO:0050789	Regulation of biological process	206	11655	0.08	0.022	9606.ENSP00000209875,9606.ENSP00000212355,9606.ENSP00000215574,9606.ENSP00000215912,9606.ENSP00000223023,9606.ENSP00000231121,9606.ENSP00000233336,9606.ENSP00000235372,9606.ENSP00000239223,9606.ENSP00000240093,9606.ENSP00000240100,9606.ENSP00000240285,9606.ENSP00000243349,9606.ENSP00000245817,9606.ENSP00000246229,9606.ENSP00000249700,9606.ENSP00000251119,9606.ENSP00000252804,9606.ENSP00000254337,…	CBX5,TGFBR3,CDC34,PIK3IP1,WASL,HAND1,TTL,PRDM2,DUSP1,FZD3,DUSP4,RDH10,ACVR1C,TNFSF9,PLAGL2,TMOD2,ZFYVE26,PXDN,DCAF15,MBD2,KATNBL1,CEP135,ADAMTS8,ESPL1,PLXNC1,IGF2BP3,ABHD17C,THBS1,TRHDE,CCND2,MIB1,CYP46A1,MAPK6,MTUS1,EEF2K,ARID3A,MAP4K3,MXD1,XRN1,SUB1,RB1,ZNF710,RNF165,SLC20A1,DLC1,UHRF2,THRSP,MYCN,EPHA4,RANBP2,GPR26,GDF6,IGF2BP1,MED8,FGF11,RICTOR,ANKRA2,COL1A2,TMEM65,TSC1,HIF1AN,ZBTB39,KMT2D,CEP…
let-7g-5p	GO	GO:0009889	Regulation of biosynthetic process	96	4205	0.19	0.0161	9606.ENSP00000209875,9606.ENSP00000223023,9606.ENSP00000231121,9606.ENSP00000235372,9606.ENSP00000240285,9606.ENSP00000246229,9606.ENSP00000256429,9606.ENSP00000258729,9606.ENSP00000260356,9606.ENSP00000263026,9606.ENSP00000263620,9606.ENSP00000264444,9606.ENSP00000264951,9606.ENSP00000265073,9606.ENSP00000267163,9606.ENSP00000268154,9606.ENSP00000281030,9606.ENSP00000281043,9606.ENSP00000283195,…	CBX5,WASL,HAND1,PRDM2,RDH10,PLAGL2,MBD2,IGF2BP3,THBS1,EEF2K,ARID3A,MXD1,XRN1,SUB1,RB1,ZNF710,THRSP,MYCN,RANBP2,GDF6,IGF2BP1,MED8,TSC1,HIF1AN,ZBTB39,KMT2D,INSR,ADRB2,ZBTB5,PDE12,ELF4,DVL3,TRIM41,MTDH,ACVR2B,DYRK2,ACER2,HOXA9,APBB3,TSC22D2,PCGF3,DMD,LPGAT1,MDM4,PPP1R15B,POU2F1,IL6R,SYNCRIP,ZNF512B,ZNF275,ZNF644,ZNF451,HDX,AGO4,PBX3,LIN28A,IRS2,LGR4,EDN1,E2F6,TRIM71,RNF20,ZNF566,VGLL3,USP47,BACH1,NL…
let-7g-5p	GO	GO:0031326	Regulation of cellular biosynthetic process	94	4143	0.19	0.0161	9606.ENSP00000209875,9606.ENSP00000223023,9606.ENSP00000231121,9606.ENSP00000235372,9606.ENSP00000240285,9606.ENSP00000246229,9606.ENSP00000256429,9606.ENSP00000258729,9606.ENSP00000260356,9606.ENSP00000263026,9606.ENSP00000263620,9606.ENSP00000264444,9606.ENSP00000264951,9606.ENSP00000265073,9606.ENSP00000267163,9606.ENSP00000268154,9606.ENSP00000281030,9606.ENSP00000281043,9606.ENSP00000287020,…	CBX5,WASL,HAND1,PRDM2,RDH10,PLAGL2,MBD2,IGF2BP3,THBS1,EEF2K,ARID3A,MXD1,XRN1,SUB1,RB1,ZNF710,THRSP,MYCN,GDF6,IGF2BP1,MED8,TSC1,HIF1AN,ZBTB39,KMT2D,INSR,ADRB2,ZBTB5,PDE12,ELF4,DVL3,TRIM41,MTDH,ACVR2B,DYRK2,ACER2,HOXA9,APBB3,TSC22D2,PCGF3,DMD,LPGAT1,MDM4,PPP1R15B,POU2F1,SYNCRIP,ZNF512B,ZNF275,ZNF644,ZNF451,HDX,AGO4,PBX3,LIN28A,IRS2,LGR4,EDN1,E2F6,TRIM71,RNF20,ZNF566,VGLL3,USP47,BACH1,NLK,CDKN1A,FOX…
let-7g-5p	GO	GO:2000112	Regulation of cellular macromolecule biosynthetic process	21	539	0.42	0.0425	9606.ENSP00000258729,9606.ENSP00000260356,9606.ENSP00000263026,9606.ENSP00000264951,9606.ENSP00000290341,9606.ENSP00000298552,9606.ENSP00000303830,9606.ENSP00000309142,9606.ENSP00000342105,9606.ENSP00000342609,9606.ENSP00000356156,9606.ENSP00000358635,9606.ENSP00000362306,9606.ENSP00000363314,9606.ENSP00000365016,9606.ENSP00000373272,9606.ENSP00000394316,9606.ENSP00000397249,9606.ENSP00000410242,…	IGF2BP3,THBS1,EEF2K,XRN1,IGF2BP1,TSC1,INSR,PDE12,DYRK2,ACER2,PPP1R15B,SYNCRIP,AGO4,LIN28A,IRS2,TRIM71,BZW1,BZW2,IGF2BP2,EIF4G2,CPEB1
let-7g-5p	GO	GO:0031323	Regulation of cellular metabolic process	118	5681	0.15	0.0161	9606.ENSP00000209875,9606.ENSP00000215912,9606.ENSP00000223023,9606.ENSP00000231121,9606.ENSP00000235372,9606.ENSP00000239223,9606.ENSP00000240285,9606.ENSP00000246229,9606.ENSP00000256429,9606.ENSP00000258729,9606.ENSP00000260356,9606.ENSP00000261254,9606.ENSP00000263026,9606.ENSP00000263620,9606.ENSP00000264444,9606.ENSP00000264951,9606.ENSP00000265073,9606.ENSP00000267163,9606.ENSP00000268154,…	CBX5,PIK3IP1,WASL,HAND1,PRDM2,DUSP1,RDH10,PLAGL2,MBD2,IGF2BP3,THBS1,CCND2,EEF2K,ARID3A,MXD1,XRN1,SUB1,RB1,ZNF710,DLC1,THRSP,MYCN,EPHA4,RANBP2,GDF6,IGF2BP1,MED8,RICTOR,TSC1,HIF1AN,ZBTB39,KMT2D,INSR,IL13,ADRB2,ZBTB5,PDE12,RASGRP1,CASP3,ELF4,DVL3,TRIM41,MTDH,ACVR2B,DYRK2,ACER2,HOXA9,LIN28B,APBB3,SMARCAD1,TSC22D2,PCGF3,DMD,LRIG2,TRIM67,LPGAT1,MDM4,PPP1R15B,POU2F1,IL6R,NGF,SYNCRIP,ZNF512B,VAV3,ZNF275,…
let-7g-5p	GO	GO:0050794	Regulation of cellular process	197	11025	0.08	0.022	9606.ENSP00000209875,9606.ENSP00000212355,9606.ENSP00000215574,9606.ENSP00000215912,9606.ENSP00000223023,9606.ENSP00000231121,9606.ENSP00000233336,9606.ENSP00000235372,9606.ENSP00000239223,9606.ENSP00000240093,9606.ENSP00000240100,9606.ENSP00000240285,9606.ENSP00000243349,9606.ENSP00000245817,9606.ENSP00000246229,9606.ENSP00000249700,9606.ENSP00000251119,9606.ENSP00000252804,9606.ENSP00000254337,…	CBX5,TGFBR3,CDC34,PIK3IP1,WASL,HAND1,TTL,PRDM2,DUSP1,FZD3,DUSP4,RDH10,ACVR1C,TNFSF9,PLAGL2,TMOD2,ZFYVE26,PXDN,DCAF15,MBD2,KATNBL1,CEP135,ADAMTS8,ESPL1,PLXNC1,IGF2BP3,ABHD17C,THBS1,TRHDE,CCND2,MIB1,CYP46A1,MAPK6,MTUS1,EEF2K,ARID3A,MAP4K3,MXD1,XRN1,SUB1,RB1,ZNF710,RNF165,SLC20A1,DLC1,UHRF2,THRSP,MYCN,EPHA4,RANBP2,GPR26,GDF6,IGF2BP1,MED8,FGF11,RICTOR,ANKRA2,COL1A2,TSC1,HIF1AN,ZBTB39,KMT2D,CEP120,INS…
let-7g-5p	GO	GO:0120161	Regulation of cold-induced thermogenesis	10	146	0.67	0.0453	9606.ENSP00000267163,9606.ENSP00000304915,9606.ENSP00000305372,9606.ENSP00000340361,9606.ENSP00000349616,9606.ENSP00000359380,9606.ENSP00000368516,9606.ENSP00000379895,9606.ENSP00000394757,9606.ENSP00000497069	RB1,IL13,ADRB2,ACVR2B,ADIPOR2,SCD,LGR4,GATM,ZNF516,IGF1R
let-7g-5p	GO	GO:0010468	Regulation of gene expression	101	4899	0.14	0.0468	9606.ENSP00000209875,9606.ENSP00000223023,9606.ENSP00000231121,9606.ENSP00000235372,9606.ENSP00000246229,9606.ENSP00000256429,9606.ENSP00000258729,9606.ENSP00000260356,9606.ENSP00000263026,9606.ENSP00000263620,9606.ENSP00000264444,9606.ENSP00000264951,9606.ENSP00000265073,9606.ENSP00000267163,9606.ENSP00000268154,9606.ENSP00000281043,9606.ENSP00000287020,9606.ENSP00000290341,9606.ENSP00000290663,…	CBX5,WASL,HAND1,PRDM2,PLAGL2,MBD2,IGF2BP3,THBS1,EEF2K,ARID3A,MXD1,XRN1,SUB1,RB1,ZNF710,MYCN,GDF6,IGF2BP1,MED8,RICTOR,ANKRA2,TSC1,HIF1AN,ZBTB39,KMT2D,INSR,IL13,ADRB2,ZBTB5,PDE12,RASGRP1,CD200R1,ELF4,DVL3,TRIM41,MTDH,STX3,ACVR2B,HOXA9,LIN28B,APBB3,TSC22D2,PCGF3,DMD,ACTA1,MDM4,PPP1R15B,POU2F1,IL6R,NGF,SYNCRIP,ZNF512B,ZNF275,ZNF644,ZNF451,STK40,HDX,AGO4,PBX3,LIN28A,LGR4,EDN1,E2F6,TRIM71,RNF20,ZNF566,…
let-7g-5p	GO	GO:0043549	Regulation of kinase activity	26	778	0.35	0.0468	9606.ENSP00000215912,9606.ENSP00000239223,9606.ENSP00000260356,9606.ENSP00000261254,9606.ENSP00000267163,9606.ENSP00000281821,9606.ENSP00000283195,9606.ENSP00000296782,9606.ENSP00000298552,9606.ENSP00000303830,9606.ENSP00000305372,9606.ENSP00000310244,9606.ENSP00000311032,9606.ENSP00000316054,9606.ENSP00000340361,9606.ENSP00000357470,9606.ENSP00000359073,9606.ENSP00000365016,9606.ENSP00000368683,…	PIK3IP1,DUSP1,THBS1,CCND2,RB1,EPHA4,RANBP2,RICTOR,TSC1,INSR,ADRB2,RASGRP1,CASP3,DVL3,ACVR2B,IL6R,VAV3,IRS2,EDN1,CDKN1A,CCNJ,HMGA2,SOCS4,ITGB3,IGF1R,CALM1
let-7g-5p	GO	GO:0010556	Regulation of macromolecule biosynthetic process	89	3980	0.18	0.0195	9606.ENSP00000209875,9606.ENSP00000223023,9606.ENSP00000231121,9606.ENSP00000235372,9606.ENSP00000246229,9606.ENSP00000256429,9606.ENSP00000258729,9606.ENSP00000260356,9606.ENSP00000263026,9606.ENSP00000263620,9606.ENSP00000264444,9606.ENSP00000264951,9606.ENSP00000265073,9606.ENSP00000267163,9606.ENSP00000268154,9606.ENSP00000281043,9606.ENSP00000287020,9606.ENSP00000290341,9606.ENSP00000290663,…	CBX5,WASL,HAND1,PRDM2,PLAGL2,MBD2,IGF2BP3,THBS1,EEF2K,ARID3A,MXD1,XRN1,SUB1,RB1,ZNF710,MYCN,GDF6,IGF2BP1,MED8,TSC1,HIF1AN,ZBTB39,KMT2D,INSR,ADRB2,ZBTB5,PDE12,ELF4,DVL3,TRIM41,MTDH,ACVR2B,DYRK2,ACER2,HOXA9,APBB3,TSC22D2,PCGF3,DMD,MDM4,PPP1R15B,POU2F1,SYNCRIP,ZNF512B,ZNF275,ZNF644,ZNF451,HDX,AGO4,PBX3,LIN28A,IRS2,LGR4,EDN1,E2F6,TRIM71,RNF20,ZNF566,VGLL3,USP47,BACH1,NLK,CDKN1A,FOXP2,TET3,HIC2,ZNF583…
let-7g-5p	GO	GO:0080090	Regulation of primary metabolic process	118	5899	0.13	0.0431	9606.ENSP00000209875,9606.ENSP00000215912,9606.ENSP00000223023,9606.ENSP00000231121,9606.ENSP00000235372,9606.ENSP00000239223,9606.ENSP00000240285,9606.ENSP00000243349,9606.ENSP00000246229,9606.ENSP00000256429,9606.ENSP00000258729,9606.ENSP00000260356,9606.ENSP00000261254,9606.ENSP00000263026,9606.ENSP00000263620,9606.ENSP00000264444,9606.ENSP00000264951,9606.ENSP00000265073,9606.ENSP00000267163,…	CBX5,PIK3IP1,WASL,HAND1,PRDM2,DUSP1,RDH10,ACVR1C,PLAGL2,MBD2,IGF2BP3,THBS1,CCND2,EEF2K,ARID3A,MXD1,XRN1,SUB1,RB1,ZNF710,DLC1,THRSP,MYCN,EPHA4,RANBP2,GDF6,IGF2BP1,MED8,RICTOR,TSC1,HIF1AN,ZBTB39,KMT2D,INSR,IL13,ADRB2,ZBTB5,PDE12,RASGRP1,CASP3,ELF4,DVL3,TRIM41,MTDH,ACVR2B,DYRK2,ACER2,HOXA9,LIN28B,APBB3,SMARCAD1,TSC22D2,PCGF3,DMD,LRIG2,TRIM67,LPGAT1,MDM4,PPP1R15B,POU2F1,IL6R,NGF,SYNCRIP,ZNF512B,VAV3,…
let-7g-5p	GO	GO:0070848	Response to growth factor	22	503	0.47	0.0161	9606.ENSP00000212355,9606.ENSP00000215574,9606.ENSP00000243349,9606.ENSP00000260356,9606.ENSP00000263026,9606.ENSP00000287020,9606.ENSP00000297268,9606.ENSP00000303830,9606.ENSP00000304408,9606.ENSP00000311032,9606.ENSP00000340361,9606.ENSP00000353654,9606.ENSP00000358525,9606.ENSP00000368683,9606.ENSP00000373272,9606.ENSP00000384625,9606.ENSP00000419185,9606.ENSP00000442656,9606.ENSP00000447297,…	TGFBR3,CDC34,ACVR1C,THBS1,EEF2K,GDF6,COL1A2,INSR,COL3A1,CASP3,ACVR2B,COL4A2,NGF,EDN1,TRIM71,NLK,ONECUT2,ACVR1B,TGFBR1,ITGB3,RDX,IGF1R
let-7g-5p	Reactome	HSA-162582	Signal Transduction	66	2540	0.25	0.0087	9606.ENSP00000223023,9606.ENSP00000239223,9606.ENSP00000240093,9606.ENSP00000240100,9606.ENSP00000240285,9606.ENSP00000243349,9606.ENSP00000258884,9606.ENSP00000260356,9606.ENSP00000261537,9606.ENSP00000261845,9606.ENSP00000263026,9606.ENSP00000276297,9606.ENSP00000281043,9606.ENSP00000283195,9606.ENSP00000290341,9606.ENSP00000296782,9606.ENSP00000297268,9606.ENSP00000298552,9606.ENSP00000301067,…	WASL,DUSP1,FZD3,DUSP4,RDH10,ACVR1C,ABHD17C,THBS1,MIB1,MAPK6,EEF2K,DLC1,MYCN,RANBP2,IGF2BP1,RICTOR,COL1A2,TSC1,KMT2D,INSR,COL3A1,ADRB2,HTR1E,RASGRP1,CASP3,DVL3,PLXND1,DTX2,SMC1A,STARD13,LBR,ACVR2B,COL4A2,AHCTF1,RGS16,POU2F1,IL6R,NGF,NRAS,ZNF512B,VAV3,TMED5,SCD,GNG5,PARD6B,AGO4,IRS2,EFHD2,CCL7,XK,LGR4,EDN1,RNF20,NLK,CDKN1A,ARHGAP28,E2F5,PBX1,FAM135A,RBFOX2,ABL2,ATP2A2,ACVR1B,TGFBR1,ITGB3,IGF1R
let-7g-5p	KEGG	hsa04550	Signaling pathways regulating pluripotency of stem cells	10	141	0.68	0.0127	9606.ENSP00000231121,9606.ENSP00000240093,9606.ENSP00000243349,9606.ENSP00000316054,9606.ENSP00000340361,9606.ENSP00000351947,9606.ENSP00000354724,9606.ENSP00000358548,9606.ENSP00000494260,9606.ENSP00000497069	HAND1,FZD3,ACVR1C,DVL3,ACVR2B,SMARCAD1,PCGF3,NRAS,HOXA1,IGF1R
let-7g-5p	GO	GO:0048729	Tissue morphogenesis	23	565	0.44	0.0182	9606.ENSP00000212355,9606.ENSP00000231121,9606.ENSP00000240093,9606.ENSP00000240285,9606.ENSP00000261537,9606.ENSP00000276297,9606.ENSP00000281821,9606.ENSP00000298552,9606.ENSP00000304408,9606.ENSP00000306844,9606.ENSP00000311032,9606.ENSP00000316054,9606.ENSP00000317128,9606.ENSP00000338785,9606.ENSP00000355645,9606.ENSP00000356150,9606.ENSP00000368516,9606.ENSP00000368683,9606.ENSP00000373272,…	TGFBR3,HAND1,FZD3,RDH10,MIB1,DLC1,EPHA4,TSC1,COL3A1,SEMA4C,CASP3,DVL3,PLXND1,STARD13,ACTA1,MDM4,LGR4,EDN1,TRIM71,PBX1,HMGA2,TGFBR1,ITGB3
let-7g-5p	GO	GO:0035295	Tube development	30	880	0.36	0.022	9606.ENSP00000212355,9606.ENSP00000231121,9606.ENSP00000240093,9606.ENSP00000240285,9606.ENSP00000252804,9606.ENSP00000260356,9606.ENSP00000261537,9606.ENSP00000267163,9606.ENSP00000276297,9606.ENSP00000281821,9606.ENSP00000298552,9606.ENSP00000304408,9606.ENSP00000306844,9606.ENSP00000311032,9606.ENSP00000316054,9606.ENSP00000317128,9606.ENSP00000338785,9606.ENSP00000340361,9606.ENSP00000349616,…	TGFBR3,HAND1,FZD3,RDH10,PXDN,THBS1,MIB1,RB1,DLC1,EPHA4,TSC1,COL3A1,SEMA4C,CASP3,DVL3,PLXND1,STARD13,ACVR2B,ADIPOR2,COL4A2,VAV3,STK40,LGR4,EDN1,TRIM71,PBX1,TGFBR1,ITGB3,GJC1,HOXA1
let-7g-5p	GO	GO:0035148	Tube formation	10	150	0.65	0.0468	9606.ENSP00000231121,9606.ENSP00000240093,9606.ENSP00000261537,9606.ENSP00000276297,9606.ENSP00000298552,9606.ENSP00000306844,9606.ENSP00000311032,9606.ENSP00000316054,9606.ENSP00000373272,9606.ENSP00000494260	HAND1,FZD3,MIB1,DLC1,TSC1,SEMA4C,CASP3,DVL3,TRIM71,HOXA1
let-7g-5p	GO	GO:0035239	Tube morphogenesis	28	669	0.45	0.0161	9606.ENSP00000212355,9606.ENSP00000231121,9606.ENSP00000240093,9606.ENSP00000240285,9606.ENSP00000252804,9606.ENSP00000260356,9606.ENSP00000261537,9606.ENSP00000276297,9606.ENSP00000281821,9606.ENSP00000298552,9606.ENSP00000304408,9606.ENSP00000306844,9606.ENSP00000311032,9606.ENSP00000316054,9606.ENSP00000317128,9606.ENSP00000338785,9606.ENSP00000340361,9606.ENSP00000349616,9606.ENSP00000353654,…	TGFBR3,HAND1,FZD3,RDH10,PXDN,THBS1,MIB1,DLC1,EPHA4,TSC1,COL3A1,SEMA4C,CASP3,DVL3,PLXND1,STARD13,ACVR2B,ADIPOR2,COL4A2,VAV3,LGR4,EDN1,TRIM71,PBX1,TGFBR1,ITGB3,GJC1,HOXA1
mir-15b-5p	GO	GO:0044837	Actomyosin contractile ring organization	3	6	1.36	0.0397	9606.ENSP00000254950,9606.ENSP00000265748,9606.ENSP00000404190	VPS4A,ANLN,RACGAP1
mir-15b-5p	KEGG	hsa05221	Acute myeloid leukemia	7	67	0.68	0.0132	9606.ENSP00000227507,9606.ENSP00000302486,9606.ENSP00000362608,9606.ENSP00000402257,9606.ENSP00000428056,9606.ENSP00000430684,9606.ENSP00000500582	CCND1,MAP2K1,PIM1,RUNX1T1,PIK3R1,IKBKB,AKT3
mir-15b-5p	Reactome	HSA-1280218	Adaptive Immune System	37	758	0.35	0.0063	9606.ENSP00000219313,9606.ENSP00000220597,9606.ENSP00000247178,9606.ENSP00000258198,9606.ENSP00000259939,9606.ENSP00000260363,9606.ENSP00000261593,9606.ENSP00000262435,9606.ENSP00000292211,9606.ENSP00000300659,9606.ENSP00000306253,9606.ENSP00000307078,9606.ENSP00000317872,9606.ENSP00000323879,9606.ENSP00000324890,9606.ENSP00000328187,9606.ENSP00000348714,9606.ENSP00000351926,9606.ENSP00000354621,…	PSMD7,PAG1,ATG14,DYNC1LI2,RNF144B,KIF23,RNF138,SMURF2,UBE2Q1,NFATC3,ITPR1,KIF5B,RBBP6,ZNRF2,CD28,FBXO21,AREL1,AP2A1,SMURF1,CAPZA2,BTRC,KIF3B,SEC24A,HECTD1,UBE4A,RACGAP1,PPP2R5C,CUL2,PIK3R1,RNF217,IKBKB,TUBA1A,FBXW7,AP2B1,GAN,CDC42,AKT3
mir-15b-5p	KEGG	hsa05010	Alzheimer disease	19	354	0.39	0.0084	9606.ENSP00000219313,9606.ENSP00000247178,9606.ENSP00000261349,9606.ENSP00000284523,9606.ENSP00000284981,9606.ENSP00000285018,9606.ENSP00000288828,9606.ENSP00000302486,9606.ENSP00000302625,9606.ENSP00000303830,9606.ENSP00000306253,9606.ENSP00000307078,9606.ENSP00000318486,9606.ENSP00000337838,9606.ENSP00000393379,9606.ENSP00000428056,9606.ENSP00000430684,9606.ENSP00000439020,9606.ENSP00000500582	PSMD7,ATG14,LRP6,WNT3A,APP,WNT7A,WIPI2,MAP2K1,AXIN2,INSR,ITPR1,KIF5B,CDK5R1,RTN4,KIF5C,PIK3R1,IKBKB,TUBA1A,AKT3
mir-15b-5p	KEGG	hsa04152	AMPK signaling pathway	8	120	0.48	0.0413	9606.ENSP00000194530,9606.ENSP00000227507,9606.ENSP00000264710,9606.ENSP00000303830,9606.ENSP00000304592,9606.ENSP00000412324,9606.ENSP00000428056,9606.ENSP00000500582	STRADB,CCND1,RAB10,INSR,FASN,PPP2R5C,PIK3R1,AKT3
mir-15b-5p	GO	GO:0048856	Anatomical structure development	162	5117	0.16	1.97e-05	9606.ENSP00000001146,9606.ENSP00000061240,9606.ENSP00000194530,9606.ENSP00000227507,9606.ENSP00000237264,9606.ENSP00000241416,9606.ENSP00000247271,9606.ENSP00000248975,9606.ENSP00000250405,9606.ENSP00000251020,9606.ENSP00000254950,9606.ENSP00000261349,9606.ENSP00000261537,9606.ENSP00000261716,9606.ENSP00000262041,9606.ENSP00000262158,9606.ENSP00000262809,9606.ENSP00000262965,9606.ENSP00000264157,…	CYP26B1,TLL1,STRADB,CCND1,TBPL1,ACVR2A,OMG,YWHAH,BCL2L2,SALL1,VPS4A,LRP6,MIB1,TAOK1,MEOX2,SMAD7,ELL,TCF3,CCNT2,RAPGEF2,FGF2,RAB10,AFF4,SEMA3A,CDK6,ANLN,TARBP2,CBFA2T3,SIK1,PDCD4,CRIM1,PTPRR,HOXA10,WNT3A,APP,WNT7A,ADAMTS3,BTG2,UBE2Q1,PEX13,IHH,SNRK,EN2,SPRED1,COPS2,KMT2D,MAP2K1,AXIN2,LUZP1,INSR,FASN,ITPR1,KIF5B,CBX2,STOX2,RBBP6,CDK5R1,AQP11,SOBP,E2F7,SEMA6D,CD28,COL12A1,PLAG1,FOXK1,RARB,PURA,RTN4,…
mir-15b-5p	GO	GO:0048646	Anatomical structure formation involved in morphogenesis	39	938	0.28	0.0101	9606.ENSP00000237264,9606.ENSP00000251020,9606.ENSP00000261349,9606.ENSP00000261537,9606.ENSP00000262041,9606.ENSP00000264498,9606.ENSP00000284523,9606.ENSP00000285018,9606.ENSP00000295731,9606.ENSP00000302486,9606.ENSP00000302625,9606.ENSP00000303758,9606.ENSP00000318486,9606.ENSP00000323246,9606.ENSP00000325146,9606.ENSP00000337838,9606.ENSP00000340361,9606.ENSP00000345206,9606.ENSP00000349131,…	TBPL1,SALL1,LRP6,MIB1,MEOX2,FGF2,WNT3A,WNT7A,IHH,MAP2K1,AXIN2,LUZP1,CDK5R1,E2F7,COL12A1,RTN4,ACVR2B,RBPJ,RSPO3,COL18A1,EGLN1,DLL1,AMOT,EDA,NEBL,RECK,SKI,SH2D2A,PAFAH1B1,HECTD1,HIPK2,AMOTL1,APLN,RELN,LATS1,TMEM100,DYRK1B,YAP1,EYA1
mir-15b-5p	GO	GO:0009653	Anatomical structure morphogenesis	84	2229	0.24	0.0001	9606.ENSP00000001146,9606.ENSP00000194530,9606.ENSP00000237264,9606.ENSP00000241416,9606.ENSP00000251020,9606.ENSP00000261349,9606.ENSP00000261537,9606.ENSP00000261716,9606.ENSP00000262041,9606.ENSP00000262158,9606.ENSP00000264498,9606.ENSP00000264710,9606.ENSP00000265362,9606.ENSP00000280154,9606.ENSP00000283921,9606.ENSP00000284523,9606.ENSP00000284981,9606.ENSP00000285018,9606.ENSP00000295731,…	CYP26B1,STRADB,TBPL1,ACVR2A,SALL1,LRP6,MIB1,TAOK1,MEOX2,SMAD7,FGF2,RAB10,SEMA3A,PDCD4,HOXA10,WNT3A,APP,WNT7A,IHH,SPRED1,MAP2K1,AXIN2,LUZP1,INSR,ITPR1,KIF5B,CDK5R1,SOBP,E2F7,SEMA6D,COL12A1,PLAG1,RARB,RTN4,ACVR2B,FERMT2,RBPJ,ARHGAP12,CRKL,RSPO3,COL18A1,MYLK,DCLK1,QKI,EGLN1,DLL1,SGK1,PLEKHA1,EPHA7,BTRC,SLC9A6,AMOT,EDA,NEBL,RECK,SKI,SH2D2A,ASH1L,SLC11A2,PAFAH1B1,BCL2,HECTD1,HIPK2,ATG9A,AMOTL1,APLN,RE…
mir-15b-5p	GO	GO:0048513	Animal organ development	108	3246	0.18	0.00051	9606.ENSP00000001146,9606.ENSP00000227507,9606.ENSP00000241416,9606.ENSP00000248975,9606.ENSP00000250405,9606.ENSP00000251020,9606.ENSP00000261349,9606.ENSP00000261537,9606.ENSP00000262041,9606.ENSP00000262158,9606.ENSP00000262965,9606.ENSP00000264157,9606.ENSP00000264431,9606.ENSP00000264498,9606.ENSP00000265362,9606.ENSP00000265734,9606.ENSP00000265748,9606.ENSP00000268679,9606.ENSP00000270162,…	CYP26B1,CCND1,ACVR2A,YWHAH,BCL2L2,SALL1,LRP6,MIB1,MEOX2,SMAD7,TCF3,CCNT2,RAPGEF2,FGF2,SEMA3A,CDK6,ANLN,CBFA2T3,SIK1,PDCD4,HOXA10,WNT3A,APP,WNT7A,BTG2,PEX13,IHH,SNRK,EN2,SPRED1,COPS2,MAP2K1,AXIN2,LUZP1,INSR,FASN,STOX2,RBBP6,CDK5R1,AQP11,SOBP,E2F7,SEMA6D,CD28,PLAG1,FOXK1,RARB,RTN4,MYB,ACVR2B,JARID2,PRRC2C,RBPJ,CRKL,RSPO3,COL18A1,MYLK,DCLK1,EGLN1,DLL1,PLEKHA1,EPHA7,GNAI3,STXBP3,BTRC,AGO4,OGT,TGIF2,P…
mir-15b-5p	GO	GO:0009887	Animal organ morphogenesis	40	997	0.26	0.015	9606.ENSP00000001146,9606.ENSP00000241416,9606.ENSP00000251020,9606.ENSP00000261537,9606.ENSP00000262158,9606.ENSP00000264498,9606.ENSP00000280154,9606.ENSP00000284523,9606.ENSP00000285018,9606.ENSP00000295731,9606.ENSP00000302486,9606.ENSP00000302625,9606.ENSP00000303830,9606.ENSP00000318900,9606.ENSP00000325546,9606.ENSP00000332296,9606.ENSP00000337838,9606.ENSP00000340361,9606.ENSP00000345206,…	CYP26B1,ACVR2A,SALL1,MIB1,SMAD7,FGF2,PDCD4,WNT3A,WNT7A,IHH,MAP2K1,AXIN2,INSR,SOBP,PLAG1,RARB,RTN4,ACVR2B,RBPJ,CRKL,COL18A1,MYLK,EGLN1,DLL1,PLEKHA1,BTRC,EDA,SKI,ASH1L,PAFAH1B1,BCL2,HIPK2,ATG9A,FGFR1,TMEM100,YAP1,GHR,EYA1,CDC42,AKT3
mir-15b-5p	GO	GO:0009952	Anterior/posterior pattern specification	14	216	0.47	0.0262	9606.ENSP00000241416,9606.ENSP00000261349,9606.ENSP00000261537,9606.ENSP00000262041,9606.ENSP00000283921,9606.ENSP00000284523,9606.ENSP00000290551,9606.ENSP00000302625,9606.ENSP00000340361,9606.ENSP00000345206,9606.ENSP00000346300,9606.ENSP00000355718,9606.ENSP00000367797,9606.ENSP00000385571	ACVR2A,LRP6,MIB1,MEOX2,HOXA10,WNT3A,BTG2,AXIN2,ACVR2B,RBPJ,CRKL,DLL1,SKI,HIPK2
mir-15b-5p	GO	GO:0098971	Anterograde dendritic transport of neurotransmitter receptor complex	3	5	1.44	0.0284	9606.ENSP00000307078,9606.ENSP00000364864,9606.ENSP00000393379	KIF5B,KIF3B,KIF5C
mir-15b-5p	Reactome	HSA-983168	Antigen processing: Ubiquitination & Proteasome degradation	17	303	0.41	0.0447	9606.ENSP00000219313,9606.ENSP00000259939,9606.ENSP00000261593,9606.ENSP00000262435,9606.ENSP00000292211,9606.ENSP00000317872,9606.ENSP00000323879,9606.ENSP00000328187,9606.ENSP00000348714,9606.ENSP00000354621,9606.ENSP00000359206,9606.ENSP00000382269,9606.ENSP00000387362,9606.ENSP00000414095,9606.ENSP00000428698,9606.ENSP00000474725,9606.ENSP00000497351	PSMD7,RNF144B,RNF138,SMURF2,UBE2Q1,RBBP6,ZNRF2,FBXO21,AREL1,SMURF1,BTRC,HECTD1,UBE4A,CUL2,RNF217,FBXW7,GAN
mir-15b-5p	GO	GO:0060842	Arterial endothelial cell differentiation	3	6	1.36	0.0397	9606.ENSP00000345206,9606.ENSP00000355718,9606.ENSP00000465638	RBPJ,DLL1,TMEM100
mir-15b-5p	KEGG	hsa04140	Autophagy - animal	11	131	0.59	0.0074	9606.ENSP00000247178,9606.ENSP00000288828,9606.ENSP00000302486,9606.ENSP00000306253,9606.ENSP00000325285,9606.ENSP00000381185,9606.ENSP00000384651,9606.ENSP00000386710,9606.ENSP00000411256,9606.ENSP00000428056,9606.ENSP00000500582	ATG14,WIPI2,MAP2K1,ITPR1,MTMR4,BCL2,MTMR3,ATG9A,GABARAPL1,PIK3R1,AKT3
mir-15b-5p	GO	GO:0065007	Biological regulation	326	12385	0.08	2.92e-06	9606.ENSP00000001146,9606.ENSP00000005178,9606.ENSP00000025301,9606.ENSP00000174618,9606.ENSP00000194530,9606.ENSP00000202967,9606.ENSP00000220597,9606.ENSP00000227507,9606.ENSP00000228437,9606.ENSP00000229314,9606.ENSP00000229955,9606.ENSP00000230354,9606.ENSP00000237853,9606.ENSP00000241416,9606.ENSP00000243457,9606.ENSP00000246747,9606.ENSP00000247178,9606.ENSP00000248975,9606.ENSP00000250405,…	CYP26B1,PDK4,AKAP11,MNT,STRADB,SIRT4,PAG1,CCND1,PRDM4,GOLT1B,GPR63,TBP,ELL2,ACVR2A,KCNJ2,ARL2,ATG14,YWHAH,BCL2L2,SALL1,VPS4A,SYT4,ANO3,RNF144B,KIF23,CDK17,CCND2,LRP6,MIB1,RNF138,USP14,BFAR,TAOK1,MEOX2,SMAD7,KMT2C,MOB3B,N4BP1,SMURF2,SLC12A2,SPTLC1,CCNE1,ELL,E2F3,TCF3,DESI1,MED26,CCNT2,RASGEF1B,RAPGEF2,FGF2,RAB10,TBC1D19,AFF4,SEMA3A,PRKAR2A,CDK6,ANKIB1,ANLN,ELMOD1,BTAF1,CPEB3,TARBP2,PELI2,CBFA2T3,C…
mir-15b-5p	GO	GO:0001568	Blood vessel development	31	505	0.45	9.01e-05	9606.ENSP00000261537,9606.ENSP00000262041,9606.ENSP00000262158,9606.ENSP00000264431,9606.ENSP00000264498,9606.ENSP00000285018,9606.ENSP00000295731,9606.ENSP00000299084,9606.ENSP00000302486,9606.ENSP00000303758,9606.ENSP00000323246,9606.ENSP00000337838,9606.ENSP00000340361,9606.ENSP00000345206,9606.ENSP00000346300,9606.ENSP00000349131,9606.ENSP00000352798,9606.ENSP00000353452,9606.ENSP00000355094,…	MIB1,MEOX2,SMAD7,RAPGEF2,FGF2,WNT7A,IHH,SPRED1,MAP2K1,LUZP1,E2F7,RTN4,ACVR2B,RBPJ,CRKL,RSPO3,COL18A1,MYLK,QKI,DLL1,AMOT,RECK,SH2D2A,HECTD1,AMOTL1,APLN,TMEM100,FBXW7,YAP1,AP2B1,EYA1
mir-15b-5p	GO	GO:0048514	Blood vessel morphogenesis	23	419	0.4	0.0066	9606.ENSP00000262041,9606.ENSP00000262158,9606.ENSP00000264498,9606.ENSP00000285018,9606.ENSP00000295731,9606.ENSP00000299084,9606.ENSP00000323246,9606.ENSP00000337838,9606.ENSP00000345206,9606.ENSP00000349131,9606.ENSP00000352798,9606.ENSP00000353452,9606.ENSP00000355094,9606.ENSP00000355718,9606.ENSP00000361027,9606.ENSP00000367202,9606.ENSP00000376123,9606.ENSP00000387739,9606.ENSP00000391800,…	MEOX2,SMAD7,FGF2,WNT7A,IHH,SPRED1,E2F7,RTN4,RBPJ,RSPO3,COL18A1,MYLK,QKI,DLL1,AMOT,RECK,SH2D2A,AMOTL1,APLN,TMEM100,FBXW7,YAP1,EYA1
mir-15b-5p	GO	GO:0007420	Brain development	36	775	0.33	0.0027	9606.ENSP00000248975,9606.ENSP00000250405,9606.ENSP00000251020,9606.ENSP00000261349,9606.ENSP00000264431,9606.ENSP00000264498,9606.ENSP00000265362,9606.ENSP00000265734,9606.ENSP00000284523,9606.ENSP00000284981,9606.ENSP00000285018,9606.ENSP00000290551,9606.ENSP00000295030,9606.ENSP00000297375,9606.ENSP00000302486,9606.ENSP00000318486,9606.ENSP00000324857,9606.ENSP00000332296,9606.ENSP00000337838,…	YWHAH,BCL2L2,SALL1,LRP6,RAPGEF2,FGF2,SEMA3A,CDK6,WNT3A,APP,WNT7A,BTG2,PEX13,EN2,MAP2K1,CDK5R1,SEMA6D,RARB,RTN4,RBPJ,CRKL,DCLK1,DLL1,EPHA7,GNAI3,STXBP3,SKI,PAFAH1B1,BCL2,RELN,EZH1,SYNJ1,PAFAH1B2,ZFHX3,CDC42,AKT3
mir-15b-5p	KEGG	hsa05224	Breast cancer	13	146	0.61	0.0026	9606.ENSP00000227507,9606.ENSP00000261349,9606.ENSP00000262904,9606.ENSP00000264498,9606.ENSP00000265734,9606.ENSP00000284523,9606.ENSP00000285018,9606.ENSP00000302486,9606.ENSP00000302625,9606.ENSP00000355718,9606.ENSP00000393312,9606.ENSP00000428056,9606.ENSP00000500582	CCND1,LRP6,E2F3,FGF2,CDK6,WNT3A,WNT7A,MAP2K1,AXIN2,DLL1,FGFR1,PIK3R1,AKT3
mir-15b-5p	GO	GO:0009056	Catabolic process	66	1976	0.18	0.0248	9606.ENSP00000001146,9606.ENSP00000219313,9606.ENSP00000219689,9606.ENSP00000247178,9606.ENSP00000248975,9606.ENSP00000254950,9606.ENSP00000259939,9606.ENSP00000261537,9606.ENSP00000261601,9606.ENSP00000261658,9606.ENSP00000262435,9606.ENSP00000264498,9606.ENSP00000265742,9606.ENSP00000280377,9606.ENSP00000286657,9606.ENSP00000288828,9606.ENSP00000293217,9606.ENSP00000295030,9606.ENSP00000301962,…	CYP26B1,PSMD7,USP31,ATG14,YWHAH,VPS4A,RNF144B,MIB1,USP14,BFAR,SMURF2,FGF2,ANKIB1,USP15,ADAMTS3,WIPI2,ACOX1,PEX13,USP42,AXIN2,RBBP6,ZNRF2,FBXO21,FOXK1,PAPPA,UBE4B,AREL1,RAD23B,CD2AP,SMURF1,COP1,CACUL1,BTRC,AGO4,OGT,PPP1R11,ARIH1,UBQLNL,USP3,PAFAH1B1,SOCS6,HECTD1,USP25,MTMR3,ATG9A,UBE4A,PISD,CYLD,UBR3,TBL1XR1,PNPLA6,SYNJ1,GABARAPL1,PPP2R5C,CUL2,CNOT6L,CLOCK,RNF217,PAFAH1B2,HTR2A,GGA3,ZNRF3,FBXW7,DC…
mir-15b-5p	GO	GO:0007154	Cell communication	154	5165	0.14	0.00098	9606.ENSP00000001146,9606.ENSP00000005178,9606.ENSP00000011473,9606.ENSP00000025301,9606.ENSP00000194530,9606.ENSP00000220597,9606.ENSP00000227507,9606.ENSP00000229955,9606.ENSP00000241416,9606.ENSP00000247178,9606.ENSP00000248975,9606.ENSP00000250405,9606.ENSP00000254950,9606.ENSP00000255224,9606.ENSP00000261349,9606.ENSP00000261537,9606.ENSP00000261593,9606.ENSP00000261601,9606.ENSP00000261716,…	CYP26B1,PDK4,SYPL1,AKAP11,STRADB,PAG1,CCND1,GPR63,ACVR2A,ATG14,YWHAH,BCL2L2,VPS4A,SYT4,LRP6,MIB1,RNF138,USP14,TAOK1,SMAD7,MOB3B,SMURF2,SLC12A2,CCNE1,KIF1B,RASGEF1B,RAPGEF2,FGF2,SEMA3A,PRKAR2A,CDK6,SIK1,PDCD4,USP15,CRIM1,PTPRR,WNT3A,APP,WNT7A,WIPI2,UBE2Q1,IHH,SNRK,COPS2,NFATC3,SPRYD3,MAP2K1,AXIN2,INSR,ADRB2,ITPR1,PPM1D,ZNF622,ARHGAP32,CDK5R1,E2F7,SEMA6D,CD28,MTMR4,PAPPA,RARB,LRRFIP2,ACVR2B,SYDE2,F…
mir-15b-5p	KEGG	hsa04110	Cell cycle	10	120	0.58	0.0084	9606.ENSP00000227507,9606.ENSP00000248975,9606.ENSP00000261254,9606.ENSP00000262643,9606.ENSP00000262904,9606.ENSP00000265734,9606.ENSP00000303706,9606.ENSP00000354916,9606.ENSP00000391090,9606.ENSP00000402084	CCND1,YWHAH,CCND2,CCNE1,E2F3,CDK6,CDC25A,CDC14A,CHEK1,WEE1
mir-15b-5p	GO	GO:0007049	Cell cycle	53	1246	0.29	0.00053	9606.ENSP00000001146,9606.ENSP00000194530,9606.ENSP00000227507,9606.ENSP00000246747,9606.ENSP00000254950,9606.ENSP00000260363,9606.ENSP00000261211,9606.ENSP00000261254,9606.ENSP00000261716,9606.ENSP00000262643,9606.ENSP00000262904,9606.ENSP00000264157,9606.ENSP00000265734,9606.ENSP00000265748,9606.ENSP00000270162,9606.ENSP00000284981,9606.ENSP00000303706,9606.ENSP00000306682,9606.ENSP00000318486,…	CYP26B1,STRADB,CCND1,ARL2,VPS4A,KIF23,CDK17,CCND2,TAOK1,CCNE1,E2F3,CCNT2,CDK6,ANLN,SIK1,APP,CDC25A,PPM1D,CDK5R1,E2F7,MYB,SON,CD2AP,CDC14A,CACUL1,GNAI3,CEP55,AGO4,PIM1,PDIK1L,TSPYL2,KIF3B,ACTR2,RPS6KA3,USP3,DMTF1,PAFAH1B1,BCL2,SEH1L,CHEK1,CYLD,PPP6C,WEE1,RACGAP1,TLK1,PPP2R5C,CUL2,STK33,MYBL1,LATS1,IST1,TUBA1A,FBXW7
mir-15b-5p	GO	GO:0022402	Cell cycle process	37	835	0.31	0.005	9606.ENSP00000001146,9606.ENSP00000227507,9606.ENSP00000246747,9606.ENSP00000254950,9606.ENSP00000260363,9606.ENSP00000261211,9606.ENSP00000261254,9606.ENSP00000261716,9606.ENSP00000262643,9606.ENSP00000262904,9606.ENSP00000265734,9606.ENSP00000265748,9606.ENSP00000284981,9606.ENSP00000303706,9606.ENSP00000306682,9606.ENSP00000318486,9606.ENSP00000323246,9606.ENSP00000348984,9606.ENSP00000358147,…	CYP26B1,CCND1,ARL2,VPS4A,KIF23,CDK17,CCND2,TAOK1,CCNE1,E2F3,CDK6,ANLN,APP,CDC25A,PPM1D,CDK5R1,E2F7,SON,CACUL1,CEP55,AGO4,KIF3B,ACTR2,PAFAH1B1,BCL2,SEH1L,CHEK1,PPP6C,WEE1,RACGAP1,PPP2R5C,CUL2,STK33,MYBL1,LATS1,IST1,FBXW7
mir-15b-5p	GO	GO:0008219	Cell death	42	1118	0.24	0.0334	9606.ENSP00000001146,9606.ENSP00000250405,9606.ENSP00000259939,9606.ENSP00000261658,9606.ENSP00000261716,9606.ENSP00000263934,9606.ENSP00000265362,9606.ENSP00000267750,9606.ENSP00000270162,9606.ENSP00000280154,9606.ENSP00000284981,9606.ENSP00000285018,9606.ENSP00000302625,9606.ENSP00000306253,9606.ENSP00000310042,9606.ENSP00000311221,9606.ENSP00000324890,9606.ENSP00000332296,9606.ENSP00000337838,…	CYP26B1,BCL2L2,RNF144B,BFAR,TAOK1,KIF1B,SEMA3A,EMC4,SIK1,PDCD4,APP,WNT7A,AXIN2,ITPR1,ZNF622,ZMAT3,CD28,RARB,RTN4,UBE4B,CRKL,AREL1,IVNS1ABP,SGK1,EPHA7,PIM1,OGT,RPS6KA3,BCL2,HIPK2,CHEK1,CYLD,PPP2R5C,CUL2,PIK3R1,PTH,HTR2A,RASSF5,YAP1,CHAC1,DDX3X,EYA1
mir-15b-5p	GO	GO:0030154	Cell differentiation	114	3507	0.17	0.00069	9606.ENSP00000001146,9606.ENSP00000061240,9606.ENSP00000227507,9606.ENSP00000237264,9606.ENSP00000247271,9606.ENSP00000251020,9606.ENSP00000255224,9606.ENSP00000261349,9606.ENSP00000261537,9606.ENSP00000261716,9606.ENSP00000262158,9606.ENSP00000262965,9606.ENSP00000264431,9606.ENSP00000264498,9606.ENSP00000264710,9606.ENSP00000265343,9606.ENSP00000265362,9606.ENSP00000265734,9606.ENSP00000265748,…	CYP26B1,TLL1,CCND1,TBPL1,OMG,SALL1,SYT4,LRP6,MIB1,TAOK1,SMAD7,TCF3,RAPGEF2,FGF2,RAB10,AFF4,SEMA3A,CDK6,ANLN,TARBP2,CBFA2T3,SIK1,PDCD4,WNT3A,APP,WNT7A,BTG2,PEX13,IHH,SNRK,EN2,ZHX1,SPRED1,COPS2,KMT2D,USP42,MAP2K1,AXIN2,FASN,ADRB2,KIF5B,CBX2,CDK5R1,E2F7,SEMA6D,CD28,COL12A1,FOXK1,RARB,PURA,RTN4,MYB,CAPRIN1,ACVR2B,JARID2,FERMT2,PRRC2C,RBPJ,CRKL,GRM7,COL18A1,DDX3Y,DCLK1,SMURF1,QKI,DLL1,NAV1,SGK1,PLEKHA…
mir-15b-5p	GO	GO:0051301	Cell division	28	527	0.39	0.0024	9606.ENSP00000227507,9606.ENSP00000254950,9606.ENSP00000260363,9606.ENSP00000261254,9606.ENSP00000262643,9606.ENSP00000264157,9606.ENSP00000264710,9606.ENSP00000265734,9606.ENSP00000265748,9606.ENSP00000284523,9606.ENSP00000285018,9606.ENSP00000303706,9606.ENSP00000337226,9606.ENSP00000339585,9606.ENSP00000348984,9606.ENSP00000352264,9606.ENSP00000354916,9606.ENSP00000358867,9606.ENSP00000360540,…	CCND1,VPS4A,KIF23,CCND2,CCNE1,CCNT2,RAB10,CDK6,ANLN,WNT3A,WNT7A,CDC25A,CDCA4,ZNF449,SON,CD2AP,CDC14A,GNAI3,CEP55,ACTR2,PAFAH1B1,SEH1L,WEE1,RACGAP1,LATS1,IST1,TUBA1A,CDC42
mir-15b-5p	GO	GO:0000902	Cell morphogenesis	30	708	0.29	0.034	9606.ENSP00000194530,9606.ENSP00000261716,9606.ENSP00000264710,9606.ENSP00000265362,9606.ENSP00000284523,9606.ENSP00000284981,9606.ENSP00000285018,9606.ENSP00000295731,9606.ENSP00000306253,9606.ENSP00000307078,9606.ENSP00000318486,9606.ENSP00000324857,9606.ENSP00000342858,9606.ENSP00000352798,9606.ENSP00000353846,9606.ENSP00000356832,9606.ENSP00000358309,9606.ENSP00000359729,9606.ENSP00000378364,…	STRADB,TAOK1,RAB10,SEMA3A,WNT3A,APP,WNT7A,IHH,ITPR1,KIF5B,CDK5R1,SEMA6D,FERMT2,COL18A1,DCLK1,SGK1,EPHA7,SLC9A6,SLC11A2,PAFAH1B1,BCL2,RELN,KIF5C,WEE1,TENM2,PIK3R1,LATS1,IST1,YAP1,CDC42
mir-15b-5p	GO	GO:0008283	Cell population proliferation	32	712	0.31	0.0106	9606.ENSP00000227507,9606.ENSP00000241416,9606.ENSP00000250405,9606.ENSP00000261349,9606.ENSP00000264498,9606.ENSP00000264710,9606.ENSP00000266987,9606.ENSP00000284523,9606.ENSP00000285018,9606.ENSP00000290551,9606.ENSP00000295731,9606.ENSP00000299259,9606.ENSP00000302486,9606.ENSP00000302625,9606.ENSP00000303706,9606.ENSP00000324890,9606.ENSP00000332296,9606.ENSP00000332706,9606.ENSP00000341280,…	CCND1,ACVR2A,BCL2L2,LRP6,FGF2,RAB10,TARBP2,WNT3A,WNT7A,BTG2,IHH,COPS2,MAP2K1,AXIN2,CDC25A,CD28,RARB,PURA,JARID2,RBPJ,BTRC,SH2D2A,PAFAH1B1,BCL2,HIPK2,CHEK1,RACGAP1,ZNRF3,RASSF5,KANK1,YAP1,EYA1
mir-15b-5p	GO	GO:0007166	Cell surface receptor signaling pathway	73	2040	0.21	0.0022	9606.ENSP00000005178,9606.ENSP00000227507,9606.ENSP00000241416,9606.ENSP00000250405,9606.ENSP00000261349,9606.ENSP00000261537,9606.ENSP00000261593,9606.ENSP00000262158,9606.ENSP00000262435,9606.ENSP00000262643,9606.ENSP00000264431,9606.ENSP00000264498,9606.ENSP00000265362,9606.ENSP00000265734,9606.ENSP00000280154,9606.ENSP00000280377,9606.ENSP00000280527,9606.ENSP00000283228,9606.ENSP00000284523,…	PDK4,CCND1,ACVR2A,BCL2L2,LRP6,MIB1,RNF138,SMAD7,SMURF2,CCNE1,RAPGEF2,FGF2,SEMA3A,CDK6,PDCD4,USP15,CRIM1,PTPRR,WNT3A,APP,WNT7A,IHH,SPRYD3,AXIN2,INSR,ADRB2,CDK5R1,SEMA6D,CD28,MTMR4,PAPPA,LRRFIP2,ACVR2B,FERMT2,RBPJ,CRKL,RSPO3,GRM7,SMURF1,DLL1,PLEKHA1,EPHA7,SHOC2,BTRC,SLC9A6,TGIF2,EDA,AMER1,TLE4,RECK,SKI,PTPRD,PAFAH1B1,SOCS6,BCL2,HIPK2,AMOTL1,CYLD,RELN,FGFR1,PIK3R1,IKBKB,SMAD5,ZNRF3,ARHGDIA,TMEM100,F…
mir-15b-5p	GO	GO:0007267	Cell-cell signaling	49	1079	0.32	0.00025	9606.ENSP00000011473,9606.ENSP00000227507,9606.ENSP00000255224,9606.ENSP00000261349,9606.ENSP00000261593,9606.ENSP00000261601,9606.ENSP00000262435,9606.ENSP00000262461,9606.ENSP00000262643,9606.ENSP00000263934,9606.ENSP00000264498,9606.ENSP00000284523,9606.ENSP00000285018,9606.ENSP00000292211,9606.ENSP00000295731,9606.ENSP00000302625,9606.ENSP00000318486,9606.ENSP00000338727,9606.ENSP00000340361,…	SYPL1,CCND1,SYT4,LRP6,RNF138,USP14,SMURF2,SLC12A2,CCNE1,KIF1B,FGF2,WNT3A,WNT7A,UBE2Q1,IHH,AXIN2,CDK5R1,LRRFIP2,ACVR2B,FERMT2,CRKL,RSPO3,GRM7,HTR4,SMURF1,DLL1,RAB11FIP2,STXBP3,BTRC,SNCG,EDA,AMER1,TLE4,RECK,RPS6KA3,PTPRD,PAFAH1B1,AMOTL1,CYLD,SYNJ1,RNF10,TENM2,UNC13A,PTH,HTR2A,ZNRF3,YAP1,DDX3X,CDC42
mir-15b-5p	GO	GO:0016043	Cellular component organization	154	5436	0.11	0.0103	9606.ENSP00000001146,9606.ENSP00000025301,9606.ENSP00000061240,9606.ENSP00000202967,9606.ENSP00000230354,9606.ENSP00000237264,9606.ENSP00000243457,9606.ENSP00000246747,9606.ENSP00000247178,9606.ENSP00000247271,9606.ENSP00000250405,9606.ENSP00000254950,9606.ENSP00000255224,9606.ENSP00000256737,9606.ENSP00000258198,9606.ENSP00000260363,9606.ENSP00000261441,9606.ENSP00000261667,9606.ENSP00000261716,…	CYP26B1,AKAP11,TLL1,SIRT4,TBP,TBPL1,KCNJ2,ARL2,ATG14,OMG,BCL2L2,VPS4A,SYT4,ANO3,DYNC1LI2,KIF23,RSBN1,KPNA3,TAOK1,SMAD7,KMT2C,TRAM1,SLC12A2,CCNE1,MED26,RAPGEF2,RAB10,SEMA3A,ANLN,BTAF1,TARBP2,EMC4,CBX4,WNT3A,APP,WNT7A,ADAMTS3,WIPI2,BTG2,ACOX1,PEX13,IHH,KMT2D,SPRYD3,AXIN2,INSR,ADRB2,PPM1D,KIF5B,CBX2,CDK5R1,AQP11,NAPG,SEMA6D,COL12A1,CARM1,PURA,FAM91A1,RTN4,MYB,JARID2,FERMT2,PRRC2C,ARHGAP12,CRKL,WNK3,…
mir-15b-5p	GO	GO:0071840	Cellular component organization or biogenesis	156	5639	0.1	0.0244	9606.ENSP00000001146,9606.ENSP00000025301,9606.ENSP00000061240,9606.ENSP00000202967,9606.ENSP00000230354,9606.ENSP00000237264,9606.ENSP00000243457,9606.ENSP00000246747,9606.ENSP00000247178,9606.ENSP00000247271,9606.ENSP00000250405,9606.ENSP00000254950,9606.ENSP00000255224,9606.ENSP00000256737,9606.ENSP00000258198,9606.ENSP00000260363,9606.ENSP00000261167,9606.ENSP00000261441,9606.ENSP00000261667,…	CYP26B1,AKAP11,TLL1,SIRT4,TBP,TBPL1,KCNJ2,ARL2,ATG14,OMG,BCL2L2,VPS4A,SYT4,ANO3,DYNC1LI2,KIF23,WBP11,RSBN1,KPNA3,TAOK1,SMAD7,KMT2C,TRAM1,SLC12A2,CCNE1,MED26,RAPGEF2,RAB10,SEMA3A,ANLN,BTAF1,TARBP2,EMC4,CBX4,WNT3A,APP,WNT7A,ADAMTS3,WIPI2,BTG2,ACOX1,PEX13,IHH,KMT2D,SPRYD3,AXIN2,INSR,ADRB2,PPM1D,KIF5B,CBX2,ZNF622,CDK5R1,AQP11,NAPG,SEMA6D,COL12A1,CARM1,PURA,FAM91A1,RTN4,MYB,JARID2,FERMT2,PRRC2C,ARHGAP…
mir-15b-5p	GO	GO:0051641	Cellular localization	89	2677	0.18	0.0035	9606.ENSP00000025301,9606.ENSP00000194530,9606.ENSP00000229314,9606.ENSP00000246747,9606.ENSP00000247178,9606.ENSP00000248975,9606.ENSP00000250405,9606.ENSP00000252512,9606.ENSP00000254950,9606.ENSP00000255224,9606.ENSP00000256737,9606.ENSP00000261349,9606.ENSP00000261667,9606.ENSP00000262213,9606.ENSP00000262904,9606.ENSP00000263256,9606.ENSP00000263934,9606.ENSP00000264431,9606.ENSP00000264710,…	AKAP11,STRADB,GOLT1B,ARL2,ATG14,YWHAH,BCL2L2,XPO7,VPS4A,SYT4,ANO3,LRP6,KPNA3,TRAM1,E2F3,DESI1,KIF1B,RAPGEF2,RAB10,EMC4,WNT3A,APP,WNT7A,WIPI2,UBE2Q1,PEX13,AXIN2,ADRB2,KIF5B,TSPAN5,ZMAT3,AQP11,NAPG,PPM1A,PURA,FAM91A1,RTN4,ACVR2B,JARID2,FERMT2,NUP50,WNK3,HNRNPA2B1,AP2A1,DCLK1,SMURF1,IPO9,LRIG2,HDGF,PLEKHA1,RAB11FIP2,STXBP3,CEP55,AMOT,SNCG,KIF3B,ACTR2,IPO7,NRBP1,TMCC1,SLC11A2,SNX16,PAFAH1B1,BCL2,SEC2…
mir-15b-5p	GO	GO:0044265	Cellular macromolecule catabolic process	43	786	0.4	1.7e-05	9606.ENSP00000219313,9606.ENSP00000219689,9606.ENSP00000254950,9606.ENSP00000259939,9606.ENSP00000261537,9606.ENSP00000261601,9606.ENSP00000261658,9606.ENSP00000262435,9606.ENSP00000265742,9606.ENSP00000280377,9606.ENSP00000301962,9606.ENSP00000302625,9606.ENSP00000317872,9606.ENSP00000323879,9606.ENSP00000328187,9606.ENSP00000343001,9606.ENSP00000348714,9606.ENSP00000350708,9606.ENSP00000352264,…	PSMD7,USP31,VPS4A,RNF144B,MIB1,USP14,BFAR,SMURF2,ANKIB1,USP15,USP42,AXIN2,RBBP6,ZNRF2,FBXO21,UBE4B,AREL1,RAD23B,CD2AP,SMURF1,COP1,CACUL1,BTRC,AGO4,PPP1R11,ARIH1,UBQLNL,USP3,HECTD1,USP25,UBE4A,CYLD,UBR3,TBL1XR1,PPP2R5C,CUL2,CNOT6L,CLOCK,RNF217,ZNRF3,FBXW7,DCP1A,CSDE1
mir-15b-5p	GO	GO:0044237	Cellular metabolic process	201	6568	0.15	2.73e-06	9606.ENSP00000001146,9606.ENSP00000005178,9606.ENSP00000075120,9606.ENSP00000174618,9606.ENSP00000194530,9606.ENSP00000202967,9606.ENSP00000219313,9606.ENSP00000219689,9606.ENSP00000225719,9606.ENSP00000227507,9606.ENSP00000228437,9606.ENSP00000230354,9606.ENSP00000237264,9606.ENSP00000237853,9606.ENSP00000241416,9606.ENSP00000247178,9606.ENSP00000254950,9606.ENSP00000259939,9606.ENSP00000261167,…	CYP26B1,PDK4,SLC2A3,MNT,STRADB,SIRT4,PSMD7,USP31,CPD,CCND1,PRDM4,TBP,TBPL1,ELL2,ACVR2A,ATG14,VPS4A,RNF144B,WBP11,CDK17,MIB1,RNF138,USP14,BFAR,TAOK1,SMAD7,KMT2C,N4BP1,SMURF2,SPTLC1,CCNE1,ELL,E2F3,TCF3,MED26,CCNT2,FGF2,MGAT4A,GALNT7,PRKAR2A,CDK6,ANKIB1,CPEB3,RBM6,TARBP2,CBFA2T3,GALNT1,SIK1,USP15,CRIM1,PTPRR,WNT3A,APP,LSM11,IPPK,WIPI2,BTG2,ACOX1,PEX13,IHH,SNRK,COPS2,KMT2D,USP42,MAP2K1,AXIN2,CDC25A,I…
mir-15b-5p	GO	GO:0009987	Cellular process	364	14826	0.05	0.00024	9606.ENSP00000001146,9606.ENSP00000004531,9606.ENSP00000005178,9606.ENSP00000011473,9606.ENSP00000025301,9606.ENSP00000061240,9606.ENSP00000075120,9606.ENSP00000174618,9606.ENSP00000194530,9606.ENSP00000202967,9606.ENSP00000219313,9606.ENSP00000219689,9606.ENSP00000220597,9606.ENSP00000225719,9606.ENSP00000227507,9606.ENSP00000228437,9606.ENSP00000229314,9606.ENSP00000229955,9606.ENSP00000230354,…	CYP26B1,SLC7A2,PDK4,SYPL1,AKAP11,TLL1,SLC2A3,MNT,STRADB,SIRT4,PSMD7,USP31,PAG1,CPD,CCND1,PRDM4,GOLT1B,GPR63,TBP,TBPL1,ELL2,ACVR2A,KCNJ2,ARL2,ATG14,OMG,YWHAH,BCL2L2,SALL1,XPO7,VPS4A,SYT4,ANO3,DYNC1LI2,RNF144B,KIF23,WBP11,CDK17,CCND2,LRP6,RSBN1,MIB1,RNF138,USP14,BFAR,KPNA3,TAOK1,SMAD7,KMT2C,TRAM1,MOB3B,N4BP1,SMURF2,SLC12A2,SPTLC1,CCNE1,ELL,E2F3,TCF3,DESI1,MED26,KIF1B,CCNT2,RASGEF1B,RAPGEF2,FGF2,RAB…
mir-15b-5p	GO	GO:0070887	Cellular response to chemical stimulus	81	2609	0.15	0.0418	9606.ENSP00000001146,9606.ENSP00000005178,9606.ENSP00000202967,9606.ENSP00000227507,9606.ENSP00000241416,9606.ENSP00000248975,9606.ENSP00000250405,9606.ENSP00000255224,9606.ENSP00000258198,9606.ENSP00000261349,9606.ENSP00000262158,9606.ENSP00000262461,9606.ENSP00000264431,9606.ENSP00000264498,9606.ENSP00000264710,9606.ENSP00000265997,9606.ENSP00000280154,9606.ENSP00000280377,9606.ENSP00000284523,…	CYP26B1,PDK4,SIRT4,CCND1,ACVR2A,YWHAH,BCL2L2,SYT4,DYNC1LI2,LRP6,SMAD7,SLC12A2,RAPGEF2,FGF2,RAB10,CPEB3,PDCD4,USP15,WNT3A,APP,WNT7A,AXIN2,INSR,FASN,ADRB2,KIF5B,ZNF622,CDK5R1,MTMR4,PPM1A,RARB,RTN4,ACVR2B,JARID2,FERMT2,RBPJ,CRKL,WNK3,PLSCR4,RAD23B,MYLK,HTR4,SMURF1,EGLN1,SGK1,HDGF,PLEKHA1,RAB11FIP2,SHOC2,GNAI3,STXBP3,BTRC,PIM1,EDA,TLE4,ACTR2,SKI,SLC11A2,AK4,BCL2,MYO5A,HIPK2,CHEK1,FGFR1,SESN1,RBFOX2,A…
mir-15b-5p	GO	GO:0071495	Cellular response to endogenous stimulus	45	1103	0.27	0.0052	9606.ENSP00000005178,9606.ENSP00000241416,9606.ENSP00000248975,9606.ENSP00000250405,9606.ENSP00000258198,9606.ENSP00000262158,9606.ENSP00000264431,9606.ENSP00000264498,9606.ENSP00000264710,9606.ENSP00000265997,9606.ENSP00000280154,9606.ENSP00000280377,9606.ENSP00000284981,9606.ENSP00000285018,9606.ENSP00000302625,9606.ENSP00000303830,9606.ENSP00000305372,9606.ENSP00000325285,9606.ENSP00000327255,…	PDK4,ACVR2A,YWHAH,BCL2L2,DYNC1LI2,SMAD7,RAPGEF2,FGF2,RAB10,CPEB3,PDCD4,USP15,APP,WNT7A,AXIN2,INSR,ADRB2,MTMR4,PPM1A,RARB,ACVR2B,FERMT2,CRKL,HTR4,SMURF1,SGK1,SHOC2,GNAI3,ACTR2,SKI,MYO5A,HIPK2,CHEK1,FGFR1,SESN1,RBFOX2,PIK3R1,PTH,LATS1,HTR2A,SMAD5,CPEB2,TMEM100,YAP1,GHR
mir-15b-5p	GO	GO:0071310	Cellular response to organic substance	68	2019	0.19	0.0171	9606.ENSP00000001146,9606.ENSP00000005178,9606.ENSP00000227507,9606.ENSP00000241416,9606.ENSP00000248975,9606.ENSP00000250405,9606.ENSP00000258198,9606.ENSP00000261349,9606.ENSP00000262158,9606.ENSP00000262461,9606.ENSP00000264431,9606.ENSP00000264498,9606.ENSP00000264710,9606.ENSP00000265997,9606.ENSP00000280154,9606.ENSP00000280377,9606.ENSP00000284523,9606.ENSP00000284981,9606.ENSP00000285018,…	CYP26B1,PDK4,CCND1,ACVR2A,YWHAH,BCL2L2,DYNC1LI2,LRP6,SMAD7,SLC12A2,RAPGEF2,FGF2,RAB10,CPEB3,PDCD4,USP15,WNT3A,APP,WNT7A,AXIN2,INSR,FASN,ADRB2,KIF5B,MTMR4,PPM1A,RARB,ACVR2B,JARID2,FERMT2,CRKL,PLSCR4,RAD23B,HTR4,SMURF1,SGK1,HDGF,RAB11FIP2,SHOC2,GNAI3,STXBP3,BTRC,PIM1,EDA,TLE4,ACTR2,SKI,BCL2,MYO5A,HIPK2,CHEK1,FGFR1,SESN1,RBFOX2,ABL2,PIK3R1,IKBKB,PTH,LATS1,HTR2A,SMAD5,CPEB2,LITAF,TMEM100,YAP1,GHR,ZCC…
mir-15b-5p	GO	GO:0051716	Cellular response to stimulus	183	6357	0.12	0.00071	9606.ENSP00000001146,9606.ENSP00000005178,9606.ENSP00000025301,9606.ENSP00000174618,9606.ENSP00000194530,9606.ENSP00000202967,9606.ENSP00000220597,9606.ENSP00000227507,9606.ENSP00000229955,9606.ENSP00000241416,9606.ENSP00000243457,9606.ENSP00000247178,9606.ENSP00000247271,9606.ENSP00000248975,9606.ENSP00000250405,9606.ENSP00000254950,9606.ENSP00000255224,9606.ENSP00000258198,9606.ENSP00000261254,…	CYP26B1,PDK4,AKAP11,MNT,STRADB,SIRT4,PAG1,CCND1,GPR63,ACVR2A,KCNJ2,ATG14,OMG,YWHAH,BCL2L2,VPS4A,SYT4,DYNC1LI2,CCND2,LRP6,MIB1,RNF138,TAOK1,SMAD7,MOB3B,N4BP1,SMURF2,SLC12A2,CCNE1,RASGEF1B,RAPGEF2,FGF2,RAB10,SEMA3A,PRKAR2A,CDK6,CPEB3,SIK1,PDCD4,USP15,CRIM1,PTPRR,WNT3A,APP,WNT7A,WIPI2,BTG2,IHH,SNRK,CREBRF,COPS2,NFATC3,SPRYD3,MAP2K1,AXIN2,CDC25A,INSR,FASN,ADRB2,ITPR1,PPM1D,KIF5B,ZNF622,ARHGAP32,ZMAT3…
mir-15b-5p	GO	GO:0033554	Cellular response to stress	61	1572	0.25	0.0013	9606.ENSP00000005178,9606.ENSP00000174618,9606.ENSP00000194530,9606.ENSP00000202967,9606.ENSP00000227507,9606.ENSP00000247178,9606.ENSP00000247271,9606.ENSP00000250405,9606.ENSP00000261593,9606.ENSP00000261716,9606.ENSP00000270162,9606.ENSP00000288828,9606.ENSP00000290551,9606.ENSP00000296953,9606.ENSP00000302486,9606.ENSP00000306253,9606.ENSP00000306682,9606.ENSP00000310042,9606.ENSP00000311221,…	PDK4,MNT,STRADB,SIRT4,CCND1,ATG14,OMG,BCL2L2,RNF138,TAOK1,SIK1,WIPI2,BTG2,CREBRF,MAP2K1,ITPR1,PPM1D,ZNF622,ZMAT3,RBBP6,E2F7,RTN4,UBE4B,RBPJ,CRKL,WNK3,RAD23B,MYLK,EGLN1,SGK1,PLEKHA1,RBM24,RPS6KA3,USP3,CHD2,SLC11A2,AK4,PAFAH1B1,BCL2,SEH1L,MTMR3,PDIA6,HIPK2,UBE4A,CHEK1,SESN1,HMGA1,TLK1,GABARAPL1,PPP2R5C,STK33,CLOCK,PIK3R1,IKBKB,CPEB2,DYRK1B,FBXW7,YAP1,CHAC1,DDX3X,EYA1
mir-15b-5p	Reactome	HSA-2262752	Cellular responses to stress	32	747	0.29	0.0352	9606.ENSP00000219313,9606.ENSP00000258198,9606.ENSP00000262643,9606.ENSP00000262904,9606.ENSP00000265734,9606.ENSP00000269397,9606.ENSP00000296464,9606.ENSP00000296953,9606.ENSP00000308750,9606.ENSP00000325690,9606.ENSP00000344903,9606.ENSP00000345895,9606.ENSP00000354947,9606.ENSP00000355601,9606.ENSP00000357189,9606.ENSP00000359206,9606.ENSP00000362306,9606.ENSP00000364003,9606.ENSP00000364591,…	PSMD7,DYNC1LI2,CCNE1,E2F3,CDK6,CBX4,HSPA4L,CREBRF,CBX2,CARM1,MAFK,NUP50,CAPZA2,EGLN1,HDGF,BTRC,AGO4,AMER1,TSPYL2,RPS6KA3,SEH1L,PDIA6,SESN1,HIGD1A,HMGA1,TNRC6B,TBL1XR1,CUL2,CLOCK,TUBA1A,CHAC1,AKT3
mir-15b-5p	KEGG	hsa04218	Cellular senescence	15	150	0.66	0.00045	9606.ENSP00000227507,9606.ENSP00000261254,9606.ENSP00000262643,9606.ENSP00000262904,9606.ENSP00000265734,9606.ENSP00000300659,9606.ENSP00000302486,9606.ENSP00000303706,9606.ENSP00000306253,9606.ENSP00000359206,9606.ENSP00000385571,9606.ENSP00000391090,9606.ENSP00000428056,9606.ENSP00000462099,9606.ENSP00000500582	CCND1,CCND2,CCNE1,E2F3,CDK6,NFATC3,MAP2K1,CDC25A,ITPR1,BTRC,HIPK2,CHEK1,PIK3R1,RASSF5,AKT3
mir-15b-5p	GO	GO:0007417	Central nervous system development	39	1035	0.24	0.0462	9606.ENSP00000248975,9606.ENSP00000250405,9606.ENSP00000251020,9606.ENSP00000261349,9606.ENSP00000261716,9606.ENSP00000264431,9606.ENSP00000264498,9606.ENSP00000265362,9606.ENSP00000265734,9606.ENSP00000284523,9606.ENSP00000284981,9606.ENSP00000285018,9606.ENSP00000290551,9606.ENSP00000295030,9606.ENSP00000297375,9606.ENSP00000302486,9606.ENSP00000318486,9606.ENSP00000324857,9606.ENSP00000332296,…	YWHAH,BCL2L2,SALL1,LRP6,TAOK1,RAPGEF2,FGF2,SEMA3A,CDK6,WNT3A,APP,WNT7A,BTG2,PEX13,EN2,MAP2K1,CDK5R1,SEMA6D,RARB,RTN4,JARID2,RBPJ,CRKL,DCLK1,DLL1,EPHA7,GNAI3,STXBP3,SKI,RPS6KA3,PAFAH1B1,BCL2,RELN,EZH1,SYNJ1,PAFAH1B2,ZFHX3,CDC42,AKT3
mir-15b-5p	GO	GO:0043009	Chordate embryonic development	31	654	0.34	0.0059	9606.ENSP00000241416,9606.ENSP00000261349,9606.ENSP00000261537,9606.ENSP00000262041,9606.ENSP00000262809,9606.ENSP00000283228,9606.ENSP00000284523,9606.ENSP00000286657,9606.ENSP00000295731,9606.ENSP00000299259,9606.ENSP00000302486,9606.ENSP00000302625,9606.ENSP00000303758,9606.ENSP00000317872,9606.ENSP00000323246,9606.ENSP00000337838,9606.ENSP00000345206,9606.ENSP00000349131,9606.ENSP00000355601,…	ACVR2A,LRP6,MIB1,MEOX2,ELL,PTPRR,WNT3A,ADAMTS3,IHH,COPS2,MAP2K1,AXIN2,LUZP1,RBBP6,E2F7,RTN4,RBPJ,RSPO3,EGLN1,DLL1,AMOT,SKI,HECTD1,CHEK1,FGFR1,TBL1XR1,LATS1,YTHDC1,TMEM100,YAP1,EYA1
mir-15b-5p	GO	GO:0006325	Chromatin organization	29	612	0.34	0.0096	9606.ENSP00000261441,9606.ENSP00000262189,9606.ENSP00000265990,9606.ENSP00000269397,9606.ENSP00000301067,9606.ENSP00000306682,9606.ENSP00000308750,9606.ENSP00000325690,9606.ENSP00000339992,9606.ENSP00000341280,9606.ENSP00000362824,9606.ENSP00000362931,9606.ENSP00000364591,9606.ENSP00000369681,9606.ENSP00000376204,9606.ENSP00000377747,9606.ENSP00000384899,9606.ENSP00000391090,9606.ENSP00000397259,…	RSBN1,KMT2C,BTAF1,CBX4,KMT2D,PPM1D,CBX2,CARM1,MYB,JARID2,OGT,SRPK1,TSPYL2,USP3,ASH1L,CHD2,GATAD2A,CHEK1,ATXN7L3,HMGA1,EZH1,TBL1XR1,TLK1,UBN2,BCL7A,MSL1,YTHDC1,PHF19,EYA1
mir-15b-5p	GO	GO:0051276	Chromosome organization	41	968	0.29	0.0051	9606.ENSP00000254950,9606.ENSP00000260363,9606.ENSP00000261441,9606.ENSP00000262189,9606.ENSP00000262643,9606.ENSP00000265990,9606.ENSP00000269397,9606.ENSP00000301067,9606.ENSP00000302625,9606.ENSP00000306682,9606.ENSP00000308750,9606.ENSP00000325690,9606.ENSP00000332706,9606.ENSP00000339992,9606.ENSP00000341280,9606.ENSP00000346694,9606.ENSP00000362306,9606.ENSP00000362824,9606.ENSP00000362931,…	VPS4A,KIF23,RSBN1,KMT2C,CCNE1,BTAF1,CBX4,KMT2D,AXIN2,PPM1D,CBX2,CARM1,PURA,MYB,JARID2,HNRNPA2B1,AGO4,OGT,SRPK1,TSPYL2,USP3,ASH1L,CHD2,SEH1L,GATAD2A,CHEK1,ATXN7L3,HMGA1,RACGAP1,EZH1,TBL1XR1,TLK1,UBN2,LATS1,BCL7A,MSL1,YTHDC1,FBXW7,PHF19,DDX3X,EYA1
mir-15b-5p	KEGG	hsa05220	Chronic myeloid leukemia	8	75	0.69	0.0079	9606.ENSP00000227507,9606.ENSP00000262904,9606.ENSP00000265734,9606.ENSP00000302486,9606.ENSP00000346300,9606.ENSP00000428056,9606.ENSP00000430684,9606.ENSP00000500582	CCND1,E2F3,CDK6,MAP2K1,CRKL,PIK3R1,IKBKB,AKT3
mir-15b-5p	GO	GO:0072359	Circulatory system development	44	901	0.35	0.00015	9606.ENSP00000251020,9606.ENSP00000261537,9606.ENSP00000262041,9606.ENSP00000262158,9606.ENSP00000264431,9606.ENSP00000264498,9606.ENSP00000270162,9606.ENSP00000280154,9606.ENSP00000284523,9606.ENSP00000285018,9606.ENSP00000295731,9606.ENSP00000299084,9606.ENSP00000302486,9606.ENSP00000302625,9606.ENSP00000303758,9606.ENSP00000303830,9606.ENSP00000323246,9606.ENSP00000332296,9606.ENSP00000337838,…	SALL1,MIB1,MEOX2,SMAD7,RAPGEF2,FGF2,SIK1,PDCD4,WNT3A,WNT7A,IHH,SPRED1,MAP2K1,AXIN2,LUZP1,INSR,E2F7,RARB,RTN4,ACVR2B,JARID2,RBPJ,CRKL,RSPO3,COL18A1,MYLK,QKI,EGLN1,DLL1,AMOT,NEBL,RECK,RBM24,SH2D2A,HECTD1,AMOTL1,APLN,SMAD5,TMEM100,FBXW7,YAP1,AP2B1,EYA1,CDC42
mir-15b-5p	Reactome	HSA-983169	Class I MHC mediated antigen processing & presentation	20	376	0.39	0.0362	9606.ENSP00000219313,9606.ENSP00000247178,9606.ENSP00000259939,9606.ENSP00000261593,9606.ENSP00000262435,9606.ENSP00000292211,9606.ENSP00000317872,9606.ENSP00000323879,9606.ENSP00000328187,9606.ENSP00000348714,9606.ENSP00000354621,9606.ENSP00000359206,9606.ENSP00000381823,9606.ENSP00000382269,9606.ENSP00000387362,9606.ENSP00000414095,9606.ENSP00000428698,9606.ENSP00000430684,9606.ENSP00000474725,…	PSMD7,ATG14,RNF144B,RNF138,SMURF2,UBE2Q1,RBBP6,ZNRF2,FBXO21,AREL1,SMURF1,BTRC,SEC24A,HECTD1,UBE4A,CUL2,RNF217,IKBKB,FBXW7,GAN
mir-15b-5p	KEGG	hsa04934	Cushing syndrome	11	153	0.52	0.0131	9606.ENSP00000227507,9606.ENSP00000262643,9606.ENSP00000262904,9606.ENSP00000265734,9606.ENSP00000284523,9606.ENSP00000285018,9606.ENSP00000301067,9606.ENSP00000302486,9606.ENSP00000302625,9606.ENSP00000306253,9606.ENSP00000358867	CCND1,CCNE1,E2F3,CDK6,WNT3A,WNT7A,KMT2D,MAP2K1,AXIN2,ITPR1,GNAI3
mir-15b-5p	Reactome	HSA-9661069	Defective binding of RB1 mutants to E2F1,(E2F2, E2F3)	5	17	1.13	0.0136	9606.ENSP00000227507,9606.ENSP00000261254,9606.ENSP00000262643,9606.ENSP00000262904,9606.ENSP00000265734	CCND1,CCND2,CCNE1,E2F3,CDK6
mir-15b-5p	GO	GO:0098935	Dendritic transport	4	13	1.15	0.0235	9606.ENSP00000307078,9606.ENSP00000332706,9606.ENSP00000364864,9606.ENSP00000393379	KIF5B,PURA,KIF3B,KIF5C
mir-15b-5p	GO	GO:0016311	Dephosphorylation	15	242	0.45	0.0261	9606.ENSP00000283228,9606.ENSP00000303706,9606.ENSP00000306682,9606.ENSP00000325285,9606.ENSP00000327255,9606.ENSP00000354916,9606.ENSP00000359206,9606.ENSP00000363667,9606.ENSP00000370593,9606.ENSP00000381185,9606.ENSP00000384651,9606.ENSP00000392147,9606.ENSP00000409667,9606.ENSP00000412324,9606.ENSP00000496255	PTPRR,CDC25A,PPM1D,MTMR4,PPM1A,CDC14A,BTRC,PTPN3,PTPRD,BCL2,MTMR3,PPP6C,SYNJ1,PPP2R5C,EYA1
mir-15b-5p	GO	GO:0048589	Developmental growth	23	412	0.41	0.0054	9606.ENSP00000251020,9606.ENSP00000265362,9606.ENSP00000266987,9606.ENSP00000284523,9606.ENSP00000284981,9606.ENSP00000285018,9606.ENSP00000295731,9606.ENSP00000299259,9606.ENSP00000301067,9606.ENSP00000317872,9606.ENSP00000325546,9606.ENSP00000332296,9606.ENSP00000340361,9606.ENSP00000341280,9606.ENSP00000353846,9606.ENSP00000355718,9606.ENSP00000357986,9606.ENSP00000359729,9606.ENSP00000381185,…	SALL1,SEMA3A,TARBP2,WNT3A,APP,WNT7A,IHH,COPS2,KMT2D,RBBP6,PLAG1,RARB,ACVR2B,JARID2,DCLK1,DLL1,PLEKHA1,SLC9A6,BCL2,CHEK1,TBL1XR1,IST1,YAP1
mir-15b-5p	GO	GO:0032502	Developmental process	179	5657	0.16	3.11e-06	9606.ENSP00000001146,9606.ENSP00000061240,9606.ENSP00000194530,9606.ENSP00000227507,9606.ENSP00000237264,9606.ENSP00000241416,9606.ENSP00000247271,9606.ENSP00000248975,9606.ENSP00000250405,9606.ENSP00000251020,9606.ENSP00000254950,9606.ENSP00000255224,9606.ENSP00000261349,9606.ENSP00000261537,9606.ENSP00000261716,9606.ENSP00000262041,9606.ENSP00000262158,9606.ENSP00000262461,9606.ENSP00000262809,…	CYP26B1,TLL1,STRADB,CCND1,TBPL1,ACVR2A,OMG,YWHAH,BCL2L2,SALL1,VPS4A,SYT4,LRP6,MIB1,TAOK1,MEOX2,SMAD7,SLC12A2,ELL,TCF3,CCNT2,RAPGEF2,FGF2,RAB10,AFF4,SEMA3A,CDK6,ANLN,TARBP2,CBFA2T3,SIK1,PDCD4,CRIM1,PTPRR,HOXA10,WNT3A,APP,WNT7A,ADAMTS3,BTG2,UBE2Q1,ACOX1,PEX13,IHH,SNRK,EN2,ZHX1,SPRED1,COPS2,KMT2D,USP42,MAP2K1,AXIN2,LUZP1,INSR,FASN,ADRB2,ITPR1,KIF5B,CBX2,STOX2,RBBP6,CDK5R1,AQP11,SOBP,E2F7,SEMA6D,CD28…
mir-15b-5p	GO	GO:0003006	Developmental process involved in reproduction	41	1023	0.26	0.0132	9606.ENSP00000001146,9606.ENSP00000227507,9606.ENSP00000237264,9606.ENSP00000241416,9606.ENSP00000250405,9606.ENSP00000251020,9606.ENSP00000265343,9606.ENSP00000266987,9606.ENSP00000283921,9606.ENSP00000285018,9606.ENSP00000293217,9606.ENSP00000295731,9606.ENSP00000301067,9606.ENSP00000301962,9606.ENSP00000302486,9606.ENSP00000303830,9606.ENSP00000308750,9606.ENSP00000311257,9606.ENSP00000323246,…	CYP26B1,CCND1,TBPL1,ACVR2A,BCL2L2,SALL1,AFF4,TARBP2,HOXA10,WNT7A,ACOX1,IHH,KMT2D,USP42,MAP2K1,INSR,CBX2,STOX2,E2F7,PLAG1,ZNF449,RBPJ,CRKL,RSPO3,RAD23B,QKI,EGLN1,PLEKHA1,AGO4,SRPK1,ASH1L,PAFAH1B1,BCL2,HECTD1,RACGAP1,CLOCK,MYBL1,PAFAH1B2,SMAD5,YTHDC1,CSDE1
mir-15b-5p	Reactome	HSA-1643685	Disease	66	1702	0.25	0.0063	9606.ENSP00000001146,9606.ENSP00000219313,9606.ENSP00000227507,9606.ENSP00000230354,9606.ENSP00000247178,9606.ENSP00000248975,9606.ENSP00000254950,9606.ENSP00000256737,9606.ENSP00000258198,9606.ENSP00000261254,9606.ENSP00000261349,9606.ENSP00000261537,9606.ENSP00000261667,9606.ENSP00000262643,9606.ENSP00000262809,9606.ENSP00000262904,9606.ENSP00000264157,9606.ENSP00000264498,9606.ENSP00000264968,…	CYP26B1,PSMD7,CCND1,TBP,ATG14,YWHAH,VPS4A,ANO3,DYNC1LI2,CCND2,LRP6,MIB1,KPNA3,CCNE1,ELL,E2F3,CCNT2,FGF2,MGAT4A,PRKAR2A,CDK6,GALNT1,WNT3A,APP,ADAMTS3,IHH,SPRED1,MAP2K1,CDC25A,ITPR1,KIF5B,CDK5R1,CD28,RBPJ,NUP50,AP2A1,QKI,DLL1,SHOC2,GNAI3,BTRC,SLC9A6,PIM1,SRPK1,AMER1,ACTR2,SLC11A2,SEC24A,MYO5A,SEH1L,GATAD2A,FGFR1,SLC4A4,HMGA1,TBL1XR1,PPP2R5C,PIK3R1,SLC20A2,IKBKB,TUBA1A,FBXW7,KANK1,ZMYM2,AP2B1,CDC42,…
mir-15b-5p	Reactome	HSA-5663202	Diseases of signal transduction by growth factor receptors and second messengers	24	430	0.41	0.0121	9606.ENSP00000219313,9606.ENSP00000261349,9606.ENSP00000261537,9606.ENSP00000264498,9606.ENSP00000284523,9606.ENSP00000295731,9606.ENSP00000299084,9606.ENSP00000302486,9606.ENSP00000307078,9606.ENSP00000324890,9606.ENSP00000345206,9606.ENSP00000355094,9606.ENSP00000355718,9606.ENSP00000358464,9606.ENSP00000362608,9606.ENSP00000364003,9606.ENSP00000393312,9606.ENSP00000405574,9606.ENSP00000412324,…	PSMD7,LRP6,MIB1,FGF2,WNT3A,IHH,SPRED1,MAP2K1,KIF5B,CD28,RBPJ,QKI,DLL1,SHOC2,PIM1,AMER1,FGFR1,TBL1XR1,PPP2R5C,PIK3R1,FBXW7,KANK1,ZMYM2,AKT3
mir-15b-5p	Reactome	HSA-2173788	Downregulation of TGF-beta receptor signaling	5	26	0.94	0.0429	9606.ENSP00000262158,9606.ENSP00000262435,9606.ENSP00000280377,9606.ENSP00000325285,9606.ENSP00000354621	SMAD7,SMURF2,USP15,MTMR4,SMURF1
mir-15b-5p	Reactome	HSA-9754119	Drug-mediated inhibition of CDK4/CDK6 activity	3	5	1.44	0.0439	9606.ENSP00000227507,9606.ENSP00000261254,9606.ENSP00000265734	CCND1,CCND2,CDK6
mir-15b-5p	GO	GO:0009790	Embryo development	49	1049	0.33	0.00013	9606.ENSP00000001146,9606.ENSP00000241416,9606.ENSP00000251020,9606.ENSP00000261349,9606.ENSP00000261537,9606.ENSP00000262041,9606.ENSP00000262809,9606.ENSP00000264498,9606.ENSP00000283228,9606.ENSP00000283921,9606.ENSP00000284523,9606.ENSP00000285018,9606.ENSP00000286657,9606.ENSP00000295731,9606.ENSP00000297375,9606.ENSP00000299259,9606.ENSP00000302486,9606.ENSP00000302625,9606.ENSP00000303758,…	CYP26B1,ACVR2A,SALL1,LRP6,MIB1,MEOX2,ELL,FGF2,PTPRR,HOXA10,WNT3A,WNT7A,ADAMTS3,IHH,EN2,COPS2,MAP2K1,AXIN2,LUZP1,STOX2,RBBP6,CDK5R1,SOBP,E2F7,COL12A1,RARB,RTN4,ACVR2B,RBPJ,RSPO3,EGLN1,DLL1,AMOT,RECK,SKI,HECTD1,HIPK2,CHEK1,APLN,FGFR1,UBR3,TBL1XR1,LATS1,SMAD5,YTHDC1,TMEM100,YAP1,EYA1,CDC42
mir-15b-5p	GO	GO:0009792	Embryo development ending in birth or egg hatching	35	676	0.38	0.00052	9606.ENSP00000241416,9606.ENSP00000261349,9606.ENSP00000261537,9606.ENSP00000262041,9606.ENSP00000262809,9606.ENSP00000264498,9606.ENSP00000283228,9606.ENSP00000284523,9606.ENSP00000286657,9606.ENSP00000295731,9606.ENSP00000299259,9606.ENSP00000302486,9606.ENSP00000302625,9606.ENSP00000303758,9606.ENSP00000311257,9606.ENSP00000317872,9606.ENSP00000318486,9606.ENSP00000323246,9606.ENSP00000337838,…	ACVR2A,LRP6,MIB1,MEOX2,ELL,FGF2,PTPRR,WNT3A,ADAMTS3,IHH,COPS2,MAP2K1,AXIN2,LUZP1,STOX2,RBBP6,CDK5R1,E2F7,RTN4,RBPJ,RSPO3,EGLN1,DLL1,AMOT,SKI,HECTD1,CHEK1,FGFR1,UBR3,TBL1XR1,LATS1,YTHDC1,TMEM100,YAP1,EYA1
mir-15b-5p	GO	GO:0048598	Embryonic morphogenesis	26	590	0.31	0.0428	9606.ENSP00000001146,9606.ENSP00000241416,9606.ENSP00000251020,9606.ENSP00000261537,9606.ENSP00000264498,9606.ENSP00000283921,9606.ENSP00000284523,9606.ENSP00000285018,9606.ENSP00000295731,9606.ENSP00000302486,9606.ENSP00000303758,9606.ENSP00000318900,9606.ENSP00000325146,9606.ENSP00000332296,9606.ENSP00000340361,9606.ENSP00000349131,9606.ENSP00000355718,9606.ENSP00000361027,9606.ENSP00000367202,…	CYP26B1,ACVR2A,SALL1,MIB1,FGF2,HOXA10,WNT3A,WNT7A,IHH,MAP2K1,LUZP1,SOBP,COL12A1,RARB,ACVR2B,RSPO3,DLL1,AMOT,RECK,SKI,HECTD1,HIPK2,APLN,LATS1,YAP1,EYA1
mir-15b-5p	KEGG	hsa01522	Endocrine resistance	8	94	0.59	0.0168	9606.ENSP00000227507,9606.ENSP00000262904,9606.ENSP00000302486,9606.ENSP00000325690,9606.ENSP00000355718,9606.ENSP00000381185,9606.ENSP00000428056,9606.ENSP00000500582	CCND1,E2F3,MAP2K1,CARM1,DLL1,BCL2,PIK3R1,AKT3
mir-15b-5p	GO	GO:0045446	Endothelial cell differentiation	8	82	0.65	0.0371	9606.ENSP00000264431,9606.ENSP00000304592,9606.ENSP00000340361,9606.ENSP00000345206,9606.ENSP00000352798,9606.ENSP00000355718,9606.ENSP00000359911,9606.ENSP00000465638	RAPGEF2,FASN,ACVR2B,RBPJ,COL18A1,DLL1,RAP2C,TMEM100
mir-15b-5p	GO	GO:0007167	Enzyme-linked receptor protein signaling pathway	31	641	0.35	0.0045	9606.ENSP00000005178,9606.ENSP00000241416,9606.ENSP00000262158,9606.ENSP00000262435,9606.ENSP00000264431,9606.ENSP00000264498,9606.ENSP00000280154,9606.ENSP00000280377,9606.ENSP00000280527,9606.ENSP00000283228,9606.ENSP00000303830,9606.ENSP00000305372,9606.ENSP00000318486,9606.ENSP00000325285,9606.ENSP00000340361,9606.ENSP00000342858,9606.ENSP00000346300,9606.ENSP00000354621,9606.ENSP00000357986,…	PDK4,ACVR2A,SMAD7,SMURF2,RAPGEF2,FGF2,PDCD4,USP15,CRIM1,PTPRR,INSR,ADRB2,CDK5R1,MTMR4,ACVR2B,FERMT2,CRKL,SMURF1,PLEKHA1,EPHA7,SHOC2,SLC9A6,TGIF2,SKI,PTPRD,HIPK2,FGFR1,PIK3R1,SMAD5,TMEM100,GHR
mir-15b-5p	GO	GO:0060429	Epithelium development	42	1069	0.26	0.0159	9606.ENSP00000001146,9606.ENSP00000227507,9606.ENSP00000251020,9606.ENSP00000261349,9606.ENSP00000261537,9606.ENSP00000262041,9606.ENSP00000262158,9606.ENSP00000264431,9606.ENSP00000264498,9606.ENSP00000264710,9606.ENSP00000265734,9606.ENSP00000284523,9606.ENSP00000285018,9606.ENSP00000295731,9606.ENSP00000302486,9606.ENSP00000302625,9606.ENSP00000303758,9606.ENSP00000304592,9606.ENSP00000317872,…	CYP26B1,CCND1,SALL1,LRP6,MIB1,MEOX2,SMAD7,RAPGEF2,FGF2,RAB10,CDK6,WNT3A,WNT7A,IHH,MAP2K1,AXIN2,LUZP1,FASN,RBBP6,AQP11,E2F7,RARB,ACVR2B,RBPJ,ARHGAP12,RSPO3,COL18A1,DLL1,EPHA7,BTRC,RAP2C,EDA,SKI,PAFAH1B1,BCL2,HECTD1,LATS1,SMAD5,TMEM100,YAP1,EYA1,CDC42
mir-15b-5p	KEGG	hsa05169	Epstein-Barr virus infection	11	192	0.42	0.0329	9606.ENSP00000219313,9606.ENSP00000227507,9606.ENSP00000261254,9606.ENSP00000262643,9606.ENSP00000262904,9606.ENSP00000265734,9606.ENSP00000345206,9606.ENSP00000381185,9606.ENSP00000428056,9606.ENSP00000430684,9606.ENSP00000500582	PSMD7,CCND1,CCND2,CCNE1,E2F3,CDK6,RBPJ,BCL2,PIK3R1,IKBKB,AKT3
mir-15b-5p	GO	GO:0030010	Establishment of cell polarity	10	127	0.56	0.0395	9606.ENSP00000001146,9606.ENSP00000264710,9606.ENSP00000285018,9606.ENSP00000346300,9606.ENSP00000358200,9606.ENSP00000361027,9606.ENSP00000380378,9606.ENSP00000387739,9606.ENSP00000402084,9606.ENSP00000497733	CYP26B1,RAB10,WNT7A,CRKL,RAB11FIP2,AMOT,PAFAH1B1,AMOTL1,WEE1,CDC42
mir-15b-5p	GO	GO:0051649	Establishment of localization in cell	61	1756	0.2	0.0169	9606.ENSP00000194530,9606.ENSP00000229314,9606.ENSP00000247178,9606.ENSP00000248975,9606.ENSP00000250405,9606.ENSP00000252512,9606.ENSP00000254950,9606.ENSP00000255224,9606.ENSP00000256737,9606.ENSP00000261349,9606.ENSP00000261667,9606.ENSP00000262213,9606.ENSP00000262904,9606.ENSP00000263256,9606.ENSP00000263934,9606.ENSP00000264710,9606.ENSP00000284523,9606.ENSP00000284981,9606.ENSP00000285018,…	STRADB,GOLT1B,ATG14,YWHAH,BCL2L2,XPO7,VPS4A,SYT4,ANO3,LRP6,KPNA3,TRAM1,E2F3,DESI1,KIF1B,RAB10,WNT3A,APP,WNT7A,PEX13,ADRB2,KIF5B,AQP11,NAPG,PPM1A,PURA,FAM91A1,NUP50,HNRNPA2B1,AP2A1,DCLK1,SMURF1,IPO9,RAB11FIP2,STXBP3,SNCG,KIF3B,ACTR2,IPO7,NRBP1,TMCC1,SLC11A2,SNX16,PAFAH1B1,BCL2,SEC24A,MYO5A,SEH1L,PPP6C,KIF5C,SYNJ1,TLK1,PIK3R1,UNC13A,GGA3,TUBA1A,YTHDC1,AP2B1,CASK,KCNN4,CDC42
mir-15b-5p	Reactome	HSA-983231	Factors involved in megakaryocyte development and platelet production	13	155	0.58	0.013	9606.ENSP00000260363,9606.ENSP00000263934,9606.ENSP00000265563,9606.ENSP00000307078,9606.ENSP00000339992,9606.ENSP00000344903,9606.ENSP00000354878,9606.ENSP00000354947,9606.ENSP00000364864,9606.ENSP00000402084,9606.ENSP00000404190,9606.ENSP00000439020,9606.ENSP00000497733	KIF23,KIF1B,PRKAR2A,KIF5B,MYB,MAFK,KIF21A,CAPZA2,KIF3B,WEE1,RACGAP1,TUBA1A,CDC42
mir-15b-5p	KEGG	hsa04510	Focal adhesion	11	195	0.41	0.0359	9606.ENSP00000227507,9606.ENSP00000261254,9606.ENSP00000302486,9606.ENSP00000346300,9606.ENSP00000353452,9606.ENSP00000371897,9606.ENSP00000381185,9606.ENSP00000392423,9606.ENSP00000428056,9606.ENSP00000497733,9606.ENSP00000500582	CCND1,CCND2,MAP2K1,CRKL,MYLK,ARHGAP5,BCL2,RELN,PIK3R1,CDC42,AKT3
mir-15b-5p	GO	GO:0030900	Forebrain development	20	391	0.37	0.0328	9606.ENSP00000251020,9606.ENSP00000264431,9606.ENSP00000264498,9606.ENSP00000265362,9606.ENSP00000265734,9606.ENSP00000284523,9606.ENSP00000284981,9606.ENSP00000285018,9606.ENSP00000290551,9606.ENSP00000295030,9606.ENSP00000318486,9606.ENSP00000332296,9606.ENSP00000337838,9606.ENSP00000345206,9606.ENSP00000346300,9606.ENSP00000353846,9606.ENSP00000367797,9606.ENSP00000380378,9606.ENSP00000392423,…	SALL1,RAPGEF2,FGF2,SEMA3A,CDK6,WNT3A,APP,WNT7A,BTG2,PEX13,CDK5R1,RARB,RTN4,RBPJ,CRKL,DCLK1,SKI,PAFAH1B1,RELN,EZH1
mir-15b-5p	KEGG	hsa04068	FoxO signaling pathway	9	126	0.51	0.021	9606.ENSP00000227507,9606.ENSP00000261254,9606.ENSP00000302486,9606.ENSP00000303830,9606.ENSP00000356832,9606.ENSP00000411256,9606.ENSP00000428056,9606.ENSP00000430684,9606.ENSP00000500582	CCND1,CCND2,MAP2K1,INSR,SGK1,GABARAPL1,PIK3R1,IKBKB,AKT3
mir-15b-5p	GO	GO:0000082	G1/S transition of mitotic cell cycle	13	86	0.84	3.52e-05	9606.ENSP00000227507,9606.ENSP00000261211,9606.ENSP00000261254,9606.ENSP00000262643,9606.ENSP00000262904,9606.ENSP00000265734,9606.ENSP00000303706,9606.ENSP00000323246,9606.ENSP00000358147,9606.ENSP00000381185,9606.ENSP00000392147,9606.ENSP00000414095,9606.ENSP00000437550	CCND1,CDK17,CCND2,CCNE1,E2F3,CDK6,CDC25A,E2F7,CACUL1,BCL2,PPP6C,CUL2,LATS1
mir-15b-5p	KEGG	hsa05226	Gastric cancer	13	146	0.61	0.0026	9606.ENSP00000227507,9606.ENSP00000261349,9606.ENSP00000262643,9606.ENSP00000262904,9606.ENSP00000264498,9606.ENSP00000284523,9606.ENSP00000285018,9606.ENSP00000302486,9606.ENSP00000302625,9606.ENSP00000332296,9606.ENSP00000381185,9606.ENSP00000428056,9606.ENSP00000500582	CCND1,LRP6,CCNE1,E2F3,FGF2,WNT3A,WNT7A,MAP2K1,AXIN2,RARB,BCL2,PIK3R1,AKT3
mir-15b-5p	Reactome	HSA-74160	Gene expression (Transcription)	59	1476	0.26	0.0063	9606.ENSP00000075120,9606.ENSP00000219313,9606.ENSP00000227507,9606.ENSP00000230354,9606.ENSP00000237853,9606.ENSP00000248975,9606.ENSP00000261254,9606.ENSP00000262158,9606.ENSP00000262189,9606.ENSP00000262435,9606.ENSP00000262643,9606.ENSP00000262809,9606.ENSP00000262965,9606.ENSP00000263390,9606.ENSP00000264157,9606.ENSP00000265343,9606.ENSP00000265734,9606.ENSP00000266987,9606.ENSP00000269397,…	SLC2A3,PSMD7,CCND1,TBP,ELL2,YWHAH,CCND2,SMAD7,KMT2C,SMURF2,CCNE1,ELL,TCF3,MED26,CCNT2,AFF4,CDK6,TARBP2,CBX4,LSM11,BTG2,IHH,KMT2D,PPM1D,CBX2,CDK5R1,E2F7,CARM1,PPM1A,RARB,MYB,JARID2,RBPJ,NUP50,RSPO3,SMURF1,DLL1,SGK1,POU2F1,AGO4,TGIF2,POLR3F,SKI,NRBP1,SEH1L,GATAD2A,HIPK2,CHEK1,SESN1,TNRC6B,TBL1XR1,PPP2R5C,CNOT6L,MYBL1,FBXW7,YAP1,PHF19,ZFHX3,AKT3
mir-15b-5p	GO	GO:0048699	Generation of neurons	48	1131	0.29	0.0014	9606.ENSP00000227507,9606.ENSP00000247271,9606.ENSP00000251020,9606.ENSP00000261349,9606.ENSP00000261537,9606.ENSP00000261716,9606.ENSP00000264431,9606.ENSP00000264498,9606.ENSP00000264710,9606.ENSP00000265362,9606.ENSP00000265734,9606.ENSP00000284523,9606.ENSP00000284981,9606.ENSP00000285018,9606.ENSP00000290551,9606.ENSP00000295030,9606.ENSP00000295731,9606.ENSP00000297375,9606.ENSP00000299259,…	CCND1,OMG,SALL1,LRP6,MIB1,TAOK1,RAPGEF2,FGF2,RAB10,SEMA3A,CDK6,WNT3A,APP,WNT7A,BTG2,PEX13,IHH,EN2,COPS2,MAP2K1,KIF5B,CDK5R1,SEMA6D,RTN4,RBPJ,CRKL,GRM7,DCLK1,DLL1,NAV1,SGK1,EPHA7,SLC9A6,TGIF2,PTPRD,SLC11A2,PAFAH1B1,BCL2,HIPK2,RELN,FGFR1,KIF5C,WEE1,RACGAP1,TENM2,IST1,EYA1,CDC42
mir-15b-5p	Reactome	HSA-212436	Generic Transcription Pathway	48	1215	0.26	0.0136	9606.ENSP00000075120,9606.ENSP00000219313,9606.ENSP00000227507,9606.ENSP00000230354,9606.ENSP00000248975,9606.ENSP00000261254,9606.ENSP00000262158,9606.ENSP00000262189,9606.ENSP00000262435,9606.ENSP00000262643,9606.ENSP00000262809,9606.ENSP00000262965,9606.ENSP00000263390,9606.ENSP00000264157,9606.ENSP00000265734,9606.ENSP00000269397,9606.ENSP00000290551,9606.ENSP00000295731,9606.ENSP00000301067,…	SLC2A3,PSMD7,CCND1,TBP,YWHAH,CCND2,SMAD7,KMT2C,SMURF2,CCNE1,ELL,TCF3,MED26,CCNT2,CDK6,CBX4,BTG2,IHH,KMT2D,PPM1D,CBX2,CDK5R1,E2F7,CARM1,PPM1A,RARB,MYB,RBPJ,RSPO3,SMURF1,DLL1,SGK1,AGO4,TGIF2,SKI,NRBP1,GATAD2A,HIPK2,CHEK1,SESN1,TNRC6B,TBL1XR1,PPP2R5C,CNOT6L,FBXW7,YAP1,ZFHX3,AKT3
mir-15b-5p	GO	GO:0048732	Gland development	22	419	0.38	0.0145	9606.ENSP00000227507,9606.ENSP00000251020,9606.ENSP00000264498,9606.ENSP00000283921,9606.ENSP00000284523,9606.ENSP00000295731,9606.ENSP00000302486,9606.ENSP00000303830,9606.ENSP00000304592,9606.ENSP00000323246,9606.ENSP00000325546,9606.ENSP00000341280,9606.ENSP00000345206,9606.ENSP00000346300,9606.ENSP00000359206,9606.ENSP00000363667,9606.ENSP00000363680,9606.ENSP00000371897,9606.ENSP00000376204,…	CCND1,SALL1,FGF2,HOXA10,WNT3A,IHH,MAP2K1,INSR,FASN,E2F7,PLAG1,JARID2,RBPJ,CRKL,BTRC,PTPN3,EDA,ARHGAP5,ASH1L,BCL2,APLN,LATS1
mir-15b-5p	KEGG	hsa05214	Glioma	6	71	0.59	0.0408	9606.ENSP00000227507,9606.ENSP00000262904,9606.ENSP00000265734,9606.ENSP00000302486,9606.ENSP00000428056,9606.ENSP00000500582	CCND1,E2F3,CDK6,MAP2K1,PIK3R1,AKT3
mir-15b-5p	Reactome	HSA-8856688	Golgi-to-ER retrograde transport	13	133	0.65	0.0063	9606.ENSP00000258198,9606.ENSP00000260363,9606.ENSP00000263934,9606.ENSP00000269195,9606.ENSP00000307078,9606.ENSP00000324628,9606.ENSP00000354878,9606.ENSP00000354947,9606.ENSP00000364864,9606.ENSP00000380378,9606.ENSP00000404190,9606.ENSP00000435289,9606.ENSP00000439020	DYNC1LI2,KIF23,KIF1B,GALNT1,KIF5B,NAPG,KIF21A,CAPZA2,KIF3B,PAFAH1B1,RACGAP1,PAFAH1B2,TUBA1A
mir-15b-5p	GO	GO:0060322	Head development	38	823	0.33	0.002	9606.ENSP00000248975,9606.ENSP00000250405,9606.ENSP00000251020,9606.ENSP00000261349,9606.ENSP00000264431,9606.ENSP00000264498,9606.ENSP00000265362,9606.ENSP00000265734,9606.ENSP00000284523,9606.ENSP00000284981,9606.ENSP00000285018,9606.ENSP00000290551,9606.ENSP00000295030,9606.ENSP00000295731,9606.ENSP00000297375,9606.ENSP00000302486,9606.ENSP00000318486,9606.ENSP00000324857,9606.ENSP00000332296,…	YWHAH,BCL2L2,SALL1,LRP6,RAPGEF2,FGF2,SEMA3A,CDK6,WNT3A,APP,WNT7A,BTG2,PEX13,IHH,EN2,MAP2K1,CDK5R1,SEMA6D,RARB,RTN4,RBPJ,CRKL,DCLK1,DLL1,PLEKHA1,EPHA7,GNAI3,STXBP3,SKI,PAFAH1B1,BCL2,RELN,EZH1,SYNJ1,PAFAH1B2,ZFHX3,CDC42,AKT3
mir-15b-5p	GO	GO:0007507	Heart development	31	548	0.41	0.00037	9606.ENSP00000251020,9606.ENSP00000261537,9606.ENSP00000262158,9606.ENSP00000264498,9606.ENSP00000270162,9606.ENSP00000280154,9606.ENSP00000284523,9606.ENSP00000295731,9606.ENSP00000299084,9606.ENSP00000302486,9606.ENSP00000302625,9606.ENSP00000303758,9606.ENSP00000303830,9606.ENSP00000332296,9606.ENSP00000337838,9606.ENSP00000340361,9606.ENSP00000341280,9606.ENSP00000345206,9606.ENSP00000346300,…	SALL1,MIB1,SMAD7,FGF2,SIK1,PDCD4,WNT3A,IHH,SPRED1,MAP2K1,AXIN2,LUZP1,INSR,RARB,RTN4,ACVR2B,JARID2,RBPJ,CRKL,EGLN1,DLL1,NEBL,RBM24,HECTD1,APLN,SMAD5,TMEM100,YAP1,AP2B1,EYA1,CDC42
mir-15b-5p	GO	GO:0003007	Heart morphogenesis	16	247	0.47	0.0122	9606.ENSP00000261537,9606.ENSP00000262158,9606.ENSP00000280154,9606.ENSP00000284523,9606.ENSP00000295731,9606.ENSP00000302625,9606.ENSP00000303830,9606.ENSP00000337838,9606.ENSP00000345206,9606.ENSP00000346300,9606.ENSP00000355601,9606.ENSP00000355718,9606.ENSP00000465638,9606.ENSP00000478927,9606.ENSP00000496255,9606.ENSP00000497733	MIB1,SMAD7,PDCD4,WNT3A,IHH,AXIN2,INSR,RTN4,RBPJ,CRKL,EGLN1,DLL1,TMEM100,YAP1,EYA1,CDC42
mir-15b-5p	KEGG	hsa04340	Hedgehog signaling pathway	7	46	0.84	0.0054	9606.ENSP00000227507,9606.ENSP00000261254,9606.ENSP00000262435,9606.ENSP00000295731,9606.ENSP00000354621,9606.ENSP00000359206,9606.ENSP00000381185	CCND1,CCND2,SMURF2,IHH,SMURF1,BTRC,BCL2
mir-15b-5p	KEGG	hsa05225	Hepatocellular carcinoma	10	161	0.45	0.0298	9606.ENSP00000227507,9606.ENSP00000261349,9606.ENSP00000262904,9606.ENSP00000265734,9606.ENSP00000284523,9606.ENSP00000285018,9606.ENSP00000302486,9606.ENSP00000302625,9606.ENSP00000428056,9606.ENSP00000500582	CCND1,LRP6,E2F3,CDK6,WNT3A,WNT7A,MAP2K1,AXIN2,PIK3R1,AKT3
mir-15b-5p	KEGG	hsa04066	HIF-1 signaling pathway	8	102	0.56	0.021	9606.ENSP00000302486,9606.ENSP00000303830,9606.ENSP00000355601,9606.ENSP00000381185,9606.ENSP00000414095,9606.ENSP00000428056,9606.ENSP00000498083,9606.ENSP00000500582	MAP2K1,INSR,EGLN1,BCL2,CUL2,PIK3R1,MKNK1,AKT3
mir-15b-5p	KEGG	hsa04390	Hippo signaling pathway	11	154	0.51	0.0132	9606.ENSP00000227507,9606.ENSP00000248975,9606.ENSP00000261254,9606.ENSP00000262158,9606.ENSP00000284523,9606.ENSP00000285018,9606.ENSP00000302625,9606.ENSP00000359206,9606.ENSP00000361027,9606.ENSP00000437550,9606.ENSP00000478927	CCND1,YWHAH,CCND2,SMAD7,WNT3A,WNT7A,AXIN2,BTRC,AMOT,LATS1,YAP1
mir-15b-5p	GO	GO:0021766	Hippocampus development	8	84	0.64	0.0418	9606.ENSP00000265734,9606.ENSP00000284523,9606.ENSP00000290551,9606.ENSP00000318486,9606.ENSP00000346300,9606.ENSP00000380378,9606.ENSP00000392423,9606.ENSP00000404658	CDK6,WNT3A,BTG2,CDK5R1,CRKL,PAFAH1B1,RELN,EZH1
mir-15b-5p	KEGG	hsa05170	Human immunodeficiency virus 1 infection	12	203	0.43	0.0209	9606.ENSP00000300659,9606.ENSP00000302486,9606.ENSP00000306253,9606.ENSP00000346300,9606.ENSP00000358867,9606.ENSP00000359206,9606.ENSP00000381185,9606.ENSP00000391090,9606.ENSP00000402084,9606.ENSP00000428056,9606.ENSP00000430684,9606.ENSP00000500582	NFATC3,MAP2K1,ITPR1,CRKL,GNAI3,BTRC,BCL2,CHEK1,WEE1,PIK3R1,IKBKB,AKT3
mir-15b-5p	KEGG	hsa05165	Human papillomavirus infection	17	324	0.38	0.0132	9606.ENSP00000227507,9606.ENSP00000230354,9606.ENSP00000237264,9606.ENSP00000261254,9606.ENSP00000262643,9606.ENSP00000265734,9606.ENSP00000284523,9606.ENSP00000285018,9606.ENSP00000302486,9606.ENSP00000302625,9606.ENSP00000345206,9606.ENSP00000392423,9606.ENSP00000412324,9606.ENSP00000428056,9606.ENSP00000430684,9606.ENSP00000497733,9606.ENSP00000500582	CCND1,TBP,TBPL1,CCND2,CCNE1,CDK6,WNT3A,WNT7A,MAP2K1,AXIN2,RBPJ,RELN,PPP2R5C,PIK3R1,IKBKB,CDC42,AKT3
mir-15b-5p	KEGG	hsa05166	Human T-cell leukemia virus 1 infection	13	210	0.45	0.0132	9606.ENSP00000227507,9606.ENSP00000230354,9606.ENSP00000237264,9606.ENSP00000261254,9606.ENSP00000262643,9606.ENSP00000262904,9606.ENSP00000262965,9606.ENSP00000300659,9606.ENSP00000302486,9606.ENSP00000391090,9606.ENSP00000428056,9606.ENSP00000430684,9606.ENSP00000500582	CCND1,TBP,TBPL1,CCND2,CCNE1,E2F3,TCF3,NFATC3,MAP2K1,CHEK1,PIK3R1,IKBKB,AKT3
mir-15b-5p	Reactome	HSA-168256	Immune System	71	1979	0.22	0.0094	9606.ENSP00000075120,9606.ENSP00000219313,9606.ENSP00000220597,9606.ENSP00000227507,9606.ENSP00000247178,9606.ENSP00000258198,9606.ENSP00000259939,9606.ENSP00000260363,9606.ENSP00000261593,9606.ENSP00000261601,9606.ENSP00000261667,9606.ENSP00000262158,9606.ENSP00000262384,9606.ENSP00000262435,9606.ENSP00000264498,9606.ENSP00000264710,9606.ENSP00000267460,9606.ENSP00000280154,9606.ENSP00000284981,…	SLC2A3,PSMD7,PAG1,CCND1,ATG14,DYNC1LI2,RNF144B,KIF23,RNF138,USP14,KPNA3,SMAD7,N4BP1,SMURF2,FGF2,RAB10,PELI2,PDCD4,APP,UBE2Q1,NFATC3,MAP2K1,ITPR1,KIF5B,RBBP6,ZNRF2,CD28,FBXO21,NUP50,BPIFA1,CRKL,HNRNPA2B1,AREL1,AP2A1,SMURF1,CAPZA2,POU2F1,BTRC,RAP2C,PIM1,EDA,KIF3B,POLR3F,ACTR2,RPS6KA3,ARIH1,SOCS6,BCL2,SEC24A,MYO5A,HECTD1,SEH1L,UBE4A,CYLD,RACGAP1,PPP2R5C,CUL2,ABL2,PIK3R1,RNF217,IKBKB,PAFAH1B2,IST1,TU…
mir-15b-5p	GO	GO:0001701	In utero embryonic development	22	393	0.41	0.0072	9606.ENSP00000261537,9606.ENSP00000262809,9606.ENSP00000283228,9606.ENSP00000284523,9606.ENSP00000286657,9606.ENSP00000295731,9606.ENSP00000299259,9606.ENSP00000302486,9606.ENSP00000317872,9606.ENSP00000323246,9606.ENSP00000337838,9606.ENSP00000345206,9606.ENSP00000349131,9606.ENSP00000355601,9606.ENSP00000361027,9606.ENSP00000382269,9606.ENSP00000391090,9606.ENSP00000405574,9606.ENSP00000437550,…	MIB1,ELL,PTPRR,WNT3A,ADAMTS3,IHH,COPS2,MAP2K1,RBBP6,E2F7,RTN4,RBPJ,RSPO3,EGLN1,AMOT,HECTD1,CHEK1,TBL1XR1,LATS1,YTHDC1,TMEM100,YAP1
mir-15b-5p	KEGG	hsa04910	Insulin signaling pathway	10	132	0.54	0.0132	9606.ENSP00000265563,9606.ENSP00000302486,9606.ENSP00000303830,9606.ENSP00000304592,9606.ENSP00000346300,9606.ENSP00000362643,9606.ENSP00000428056,9606.ENSP00000430684,9606.ENSP00000498083,9606.ENSP00000500582	PRKAR2A,MAP2K1,INSR,FASN,CRKL,PHKA1,PIK3R1,IKBKB,MKNK1,AKT3
mir-15b-5p	GO	GO:0035556	Intracellular signal transduction	66	1518	0.3	2.39e-05	9606.ENSP00000025301,9606.ENSP00000194530,9606.ENSP00000220597,9606.ENSP00000227507,9606.ENSP00000250405,9606.ENSP00000254950,9606.ENSP00000261716,9606.ENSP00000264400,9606.ENSP00000264431,9606.ENSP00000264498,9606.ENSP00000265563,9606.ENSP00000270162,9606.ENSP00000284981,9606.ENSP00000296088,9606.ENSP00000300659,9606.ENSP00000302486,9606.ENSP00000306253,9606.ENSP00000306682,9606.ENSP00000310042,…	AKAP11,STRADB,PAG1,CCND1,BCL2L2,VPS4A,TAOK1,RASGEF1B,RAPGEF2,FGF2,PRKAR2A,SIK1,APP,SNRK,NFATC3,MAP2K1,ITPR1,PPM1D,ZNF622,ARHGAP32,E2F7,CD28,CRKL,WNK3,DCLK1,IVNS1ABP,SGK1,PLEKHA1,SHOC2,RAP2C,AMOT,OGT,SRPK1,PTPN3,RPS6KA3,NRBP1,ARHGAP5,LRRK1,ASH1L,PAFAH1B1,SOCS6,BCL2,HIPK2,CHEK1,CYLD,FGFR1,RACGAP1,TLK1,PPP2R5C,CUL2,STK33,CLOCK,TENM2,PIK3R1,IKBKB,PTH,LATS1,HTR2A,ARHGDIA,TMEM100,YAP1,CHAC1,DDX3X,CDC42…
mir-15b-5p	GO	GO:0046907	Intracellular transport	51	1365	0.23	0.0117	9606.ENSP00000194530,9606.ENSP00000229314,9606.ENSP00000247178,9606.ENSP00000248975,9606.ENSP00000250405,9606.ENSP00000252512,9606.ENSP00000254950,9606.ENSP00000255224,9606.ENSP00000261349,9606.ENSP00000261667,9606.ENSP00000262213,9606.ENSP00000262904,9606.ENSP00000263256,9606.ENSP00000263934,9606.ENSP00000264710,9606.ENSP00000284981,9606.ENSP00000295030,9606.ENSP00000305372,9606.ENSP00000307078,…	STRADB,GOLT1B,ATG14,YWHAH,BCL2L2,XPO7,VPS4A,SYT4,LRP6,KPNA3,TRAM1,E2F3,DESI1,KIF1B,RAB10,APP,PEX13,ADRB2,KIF5B,AQP11,NAPG,PPM1A,PURA,FAM91A1,NUP50,HNRNPA2B1,AP2A1,DCLK1,SMURF1,IPO9,STXBP3,KIF3B,ACTR2,IPO7,NRBP1,TMCC1,SNX16,PAFAH1B1,BCL2,SEC24A,MYO5A,SEH1L,PPP6C,KIF5C,TLK1,PIK3R1,GGA3,TUBA1A,YTHDC1,AP2B1,CDC42
mir-15b-5p	KEGG	hsa05167	Kaposi sarcoma-associated herpesvirus infection	12	187	0.47	0.0138	9606.ENSP00000227507,9606.ENSP00000247178,9606.ENSP00000262904,9606.ENSP00000264498,9606.ENSP00000265734,9606.ENSP00000300659,9606.ENSP00000302486,9606.ENSP00000306253,9606.ENSP00000411256,9606.ENSP00000428056,9606.ENSP00000430684,9606.ENSP00000500582	CCND1,ATG14,E2F3,FGF2,CDK6,NFATC3,MAP2K1,ITPR1,GABARAPL1,PIK3R1,IKBKB,AKT3
mir-15b-5p	Reactome	HSA-983189	Kinesins	7	60	0.73	0.0447	9606.ENSP00000260363,9606.ENSP00000263934,9606.ENSP00000307078,9606.ENSP00000354878,9606.ENSP00000364864,9606.ENSP00000404190,9606.ENSP00000439020	KIF23,KIF1B,KIF5B,KIF21A,KIF3B,RACGAP1,TUBA1A
mir-15b-5p	GO	GO:0009057	Macromolecule catabolic process	49	989	0.36	3.27e-05	9606.ENSP00000219313,9606.ENSP00000219689,9606.ENSP00000254950,9606.ENSP00000259939,9606.ENSP00000261537,9606.ENSP00000261601,9606.ENSP00000261658,9606.ENSP00000262435,9606.ENSP00000264498,9606.ENSP00000265742,9606.ENSP00000280377,9606.ENSP00000301962,9606.ENSP00000302625,9606.ENSP00000317872,9606.ENSP00000323879,9606.ENSP00000328187,9606.ENSP00000330658,9606.ENSP00000343001,9606.ENSP00000348714,…	PSMD7,USP31,VPS4A,RNF144B,MIB1,USP14,BFAR,SMURF2,FGF2,ANKIB1,USP15,USP42,AXIN2,RBBP6,ZNRF2,FBXO21,PAPPA,UBE4B,AREL1,RAD23B,CD2AP,SMURF1,COP1,CACUL1,BTRC,AGO4,PPP1R11,ARIH1,UBQLNL,USP3,SOCS6,HECTD1,USP25,UBE4A,PISD,CYLD,UBR3,TBL1XR1,GABARAPL1,PPP2R5C,CUL2,CNOT6L,CLOCK,RNF217,GGA3,ZNRF3,FBXW7,DCP1A,CSDE1
mir-15b-5p	GO	GO:0033036	Macromolecule localization	78	2356	0.18	0.0106	9606.ENSP00000025301,9606.ENSP00000194530,9606.ENSP00000229314,9606.ENSP00000246747,9606.ENSP00000247178,9606.ENSP00000248975,9606.ENSP00000252512,9606.ENSP00000254950,9606.ENSP00000256737,9606.ENSP00000261349,9606.ENSP00000261667,9606.ENSP00000262213,9606.ENSP00000262904,9606.ENSP00000263256,9606.ENSP00000264431,9606.ENSP00000264710,9606.ENSP00000267750,9606.ENSP00000284523,9606.ENSP00000285018,…	AKAP11,STRADB,GOLT1B,ARL2,ATG14,YWHAH,XPO7,VPS4A,ANO3,LRP6,KPNA3,TRAM1,E2F3,DESI1,RAPGEF2,RAB10,EMC4,WNT3A,WNT7A,WIPI2,UBE2Q1,PEX13,AXIN2,KIF5B,TSPAN5,ZMAT3,AQP11,NAPG,PPM1A,FAM91A1,RTN4,ACVR2B,JARID2,FERMT2,NUP50,WNK3,HNRNPA2B1,PLSCR4,AP2A1,DCLK1,SMURF1,IPO9,QKI,LRIG2,HDGF,PLEKHA1,RAB11FIP2,STXBP3,CEP55,AMOT,SNCG,KIF3B,IPO7,SNX16,PAFAH1B1,SEC24A,MYO5A,HECTD1,SEH1L,ATG9A,RELN,KIF5C,TLK1,CDS2,PIK3…
mir-15b-5p	GO	GO:0043170	Macromolecule metabolic process	193	5781	0.18	1.04e-08	9606.ENSP00000005178,9606.ENSP00000061240,9606.ENSP00000174618,9606.ENSP00000194530,9606.ENSP00000202967,9606.ENSP00000219313,9606.ENSP00000219689,9606.ENSP00000225719,9606.ENSP00000227507,9606.ENSP00000228437,9606.ENSP00000230354,9606.ENSP00000237264,9606.ENSP00000237853,9606.ENSP00000241416,9606.ENSP00000247178,9606.ENSP00000254950,9606.ENSP00000259939,9606.ENSP00000261167,9606.ENSP00000261211,…	PDK4,TLL1,MNT,STRADB,SIRT4,PSMD7,USP31,CPD,CCND1,PRDM4,TBP,TBPL1,ELL2,ACVR2A,ATG14,VPS4A,RNF144B,WBP11,CDK17,MIB1,RNF138,USP14,BFAR,TAOK1,NAA25,SMAD7,KMT2C,N4BP1,SMURF2,CCNE1,ELL,E2F3,TCF3,DESI1,MED26,CCNT2,FGF2,MGAT4A,GALNT7,CDK6,ANKIB1,CPEB3,RBM6,TARBP2,PELI2,CBFA2T3,GALNT1,CBX4,SIK1,USP15,CRIM1,PTPRR,WNT3A,APP,LSM11,ADAMTS3,WIPI2,BTG2,UBE2Q1,IHH,SNRK,COPS2,KMT2D,USP42,MAP2K1,AXIN2,CDC25A,INSR,…
mir-15b-5p	GO	GO:0043412	Macromolecule modification	129	2898	0.31	5.05e-12	9606.ENSP00000005178,9606.ENSP00000194530,9606.ENSP00000202967,9606.ENSP00000219689,9606.ENSP00000227507,9606.ENSP00000228437,9606.ENSP00000230354,9606.ENSP00000241416,9606.ENSP00000247178,9606.ENSP00000259939,9606.ENSP00000261211,9606.ENSP00000261537,9606.ENSP00000261593,9606.ENSP00000261601,9606.ENSP00000261658,9606.ENSP00000261716,9606.ENSP00000261745,9606.ENSP00000262158,9606.ENSP00000262189,…	PDK4,STRADB,SIRT4,USP31,CCND1,PRDM4,TBP,ACVR2A,ATG14,RNF144B,CDK17,MIB1,RNF138,USP14,BFAR,TAOK1,NAA25,SMAD7,KMT2C,SMURF2,CCNE1,DESI1,CCNT2,MGAT4A,GALNT7,CDK6,ANKIB1,PELI2,GALNT1,CBX4,SIK1,USP15,CRIM1,PTPRR,APP,WIPI2,BTG2,UBE2Q1,SNRK,COPS2,KMT2D,USP42,MAP2K1,CDC25A,INSR,PPM1D,RBBP6,CDK5R1,AQP11,ZNRF2,MTMR4,CARM1,PPM1A,FBXO21,ACVR2B,DYRK1A,UBE4B,WNK3,AREL1,MYLK,DCLK1,SMURF1,CDC14A,EGLN1,COP1,SGK1,E…
mir-15b-5p	KEGG	hsa04010	MAPK signaling pathway	15	286	0.38	0.0209	9606.ENSP00000261716,9606.ENSP00000264431,9606.ENSP00000264498,9606.ENSP00000283228,9606.ENSP00000300659,9606.ENSP00000302486,9606.ENSP00000303830,9606.ENSP00000327255,9606.ENSP00000346300,9606.ENSP00000368884,9606.ENSP00000393312,9606.ENSP00000430684,9606.ENSP00000497733,9606.ENSP00000498083,9606.ENSP00000500582	TAOK1,RAPGEF2,FGF2,PTPRR,NFATC3,MAP2K1,INSR,PPM1A,CRKL,RPS6KA3,FGFR1,IKBKB,CDC42,MKNK1,AKT3
mir-15b-5p	KEGG	hsa05162	Measles	9	137	0.48	0.0321	9606.ENSP00000227507,9606.ENSP00000261254,9606.ENSP00000262643,9606.ENSP00000265734,9606.ENSP00000324890,9606.ENSP00000381185,9606.ENSP00000428056,9606.ENSP00000430684,9606.ENSP00000500582	CCND1,CCND2,CCNE1,CDK6,CD28,BCL2,PIK3R1,IKBKB,AKT3
mir-15b-5p	KEGG	hsa05218	Melanoma	8	72	0.71	0.0079	9606.ENSP00000227507,9606.ENSP00000262904,9606.ENSP00000264498,9606.ENSP00000265734,9606.ENSP00000302486,9606.ENSP00000393312,9606.ENSP00000428056,9606.ENSP00000500582	CCND1,E2F3,FGF2,CDK6,MAP2K1,FGFR1,PIK3R1,AKT3
mir-15b-5p	Reactome	HSA-199991	Membrane Trafficking	30	626	0.34	0.0136	9606.ENSP00000225719,9606.ENSP00000248975,9606.ENSP00000254950,9606.ENSP00000258198,9606.ENSP00000260363,9606.ENSP00000263934,9606.ENSP00000264710,9606.ENSP00000269195,9606.ENSP00000284981,9606.ENSP00000299259,9606.ENSP00000305372,9606.ENSP00000307078,9606.ENSP00000324628,9606.ENSP00000351926,9606.ENSP00000354878,9606.ENSP00000354947,9606.ENSP00000359025,9606.ENSP00000364864,9606.ENSP00000367220,…	CPD,YWHAH,VPS4A,DYNC1LI2,KIF23,KIF1B,RAB10,GALNT1,APP,COPS2,ADRB2,KIF5B,NAPG,AP2A1,KIF21A,CAPZA2,STXBP3,KIF3B,ACTR2,PAFAH1B1,SEC24A,MYO5A,PPP6C,RACGAP1,SYNJ1,PAFAH1B2,GGA3,TUBA1A,AP2B1,AKT3
mir-15b-5p	GO	GO:0008152	Metabolic process	226	7988	0.11	7.43e-05	9606.ENSP00000001146,9606.ENSP00000005178,9606.ENSP00000061240,9606.ENSP00000075120,9606.ENSP00000174618,9606.ENSP00000194530,9606.ENSP00000202967,9606.ENSP00000219313,9606.ENSP00000219689,9606.ENSP00000225719,9606.ENSP00000227507,9606.ENSP00000228437,9606.ENSP00000230354,9606.ENSP00000237264,9606.ENSP00000237853,9606.ENSP00000241416,9606.ENSP00000247178,9606.ENSP00000248975,9606.ENSP00000254950,…	CYP26B1,PDK4,TLL1,SLC2A3,MNT,STRADB,SIRT4,PSMD7,USP31,CPD,CCND1,PRDM4,TBP,TBPL1,ELL2,ACVR2A,ATG14,YWHAH,VPS4A,RNF144B,WBP11,CDK17,MIB1,RNF138,USP14,BFAR,TAOK1,NAA25,SMAD7,KMT2C,N4BP1,SMURF2,SPTLC1,CCNE1,ELL,E2F3,TCF3,DESI1,MED26,CCNT2,FGF2,MGAT4A,GALNT7,PRKAR2A,CDK6,ANKIB1,CPEB3,RBM6,TARBP2,PELI2,CBFA2T3,GALNT1,CBX4,SIK1,USP15,CRIM1,PTPRR,WNT3A,APP,LSM11,ADAMTS3,IPPK,WIPI2,BTG2,UBE2Q1,ACOX1,PEX13…
mir-15b-5p	Reactome	HSA-2132295	MHC class II antigen presentation	10	122	0.57	0.0447	9606.ENSP00000258198,9606.ENSP00000260363,9606.ENSP00000307078,9606.ENSP00000351926,9606.ENSP00000354947,9606.ENSP00000364864,9606.ENSP00000381823,9606.ENSP00000404190,9606.ENSP00000439020,9606.ENSP00000483185	DYNC1LI2,KIF23,KIF5B,AP2A1,CAPZA2,KIF3B,SEC24A,RACGAP1,TUBA1A,AP2B1
mir-15b-5p	KEGG	hsa05206	MicroRNAs in cancer	17	159	0.69	8.32e-05	9606.ENSP00000227507,9606.ENSP00000250405,9606.ENSP00000260363,9606.ENSP00000261254,9606.ENSP00000262643,9606.ENSP00000262904,9606.ENSP00000265734,9606.ENSP00000280154,9606.ENSP00000284523,9606.ENSP00000302486,9606.ENSP00000303706,9606.ENSP00000346300,9606.ENSP00000362608,9606.ENSP00000367202,9606.ENSP00000381185,9606.ENSP00000428056,9606.ENSP00000430684	CCND1,BCL2L2,KIF23,CCND2,CCNE1,E2F3,CDK6,PDCD4,WNT3A,MAP2K1,CDC25A,CRKL,PIM1,RECK,BCL2,PIK3R1,IKBKB
mir-15b-5p	GO	GO:0000278	Mitotic cell cycle	33	631	0.38	0.00076	9606.ENSP00000227507,9606.ENSP00000254950,9606.ENSP00000260363,9606.ENSP00000261211,9606.ENSP00000261254,9606.ENSP00000261716,9606.ENSP00000262643,9606.ENSP00000262904,9606.ENSP00000265734,9606.ENSP00000265748,9606.ENSP00000284981,9606.ENSP00000303706,9606.ENSP00000306682,9606.ENSP00000323246,9606.ENSP00000339992,9606.ENSP00000348984,9606.ENSP00000358147,9606.ENSP00000360540,9606.ENSP00000364864,…	CCND1,VPS4A,KIF23,CDK17,CCND2,TAOK1,CCNE1,E2F3,CDK6,ANLN,APP,CDC25A,PPM1D,E2F7,MYB,SON,CACUL1,CEP55,KIF3B,USP3,PAFAH1B1,BCL2,SEH1L,CHEK1,PPP6C,WEE1,RACGAP1,PPP2R5C,CUL2,STK33,MYBL1,LATS1,TUBA1A
mir-15b-5p	GO	GO:0044772	Mitotic cell cycle phase transition	17	173	0.65	0.00011	9606.ENSP00000227507,9606.ENSP00000261211,9606.ENSP00000261254,9606.ENSP00000262643,9606.ENSP00000262904,9606.ENSP00000265734,9606.ENSP00000284981,9606.ENSP00000303706,9606.ENSP00000306682,9606.ENSP00000323246,9606.ENSP00000358147,9606.ENSP00000381185,9606.ENSP00000391090,9606.ENSP00000392147,9606.ENSP00000402084,9606.ENSP00000414095,9606.ENSP00000437550	CCND1,CDK17,CCND2,CCNE1,E2F3,CDK6,APP,CDC25A,PPM1D,E2F7,CACUL1,BCL2,CHEK1,PPP6C,WEE1,CUL2,LATS1
mir-15b-5p	GO	GO:1903047	Mitotic cell cycle process	29	537	0.39	0.0014	9606.ENSP00000227507,9606.ENSP00000254950,9606.ENSP00000260363,9606.ENSP00000261211,9606.ENSP00000261254,9606.ENSP00000261716,9606.ENSP00000262643,9606.ENSP00000262904,9606.ENSP00000265734,9606.ENSP00000265748,9606.ENSP00000284981,9606.ENSP00000303706,9606.ENSP00000306682,9606.ENSP00000323246,9606.ENSP00000348984,9606.ENSP00000358147,9606.ENSP00000360540,9606.ENSP00000364864,9606.ENSP00000380378,…	CCND1,VPS4A,KIF23,CDK17,CCND2,TAOK1,CCNE1,E2F3,CDK6,ANLN,APP,CDC25A,PPM1D,E2F7,SON,CACUL1,CEP55,KIF3B,PAFAH1B1,BCL2,SEH1L,CHEK1,PPP6C,WEE1,RACGAP1,PPP2R5C,CUL2,STK33,LATS1
mir-15b-5p	KEGG	hsa04150	mTOR signaling pathway	12	150	0.56	0.0073	9606.ENSP00000194530,9606.ENSP00000261349,9606.ENSP00000284523,9606.ENSP00000285018,9606.ENSP00000302486,9606.ENSP00000303830,9606.ENSP00000356832,9606.ENSP00000368884,9606.ENSP00000382779,9606.ENSP00000428056,9606.ENSP00000430684,9606.ENSP00000500582	STRADB,LRP6,WNT3A,WNT7A,MAP2K1,INSR,SGK1,RPS6KA3,SEH1L,PIK3R1,IKBKB,AKT3
mir-15b-5p	GO	GO:0007275	Multicellular organism development	147	4209	0.2	4.79e-07	9606.ENSP00000001146,9606.ENSP00000061240,9606.ENSP00000227507,9606.ENSP00000241416,9606.ENSP00000247271,9606.ENSP00000248975,9606.ENSP00000250405,9606.ENSP00000251020,9606.ENSP00000254950,9606.ENSP00000261349,9606.ENSP00000261537,9606.ENSP00000261716,9606.ENSP00000262041,9606.ENSP00000262158,9606.ENSP00000262809,9606.ENSP00000262965,9606.ENSP00000264431,9606.ENSP00000264498,9606.ENSP00000264710,…	CYP26B1,TLL1,CCND1,ACVR2A,OMG,YWHAH,BCL2L2,SALL1,VPS4A,LRP6,MIB1,TAOK1,MEOX2,SMAD7,ELL,TCF3,RAPGEF2,FGF2,RAB10,SEMA3A,CDK6,ANLN,CBFA2T3,SIK1,PDCD4,CRIM1,PTPRR,HOXA10,WNT3A,APP,WNT7A,ADAMTS3,BTG2,UBE2Q1,PEX13,IHH,SNRK,EN2,SPRED1,COPS2,MAP2K1,AXIN2,LUZP1,INSR,FASN,ITPR1,KIF5B,CBX2,STOX2,RBBP6,CDK5R1,AQP11,SOBP,E2F7,SEMA6D,CD28,COL12A1,PLAG1,RARB,PURA,RTN4,MYB,ACVR2B,DYRK1A,JARID2,FERMT2,PRRC2C,RBPJ…
mir-15b-5p	GO	GO:0032501	Multicellular organismal process	185	6490	0.12	0.0011	9606.ENSP00000001146,9606.ENSP00000004531,9606.ENSP00000025301,9606.ENSP00000061240,9606.ENSP00000075120,9606.ENSP00000227507,9606.ENSP00000237264,9606.ENSP00000241416,9606.ENSP00000243457,9606.ENSP00000247271,9606.ENSP00000248975,9606.ENSP00000250405,9606.ENSP00000251020,9606.ENSP00000254950,9606.ENSP00000255224,9606.ENSP00000261254,9606.ENSP00000261349,9606.ENSP00000261537,9606.ENSP00000261716,…	CYP26B1,SLC7A2,AKAP11,TLL1,SLC2A3,CCND1,TBPL1,ACVR2A,KCNJ2,OMG,YWHAH,BCL2L2,SALL1,VPS4A,SYT4,CCND2,LRP6,MIB1,TAOK1,MEOX2,SMAD7,SLC12A2,ELL,TCF3,RAPGEF2,FGF2,RAB10,AFF4,SEMA3A,CDK6,ANLN,CPEB3,TARBP2,CBFA2T3,SIK1,PDCD4,CRIM1,PTPRR,HOXA10,WNT3A,APP,WNT7A,ADAMTS3,CLDN12,BTG2,UBE2Q1,ACOX1,PEX13,IHH,SNRK,EN2,SPRED1,COPS2,KMT2D,USP42,MAP2K1,AXIN2,LUZP1,INSR,FASN,ADRB2,ITPR1,KIF5B,CBX2,STOX2,RBBP6,CDK5R1…
mir-15b-5p	GO	GO:0060537	Muscle tissue development	20	323	0.45	0.0045	9606.ENSP00000262041,9606.ENSP00000262158,9606.ENSP00000264157,9606.ENSP00000270162,9606.ENSP00000284523,9606.ENSP00000290551,9606.ENSP00000295731,9606.ENSP00000299259,9606.ENSP00000332296,9606.ENSP00000341280,9606.ENSP00000345206,9606.ENSP00000353452,9606.ENSP00000355601,9606.ENSP00000355718,9606.ENSP00000366326,9606.ENSP00000367797,9606.ENSP00000381185,9606.ENSP00000441954,9606.ENSP00000496255,…	MEOX2,SMAD7,CCNT2,SIK1,WNT3A,BTG2,IHH,COPS2,RARB,JARID2,RBPJ,MYLK,EGLN1,DLL1,NEBL,SKI,BCL2,SMAD5,EYA1,CDC42
mir-15b-5p	GO	GO:0043066	Negative regulation of apoptotic process	37	891	0.28	0.0139	9606.ENSP00000005178,9606.ENSP00000174618,9606.ENSP00000194530,9606.ENSP00000202967,9606.ENSP00000227507,9606.ENSP00000250405,9606.ENSP00000259939,9606.ENSP00000261254,9606.ENSP00000261349,9606.ENSP00000261658,9606.ENSP00000269397,9606.ENSP00000280154,9606.ENSP00000285018,9606.ENSP00000290551,9606.ENSP00000295731,9606.ENSP00000297375,9606.ENSP00000324890,9606.ENSP00000346667,9606.ENSP00000348714,…	PDK4,MNT,STRADB,SIRT4,CCND1,BCL2L2,RNF144B,CCND2,LRP6,BFAR,CBX4,PDCD4,WNT7A,BTG2,IHH,EN2,CD28,WNK3,AREL1,SON,DLL1,IVNS1ABP,HDGF,GNAI3,AGO4,PIM1,RPS6KA3,BCL2,HIPK2,SLC39A10,HIGD1A,PIK3R1,PTH,ARHGDIA,YAP1,DDX3X,EYA1
mir-15b-5p	GO	GO:0048519	Negative regulation of biological process	194	5313	0.22	5.05e-12	9606.ENSP00000001146,9606.ENSP00000005178,9606.ENSP00000174618,9606.ENSP00000194530,9606.ENSP00000202967,9606.ENSP00000220597,9606.ENSP00000227507,9606.ENSP00000246747,9606.ENSP00000247178,9606.ENSP00000248975,9606.ENSP00000250405,9606.ENSP00000251020,9606.ENSP00000254950,9606.ENSP00000255224,9606.ENSP00000259939,9606.ENSP00000261254,9606.ENSP00000261349,9606.ENSP00000261537,9606.ENSP00000261601,…	CYP26B1,PDK4,MNT,STRADB,SIRT4,PAG1,CCND1,ARL2,ATG14,YWHAH,BCL2L2,SALL1,VPS4A,SYT4,RNF144B,CCND2,LRP6,MIB1,USP14,BFAR,TAOK1,MEOX2,SMAD7,N4BP1,SMURF2,SLC12A2,CCNE1,E2F3,TCF3,RAPGEF2,FGF2,SEMA3A,PRKAR2A,CDK6,BTAF1,CPEB3,TARBP2,CBFA2T3,CBX4,SIK1,PDCD4,USP15,CRIM1,PTPRR,WNT3A,APP,WNT7A,BTG2,IHH,CREBRF,EN2,ZHX1,SPRED1,COPS2,ZBTB39,NFATC3,KMT2D,MAP2K1,AXIN2,ADRB2,ITPR1,PPM1D,CBX2,CDK5R1,AQP11,E2F7,SEMA6…
mir-15b-5p	GO	GO:0009890	Negative regulation of biosynthetic process	72	1622	0.31	3.37e-06	9606.ENSP00000174618,9606.ENSP00000227507,9606.ENSP00000251020,9606.ENSP00000262158,9606.ENSP00000262435,9606.ENSP00000262643,9606.ENSP00000262965,9606.ENSP00000264431,9606.ENSP00000265734,9606.ENSP00000265990,9606.ENSP00000265997,9606.ENSP00000268679,9606.ENSP00000269397,9606.ENSP00000270162,9606.ENSP00000280154,9606.ENSP00000284981,9606.ENSP00000290551,9606.ENSP00000296953,9606.ENSP00000297857,…	MNT,CCND1,SALL1,SMAD7,SMURF2,CCNE1,TCF3,RAPGEF2,CDK6,BTAF1,CPEB3,CBFA2T3,CBX4,SIK1,PDCD4,APP,BTG2,CREBRF,ZHX1,COPS2,ZBTB39,NFATC3,CBX2,CDK5R1,E2F7,PPM1A,FOXK1,RARB,PURA,MYB,CAPRIN1,ACVR2B,JARID2,MAFK,RBPJ,HNRNPA2B1,AP2A1,POU2F1,HDGF,BTRC,CC2D1B,AGO4,ZBTB34,OGT,TGIF2,TLE4,SKI,RBM24,RREB1,ZBTB46,GATAD2A,HIPK2,CHEK1,HMGA1,TNRC6B,RUNX1T1,EZH1,TBL1XR1,RBFOX2,CNOT6L,CLOCK,TENM2,SMAD5,CPEB2,BCL7A,FBXW7,…
mir-15b-5p	GO	GO:0030514	Negative regulation of BMP signaling pathway	7	57	0.75	0.0248	9606.ENSP00000262158,9606.ENSP00000262435,9606.ENSP00000280527,9606.ENSP00000327255,9606.ENSP00000354621,9606.ENSP00000367797,9606.ENSP00000385571	SMAD7,SMURF2,CRIM1,PPM1A,SMURF1,SKI,HIPK2
mir-15b-5p	GO	GO:0010648	Negative regulation of cell communication	59	1348	0.3	7.96e-05	9606.ENSP00000001146,9606.ENSP00000174618,9606.ENSP00000194530,9606.ENSP00000202967,9606.ENSP00000250405,9606.ENSP00000255224,9606.ENSP00000261658,9606.ENSP00000262158,9606.ENSP00000262435,9606.ENSP00000264498,9606.ENSP00000280154,9606.ENSP00000280527,9606.ENSP00000283228,9606.ENSP00000284981,9606.ENSP00000296953,9606.ENSP00000299084,9606.ENSP00000302625,9606.ENSP00000305372,9606.ENSP00000306253,…	CYP26B1,MNT,STRADB,SIRT4,BCL2L2,SYT4,BFAR,SMAD7,SMURF2,FGF2,PDCD4,CRIM1,PTPRR,APP,CREBRF,SPRED1,AXIN2,ADRB2,ITPR1,MTMR4,PPM1A,C16orf72,DYRK1A,ARHGAP12,CD2AP,SMURF1,DLL1,IVNS1ABP,PLEKHA1,GNAI3,BTRC,OGT,PTPN3,AMER1,TLE4,SKI,PTPRD,ASH1L,PAFAH1B1,SOCS6,BCL2,SEH1L,HIPK2,APLN,CYLD,SESN1,OTUD4,CLOCK,ABL2,LATS1,HTR2A,ZNRF3,LITAF,FBXW7,KANK1,YAP1,CHAC1,DDX3X,EYA1
mir-15b-5p	GO	GO:0060548	Negative regulation of cell death	43	1016	0.29	0.0037	9606.ENSP00000005178,9606.ENSP00000174618,9606.ENSP00000194530,9606.ENSP00000202967,9606.ENSP00000227507,9606.ENSP00000250405,9606.ENSP00000254950,9606.ENSP00000259939,9606.ENSP00000261254,9606.ENSP00000261349,9606.ENSP00000261658,9606.ENSP00000264498,9606.ENSP00000269397,9606.ENSP00000280154,9606.ENSP00000284523,9606.ENSP00000284981,9606.ENSP00000285018,9606.ENSP00000290551,9606.ENSP00000295731,…	PDK4,MNT,STRADB,SIRT4,CCND1,BCL2L2,VPS4A,RNF144B,CCND2,LRP6,BFAR,FGF2,CBX4,PDCD4,WNT3A,APP,WNT7A,BTG2,IHH,EN2,CD28,FERMT2,WNK3,AREL1,SON,DLL1,IVNS1ABP,HDGF,GNAI3,AGO4,PIM1,RPS6KA3,BCL2,HIPK2,SLC39A10,HIGD1A,PIK3R1,PTH,ARHGDIA,YAP1,GHR,DDX3X,EYA1
mir-15b-5p	GO	GO:0010721	Negative regulation of cell development	13	181	0.52	0.0179	9606.ENSP00000248975,9606.ENSP00000255224,9606.ENSP00000264431,9606.ENSP00000265362,9606.ENSP00000284523,9606.ENSP00000285018,9606.ENSP00000324857,9606.ENSP00000337838,9606.ENSP00000358309,9606.ENSP00000367797,9606.ENSP00000415682,9606.ENSP00000474725,9606.ENSP00000477725	YWHAH,SYT4,RAPGEF2,SEMA3A,WNT3A,WNT7A,SEMA6D,RTN4,EPHA7,SKI,RNF10,FBXW7,KANK1
mir-15b-5p	GO	GO:0045596	Negative regulation of cell differentiation	36	685	0.38	0.0003	9606.ENSP00000227507,9606.ENSP00000248975,9606.ENSP00000255224,9606.ENSP00000261537,9606.ENSP00000262158,9606.ENSP00000264431,9606.ENSP00000265362,9606.ENSP00000265734,9606.ENSP00000280154,9606.ENSP00000280527,9606.ENSP00000284523,9606.ENSP00000284981,9606.ENSP00000285018,9606.ENSP00000295731,9606.ENSP00000299084,9606.ENSP00000300659,9606.ENSP00000302625,9606.ENSP00000324857,9606.ENSP00000332296,…	CCND1,YWHAH,SYT4,MIB1,SMAD7,RAPGEF2,SEMA3A,CDK6,PDCD4,CRIM1,WNT3A,APP,WNT7A,IHH,SPRED1,NFATC3,AXIN2,SEMA6D,RARB,RTN4,MYB,FERMT2,RBPJ,DLL1,EPHA7,SKI,ZBTB46,RUNX1T1,RNF10,PIK3R1,PTH,BCL7A,FBXW7,KANK1,YAP1,ZFHX3
mir-15b-5p	GO	GO:0031345	Negative regulation of cell projection organization	13	190	0.5	0.026	9606.ENSP00000248975,9606.ENSP00000264431,9606.ENSP00000265362,9606.ENSP00000284523,9606.ENSP00000284981,9606.ENSP00000324857,9606.ENSP00000325690,9606.ENSP00000337838,9606.ENSP00000355396,9606.ENSP00000358309,9606.ENSP00000380378,9606.ENSP00000477725,9606.ENSP00000478927	YWHAH,RAPGEF2,SEMA3A,WNT3A,APP,SEMA6D,CARM1,RTN4,LRIG2,EPHA7,PAFAH1B1,KANK1,YAP1
mir-15b-5p	GO	GO:0034249	Negative regulation of cellular amide metabolic process	13	191	0.49	0.0267	9606.ENSP00000265997,9606.ENSP00000290551,9606.ENSP00000332706,9606.ENSP00000337838,9606.ENSP00000340329,9606.ENSP00000362306,9606.ENSP00000368341,9606.ENSP00000401946,9606.ENSP00000424896,9606.ENSP00000438085,9606.ENSP00000443985,9606.ENSP00000476386,9606.ENSP00000494040	CPEB3,BTG2,PURA,RTN4,CAPRIN1,AGO4,RBM24,TNRC6B,CNOT6L,GGA3,CPEB2,DCP1A,DDX3X
mir-15b-5p	GO	GO:0031327	Negative regulation of cellular biosynthetic process	71	1592	0.31	3.55e-06	9606.ENSP00000174618,9606.ENSP00000227507,9606.ENSP00000251020,9606.ENSP00000262158,9606.ENSP00000262435,9606.ENSP00000262643,9606.ENSP00000262965,9606.ENSP00000264431,9606.ENSP00000265734,9606.ENSP00000265990,9606.ENSP00000265997,9606.ENSP00000268679,9606.ENSP00000269397,9606.ENSP00000270162,9606.ENSP00000280154,9606.ENSP00000284981,9606.ENSP00000290551,9606.ENSP00000296953,9606.ENSP00000297857,…	MNT,CCND1,SALL1,SMAD7,SMURF2,CCNE1,TCF3,RAPGEF2,CDK6,BTAF1,CPEB3,CBFA2T3,CBX4,SIK1,PDCD4,APP,BTG2,CREBRF,ZHX1,COPS2,ZBTB39,NFATC3,CBX2,CDK5R1,E2F7,PPM1A,FOXK1,RARB,PURA,MYB,CAPRIN1,ACVR2B,JARID2,MAFK,RBPJ,HNRNPA2B1,POU2F1,HDGF,BTRC,CC2D1B,AGO4,ZBTB34,OGT,TGIF2,TLE4,SKI,RBM24,RREB1,ZBTB46,GATAD2A,HIPK2,CHEK1,HMGA1,TNRC6B,RUNX1T1,EZH1,TBL1XR1,RBFOX2,CNOT6L,CLOCK,TENM2,SMAD5,CPEB2,BCL7A,FBXW7,DCP1A,…
mir-15b-5p	GO	GO:0031324	Negative regulation of cellular metabolic process	95	2265	0.28	2.99e-07	9606.ENSP00000174618,9606.ENSP00000202967,9606.ENSP00000227507,9606.ENSP00000247178,9606.ENSP00000251020,9606.ENSP00000261349,9606.ENSP00000261601,9606.ENSP00000262158,9606.ENSP00000262384,9606.ENSP00000262435,9606.ENSP00000262643,9606.ENSP00000262965,9606.ENSP00000264431,9606.ENSP00000265563,9606.ENSP00000265734,9606.ENSP00000265990,9606.ENSP00000265997,9606.ENSP00000266987,9606.ENSP00000268679,…	MNT,SIRT4,CCND1,ATG14,SALL1,LRP6,USP14,SMAD7,N4BP1,SMURF2,CCNE1,TCF3,RAPGEF2,PRKAR2A,CDK6,BTAF1,CPEB3,TARBP2,CBFA2T3,CBX4,SIK1,PDCD4,APP,BTG2,CREBRF,ZHX1,SPRED1,COPS2,ZBTB39,NFATC3,AXIN2,CBX2,CDK5R1,E2F7,PPM1A,FOXK1,RARB,PURA,RTN4,MYB,CAPRIN1,ACVR2B,DYRK1A,JARID2,MAFK,RBPJ,CRKL,HNRNPA2B1,LRIG2,POU2F1,HDGF,BTRC,CC2D1B,AGO4,ZBTB34,OGT,TGIF2,PTPN3,TSPYL2,TLE4,PPP1R11,SKI,RBM24,IPO7,RREB1,LRRK1,ZBTB4…
mir-15b-5p	GO	GO:0048523	Negative regulation of cellular process	184	4736	0.25	2.1e-13	9606.ENSP00000001146,9606.ENSP00000005178,9606.ENSP00000174618,9606.ENSP00000194530,9606.ENSP00000202967,9606.ENSP00000220597,9606.ENSP00000227507,9606.ENSP00000247178,9606.ENSP00000248975,9606.ENSP00000250405,9606.ENSP00000251020,9606.ENSP00000254950,9606.ENSP00000255224,9606.ENSP00000259939,9606.ENSP00000261254,9606.ENSP00000261349,9606.ENSP00000261537,9606.ENSP00000261601,9606.ENSP00000261658,…	CYP26B1,PDK4,MNT,STRADB,SIRT4,PAG1,CCND1,ATG14,YWHAH,BCL2L2,SALL1,VPS4A,SYT4,RNF144B,CCND2,LRP6,MIB1,USP14,BFAR,TAOK1,MEOX2,SMAD7,N4BP1,SMURF2,CCNE1,E2F3,TCF3,RAPGEF2,FGF2,SEMA3A,PRKAR2A,CDK6,BTAF1,CPEB3,TARBP2,CBFA2T3,CBX4,SIK1,PDCD4,CRIM1,PTPRR,WNT3A,APP,WNT7A,BTG2,IHH,CREBRF,EN2,ZHX1,SPRED1,COPS2,ZBTB39,NFATC3,MAP2K1,AXIN2,ADRB2,ITPR1,PPM1D,CBX2,CDK5R1,AQP11,E2F7,SEMA6D,CD28,MTMR4,CARM1,PPM1A,…
mir-15b-5p	GO	GO:0090288	Negative regulation of cellular response to growth factor stimulus	10	103	0.65	0.0109	9606.ENSP00000262158,9606.ENSP00000262435,9606.ENSP00000264498,9606.ENSP00000280527,9606.ENSP00000327255,9606.ENSP00000354621,9606.ENSP00000367797,9606.ENSP00000385571,9606.ENSP00000391800,9606.ENSP00000494788	SMAD7,SMURF2,FGF2,CRIM1,PPM1A,SMURF1,SKI,HIPK2,APLN,CASK
mir-15b-5p	GO	GO:0051093	Negative regulation of developmental process	44	933	0.33	0.00033	9606.ENSP00000227507,9606.ENSP00000248975,9606.ENSP00000255224,9606.ENSP00000261537,9606.ENSP00000262158,9606.ENSP00000262461,9606.ENSP00000264431,9606.ENSP00000265362,9606.ENSP00000265734,9606.ENSP00000280154,9606.ENSP00000280527,9606.ENSP00000284523,9606.ENSP00000284981,9606.ENSP00000285018,9606.ENSP00000295731,9606.ENSP00000299084,9606.ENSP00000300659,9606.ENSP00000302625,9606.ENSP00000305372,…	CCND1,YWHAH,SYT4,MIB1,SMAD7,SLC12A2,RAPGEF2,SEMA3A,CDK6,PDCD4,CRIM1,WNT3A,APP,WNT7A,IHH,SPRED1,NFATC3,AXIN2,ADRB2,SEMA6D,CARM1,RARB,RTN4,MYB,JARID2,FERMT2,RBPJ,LRIG2,DLL1,EPHA7,AMOT,OGT,SKI,ZBTB46,BCL2,RUNX1T1,RNF10,PIK3R1,PTH,BCL7A,FBXW7,KANK1,YAP1,ZFHX3
mir-15b-5p	GO	GO:1904293	Negative regulation of ERAD pathway	3	6	1.36	0.0397	9606.ENSP00000261601,9606.ENSP00000318770,9606.ENSP00000383044	USP14,AQP11,USP25
mir-15b-5p	GO	GO:0010629	Negative regulation of gene expression	37	899	0.28	0.0159	9606.ENSP00000202967,9606.ENSP00000262158,9606.ENSP00000262384,9606.ENSP00000264498,9606.ENSP00000265997,9606.ENSP00000266987,9606.ENSP00000280154,9606.ENSP00000284981,9606.ENSP00000290551,9606.ENSP00000301067,9606.ENSP00000306682,9606.ENSP00000324890,9606.ENSP00000325546,9606.ENSP00000332706,9606.ENSP00000340329,9606.ENSP00000340373,9606.ENSP00000346300,9606.ENSP00000346694,9606.ENSP00000352264,…	SIRT4,SMAD7,N4BP1,FGF2,CPEB3,TARBP2,PDCD4,APP,BTG2,KMT2D,PPM1D,CD28,PLAG1,PURA,CAPRIN1,DYRK1A,CRKL,HNRNPA2B1,CD2AP,DLL1,AGO4,PPP1R11,RBM24,APLN,CYLD,TNRC6B,EZH1,CNOT6L,PTH,CPEB2,HELZ,FBXW7,DCP1A,YAP1,CSDE1,CHAC1,DDX3X
mir-15b-5p	GO	GO:0010558	Negative regulation of macromolecule biosynthetic process	69	1532	0.31	3.93e-06	9606.ENSP00000174618,9606.ENSP00000227507,9606.ENSP00000251020,9606.ENSP00000262158,9606.ENSP00000262435,9606.ENSP00000262643,9606.ENSP00000262965,9606.ENSP00000265734,9606.ENSP00000265990,9606.ENSP00000265997,9606.ENSP00000268679,9606.ENSP00000269397,9606.ENSP00000280154,9606.ENSP00000284981,9606.ENSP00000290551,9606.ENSP00000296953,9606.ENSP00000297857,9606.ENSP00000299259,9606.ENSP00000300101,…	MNT,CCND1,SALL1,SMAD7,SMURF2,CCNE1,TCF3,CDK6,BTAF1,CPEB3,CBFA2T3,CBX4,PDCD4,APP,BTG2,CREBRF,ZHX1,COPS2,ZBTB39,NFATC3,CBX2,CDK5R1,E2F7,PPM1A,FOXK1,RARB,PURA,MYB,CAPRIN1,ACVR2B,JARID2,MAFK,RBPJ,HNRNPA2B1,AP2A1,POU2F1,HDGF,BTRC,CC2D1B,AGO4,ZBTB34,OGT,TGIF2,TLE4,SKI,RBM24,RREB1,ZBTB46,GATAD2A,HIPK2,CHEK1,HMGA1,TNRC6B,RUNX1T1,EZH1,TBL1XR1,RBFOX2,CNOT6L,CLOCK,TENM2,SMAD5,CPEB2,BCL7A,DCP1A,YAP1,ZMYM2,PH…
mir-15b-5p	GO	GO:0010605	Negative regulation of macromolecule metabolic process	110	2760	0.26	1.84e-07	9606.ENSP00000174618,9606.ENSP00000202967,9606.ENSP00000227507,9606.ENSP00000247178,9606.ENSP00000251020,9606.ENSP00000261349,9606.ENSP00000261601,9606.ENSP00000262158,9606.ENSP00000262384,9606.ENSP00000262435,9606.ENSP00000262643,9606.ENSP00000262965,9606.ENSP00000264498,9606.ENSP00000265563,9606.ENSP00000265734,9606.ENSP00000265990,9606.ENSP00000265997,9606.ENSP00000266987,9606.ENSP00000268679,…	MNT,SIRT4,CCND1,ATG14,SALL1,LRP6,USP14,SMAD7,N4BP1,SMURF2,CCNE1,TCF3,FGF2,PRKAR2A,CDK6,BTAF1,CPEB3,TARBP2,CBFA2T3,CBX4,PDCD4,CRIM1,APP,BTG2,CREBRF,ZHX1,SPRED1,COPS2,ZBTB39,NFATC3,KMT2D,AXIN2,PPM1D,CBX2,CDK5R1,AQP11,E2F7,CD28,PLAG1,PPM1A,FOXK1,RARB,PURA,RTN4,MYB,CAPRIN1,ACVR2B,DYRK1A,JARID2,MAFK,RBPJ,CRKL,HNRNPA2B1,AP2A1,CD2AP,LRIG2,DLL1,IVNS1ABP,POU2F1,HDGF,BTRC,CC2D1B,AGO4,ZBTB34,OGT,TGIF2,PTPN3…
mir-15b-5p	GO	GO:0009892	Negative regulation of metabolic process	114	2982	0.24	6.35e-07	9606.ENSP00000174618,9606.ENSP00000202967,9606.ENSP00000227507,9606.ENSP00000247178,9606.ENSP00000251020,9606.ENSP00000261349,9606.ENSP00000261601,9606.ENSP00000262158,9606.ENSP00000262384,9606.ENSP00000262435,9606.ENSP00000262643,9606.ENSP00000262965,9606.ENSP00000264431,9606.ENSP00000264498,9606.ENSP00000265563,9606.ENSP00000265734,9606.ENSP00000265990,9606.ENSP00000265997,9606.ENSP00000266987,…	MNT,SIRT4,CCND1,ATG14,SALL1,LRP6,USP14,SMAD7,N4BP1,SMURF2,CCNE1,TCF3,RAPGEF2,FGF2,PRKAR2A,CDK6,BTAF1,CPEB3,TARBP2,CBFA2T3,CBX4,SIK1,PDCD4,CRIM1,APP,BTG2,CREBRF,ZHX1,SPRED1,COPS2,ZBTB39,NFATC3,KMT2D,AXIN2,PPM1D,CBX2,CDK5R1,AQP11,E2F7,CD28,PLAG1,PPM1A,FOXK1,RARB,PURA,RTN4,MYB,CAPRIN1,ACVR2B,DYRK1A,JARID2,MAFK,RBPJ,CRKL,HNRNPA2B1,AP2A1,CD2AP,LRIG2,DLL1,IVNS1ABP,POU2F1,HDGF,BTRC,CC2D1B,AGO4,ZBTB34,OG…
mir-15b-5p	GO	GO:0051241	Negative regulation of multicellular organismal process	39	1035	0.24	0.0462	9606.ENSP00000248975,9606.ENSP00000255224,9606.ENSP00000262041,9606.ENSP00000262158,9606.ENSP00000262384,9606.ENSP00000262461,9606.ENSP00000264431,9606.ENSP00000264498,9606.ENSP00000265362,9606.ENSP00000265734,9606.ENSP00000280154,9606.ENSP00000283228,9606.ENSP00000284523,9606.ENSP00000284981,9606.ENSP00000285018,9606.ENSP00000295731,9606.ENSP00000299084,9606.ENSP00000302625,9606.ENSP00000305372,…	YWHAH,SYT4,MEOX2,SMAD7,N4BP1,SLC12A2,RAPGEF2,FGF2,SEMA3A,CDK6,PDCD4,PTPRR,WNT3A,APP,WNT7A,IHH,SPRED1,AXIN2,ADRB2,SEMA6D,RARB,RTN4,ACVR2B,JARID2,RBPJ,CD2AP,DLL1,EPHA7,AMOT,OGT,PPP1R11,SKI,ZBTB46,BCL2,CYLD,RNF10,PIK3R1,PTH,FBXW7
mir-15b-5p	GO	GO:0050768	Negative regulation of neurogenesis	11	143	0.55	0.0278	9606.ENSP00000248975,9606.ENSP00000255224,9606.ENSP00000264431,9606.ENSP00000265362,9606.ENSP00000284523,9606.ENSP00000285018,9606.ENSP00000324857,9606.ENSP00000337838,9606.ENSP00000358309,9606.ENSP00000367797,9606.ENSP00000415682	YWHAH,SYT4,RAPGEF2,SEMA3A,WNT3A,WNT7A,SEMA6D,RTN4,EPHA7,SKI,RNF10
mir-15b-5p	GO	GO:0051172	Negative regulation of nitrogen compound metabolic process	98	2403	0.27	5.71e-07	9606.ENSP00000174618,9606.ENSP00000202967,9606.ENSP00000227507,9606.ENSP00000247178,9606.ENSP00000251020,9606.ENSP00000261349,9606.ENSP00000261601,9606.ENSP00000262158,9606.ENSP00000262384,9606.ENSP00000262435,9606.ENSP00000262643,9606.ENSP00000262965,9606.ENSP00000265563,9606.ENSP00000265734,9606.ENSP00000265990,9606.ENSP00000265997,9606.ENSP00000266987,9606.ENSP00000268679,9606.ENSP00000269397,…	MNT,SIRT4,CCND1,ATG14,SALL1,LRP6,USP14,SMAD7,N4BP1,SMURF2,CCNE1,TCF3,PRKAR2A,CDK6,BTAF1,CPEB3,TARBP2,CBFA2T3,CBX4,PDCD4,CRIM1,APP,BTG2,CREBRF,ZHX1,SPRED1,COPS2,ZBTB39,NFATC3,AXIN2,CBX2,CDK5R1,AQP11,E2F7,PPM1A,FOXK1,RARB,PURA,RTN4,MYB,CAPRIN1,ACVR2B,DYRK1A,JARID2,MAFK,RBPJ,CRKL,HNRNPA2B1,AP2A1,LRIG2,IVNS1ABP,POU2F1,HDGF,BTRC,CC2D1B,AGO4,ZBTB34,OGT,TGIF2,PTPN3,TSPYL2,TLE4,PPP1R11,RECK,SKI,RBM24,RPS…
mir-15b-5p	GO	GO:0045934	Negative regulation of nucleobase-containing compound metabolic process	65	1562	0.28	9.94e-05	9606.ENSP00000174618,9606.ENSP00000227507,9606.ENSP00000251020,9606.ENSP00000262158,9606.ENSP00000262435,9606.ENSP00000262643,9606.ENSP00000262965,9606.ENSP00000265734,9606.ENSP00000265990,9606.ENSP00000265997,9606.ENSP00000268679,9606.ENSP00000269397,9606.ENSP00000280154,9606.ENSP00000284981,9606.ENSP00000290551,9606.ENSP00000296953,9606.ENSP00000297857,9606.ENSP00000299259,9606.ENSP00000300101,…	MNT,CCND1,SALL1,SMAD7,SMURF2,CCNE1,TCF3,CDK6,BTAF1,CPEB3,CBFA2T3,CBX4,PDCD4,APP,BTG2,CREBRF,ZHX1,COPS2,ZBTB39,NFATC3,AXIN2,CBX2,CDK5R1,E2F7,PPM1A,FOXK1,RARB,PURA,MYB,ACVR2B,DYRK1A,JARID2,MAFK,RBPJ,HNRNPA2B1,POU2F1,HDGF,BTRC,CC2D1B,ZBTB34,OGT,TGIF2,TSPYL2,TLE4,SKI,RBM24,RREB1,ZBTB46,GATAD2A,HIPK2,CHEK1,HMGA1,RUNX1T1,EZH1,TBL1XR1,RBFOX2,CLOCK,TENM2,SMAD5,BCL7A,YAP1,ZMYM2,CSDE1,PHF19,ZFHX3
mir-15b-5p	GO	GO:0051248	Negative regulation of protein metabolic process	43	1038	0.28	0.0054	9606.ENSP00000202967,9606.ENSP00000247178,9606.ENSP00000261349,9606.ENSP00000261601,9606.ENSP00000262158,9606.ENSP00000262384,9606.ENSP00000265563,9606.ENSP00000265997,9606.ENSP00000266987,9606.ENSP00000280154,9606.ENSP00000280527,9606.ENSP00000284981,9606.ENSP00000290551,9606.ENSP00000299084,9606.ENSP00000318770,9606.ENSP00000332706,9606.ENSP00000337838,9606.ENSP00000340329,9606.ENSP00000341280,…	SIRT4,ATG14,LRP6,USP14,SMAD7,N4BP1,PRKAR2A,CPEB3,TARBP2,PDCD4,CRIM1,APP,BTG2,SPRED1,AQP11,PURA,RTN4,CAPRIN1,JARID2,CRKL,LRIG2,IVNS1ABP,AGO4,OGT,PTPN3,PPP1R11,RECK,SKI,RBM24,RPS6KA3,IPO7,LRRK1,USP25,HIPK2,TNRC6B,CNOT6L,IKBKB,LATS1,GGA3,CPEB2,DCP1A,CHAC1,DDX3X
mir-15b-5p	GO	GO:0048585	Negative regulation of response to stimulus	67	1612	0.28	7.48e-05	9606.ENSP00000001146,9606.ENSP00000174618,9606.ENSP00000194530,9606.ENSP00000250405,9606.ENSP00000261601,9606.ENSP00000261658,9606.ENSP00000262158,9606.ENSP00000262435,9606.ENSP00000262461,9606.ENSP00000264498,9606.ENSP00000265362,9606.ENSP00000266987,9606.ENSP00000280154,9606.ENSP00000280377,9606.ENSP00000280527,9606.ENSP00000283228,9606.ENSP00000284523,9606.ENSP00000284981,9606.ENSP00000296953,…	CYP26B1,MNT,STRADB,BCL2L2,USP14,BFAR,SMAD7,SMURF2,SLC12A2,FGF2,SEMA3A,TARBP2,PDCD4,USP15,CRIM1,PTPRR,WNT3A,APP,CREBRF,SPRED1,AXIN2,ADRB2,ITPR1,AQP11,SEMA6D,MTMR4,PPM1A,C16orf72,DYRK1A,ARHGAP12,CD2AP,SMURF1,LRIG2,DLL1,IVNS1ABP,PLEKHA1,GNAI3,BTRC,OGT,PTPN3,AMER1,TLE4,SKI,PTPRD,ASH1L,PAFAH1B1,SOCS6,BCL2,SEH1L,USP25,HIPK2,APLN,CYLD,SESN1,OTUD4,CLOCK,ABL2,LATS1,ZNRF3,LITAF,FBXW7,KANK1,YAP1,CHAC1,DDX3X…
mir-15b-5p	GO	GO:0051253	Negative regulation of RNA metabolic process	63	1434	0.3	3.25e-05	9606.ENSP00000174618,9606.ENSP00000227507,9606.ENSP00000251020,9606.ENSP00000262158,9606.ENSP00000262435,9606.ENSP00000262643,9606.ENSP00000262965,9606.ENSP00000265734,9606.ENSP00000265990,9606.ENSP00000265997,9606.ENSP00000268679,9606.ENSP00000269397,9606.ENSP00000280154,9606.ENSP00000284981,9606.ENSP00000290551,9606.ENSP00000296953,9606.ENSP00000297857,9606.ENSP00000299259,9606.ENSP00000300101,…	MNT,CCND1,SALL1,SMAD7,SMURF2,CCNE1,TCF3,CDK6,BTAF1,CPEB3,CBFA2T3,CBX4,PDCD4,APP,BTG2,CREBRF,ZHX1,COPS2,ZBTB39,NFATC3,AXIN2,CBX2,CDK5R1,E2F7,PPM1A,FOXK1,RARB,PURA,MYB,ACVR2B,DYRK1A,JARID2,MAFK,RBPJ,HNRNPA2B1,POU2F1,HDGF,BTRC,CC2D1B,ZBTB34,OGT,TGIF2,TLE4,SKI,RBM24,RREB1,ZBTB46,GATAD2A,HIPK2,HMGA1,RUNX1T1,EZH1,TBL1XR1,RBFOX2,CLOCK,TENM2,SMAD5,BCL7A,YAP1,ZMYM2,CSDE1,PHF19,ZFHX3
mir-15b-5p	GO	GO:0009968	Negative regulation of signal transduction	56	1252	0.31	8.29e-05	9606.ENSP00000001146,9606.ENSP00000174618,9606.ENSP00000194530,9606.ENSP00000250405,9606.ENSP00000261658,9606.ENSP00000262158,9606.ENSP00000262435,9606.ENSP00000264498,9606.ENSP00000280154,9606.ENSP00000280527,9606.ENSP00000283228,9606.ENSP00000284981,9606.ENSP00000296953,9606.ENSP00000299084,9606.ENSP00000302625,9606.ENSP00000305372,9606.ENSP00000306253,9606.ENSP00000325285,9606.ENSP00000327255,…	CYP26B1,MNT,STRADB,BCL2L2,BFAR,SMAD7,SMURF2,FGF2,PDCD4,CRIM1,PTPRR,APP,CREBRF,SPRED1,AXIN2,ADRB2,ITPR1,MTMR4,PPM1A,C16orf72,DYRK1A,ARHGAP12,CD2AP,SMURF1,DLL1,IVNS1ABP,PLEKHA1,GNAI3,BTRC,OGT,PTPN3,AMER1,TLE4,SKI,PTPRD,ASH1L,PAFAH1B1,SOCS6,BCL2,SEH1L,HIPK2,APLN,CYLD,SESN1,OTUD4,CLOCK,ABL2,LATS1,ZNRF3,LITAF,FBXW7,KANK1,YAP1,CHAC1,DDX3X,EYA1
mir-15b-5p	GO	GO:0023057	Negative regulation of signaling	59	1354	0.3	8.97e-05	9606.ENSP00000001146,9606.ENSP00000174618,9606.ENSP00000194530,9606.ENSP00000202967,9606.ENSP00000250405,9606.ENSP00000255224,9606.ENSP00000261658,9606.ENSP00000262158,9606.ENSP00000262435,9606.ENSP00000264498,9606.ENSP00000280154,9606.ENSP00000280527,9606.ENSP00000283228,9606.ENSP00000284981,9606.ENSP00000296953,9606.ENSP00000299084,9606.ENSP00000302625,9606.ENSP00000305372,9606.ENSP00000306253,…	CYP26B1,MNT,STRADB,SIRT4,BCL2L2,SYT4,BFAR,SMAD7,SMURF2,FGF2,PDCD4,CRIM1,PTPRR,APP,CREBRF,SPRED1,AXIN2,ADRB2,ITPR1,MTMR4,PPM1A,C16orf72,DYRK1A,ARHGAP12,CD2AP,SMURF1,DLL1,IVNS1ABP,PLEKHA1,GNAI3,BTRC,OGT,PTPN3,AMER1,TLE4,SKI,PTPRD,ASH1L,PAFAH1B1,SOCS6,BCL2,SEH1L,HIPK2,APLN,CYLD,SESN1,OTUD4,CLOCK,ABL2,LATS1,HTR2A,ZNRF3,LITAF,FBXW7,KANK1,YAP1,CHAC1,DDX3X,EYA1
mir-15b-5p	GO	GO:0000122	Negative regulation of transcription by RNA polymerase II	47	971	0.35	9.01e-05	9606.ENSP00000174618,9606.ENSP00000227507,9606.ENSP00000251020,9606.ENSP00000262158,9606.ENSP00000262435,9606.ENSP00000262643,9606.ENSP00000262965,9606.ENSP00000265734,9606.ENSP00000265997,9606.ENSP00000269397,9606.ENSP00000284981,9606.ENSP00000290551,9606.ENSP00000296953,9606.ENSP00000297857,9606.ENSP00000299259,9606.ENSP00000300101,9606.ENSP00000300659,9606.ENSP00000308750,9606.ENSP00000323246,…	MNT,CCND1,SALL1,SMAD7,SMURF2,CCNE1,TCF3,CDK6,CPEB3,CBX4,APP,BTG2,CREBRF,ZHX1,COPS2,ZBTB39,NFATC3,CBX2,E2F7,PPM1A,FOXK1,RARB,PURA,MYB,ACVR2B,JARID2,MAFK,RBPJ,HNRNPA2B1,HDGF,CC2D1B,ZBTB34,OGT,TGIF2,TLE4,SKI,RREB1,ZBTB46,GATAD2A,HIPK2,EZH1,TBL1XR1,TENM2,SMAD5,YAP1,PHF19,ZFHX3
mir-15b-5p	GO	GO:0045892	Negative regulation of transcription, DNA-templated	59	1322	0.31	4.67e-05	9606.ENSP00000174618,9606.ENSP00000227507,9606.ENSP00000251020,9606.ENSP00000262158,9606.ENSP00000262435,9606.ENSP00000262643,9606.ENSP00000262965,9606.ENSP00000265734,9606.ENSP00000265990,9606.ENSP00000265997,9606.ENSP00000268679,9606.ENSP00000269397,9606.ENSP00000280154,9606.ENSP00000284981,9606.ENSP00000290551,9606.ENSP00000296953,9606.ENSP00000297857,9606.ENSP00000299259,9606.ENSP00000300101,…	MNT,CCND1,SALL1,SMAD7,SMURF2,CCNE1,TCF3,CDK6,BTAF1,CPEB3,CBFA2T3,CBX4,PDCD4,APP,BTG2,CREBRF,ZHX1,COPS2,ZBTB39,NFATC3,CBX2,CDK5R1,E2F7,PPM1A,FOXK1,RARB,PURA,MYB,ACVR2B,JARID2,MAFK,RBPJ,HNRNPA2B1,POU2F1,HDGF,BTRC,CC2D1B,ZBTB34,OGT,TGIF2,TLE4,SKI,RREB1,ZBTB46,GATAD2A,HIPK2,HMGA1,RUNX1T1,EZH1,TBL1XR1,RBFOX2,CLOCK,TENM2,SMAD5,BCL7A,YAP1,ZMYM2,PHF19,ZFHX3
mir-15b-5p	GO	GO:0007399	Nervous system development	73	2188	0.18	0.0137	9606.ENSP00000227507,9606.ENSP00000247271,9606.ENSP00000248975,9606.ENSP00000250405,9606.ENSP00000251020,9606.ENSP00000261349,9606.ENSP00000261537,9606.ENSP00000261716,9606.ENSP00000262965,9606.ENSP00000264431,9606.ENSP00000264498,9606.ENSP00000264710,9606.ENSP00000265362,9606.ENSP00000265734,9606.ENSP00000280527,9606.ENSP00000284523,9606.ENSP00000284981,9606.ENSP00000285018,9606.ENSP00000290551,…	CCND1,OMG,YWHAH,BCL2L2,SALL1,LRP6,MIB1,TAOK1,TCF3,RAPGEF2,FGF2,RAB10,SEMA3A,CDK6,CRIM1,WNT3A,APP,WNT7A,BTG2,PEX13,IHH,EN2,COPS2,MAP2K1,LUZP1,KIF5B,CDK5R1,SEMA6D,RARB,PURA,RTN4,DYRK1A,JARID2,RBPJ,CRKL,SCN8A,GRM7,DCLK1,QKI,LRIG2,DLL1,NAV1,SGK1,EPHA7,GNAI3,STXBP3,SLC9A6,TGIF2,SKI,RPS6KA3,SLC5A3,PTPRD,SLC11A2,PAFAH1B1,BCL2,HECTD1,HIPK2,RELN,FGFR1,KIF5C,WEE1,RACGAP1,EZH1,SYNJ1,RBFOX2,TENM2,PAFAH1B2,IS…
mir-15b-5p	GO	GO:0022008	Neurogenesis	51	1290	0.26	0.0038	9606.ENSP00000227507,9606.ENSP00000247271,9606.ENSP00000251020,9606.ENSP00000261349,9606.ENSP00000261537,9606.ENSP00000261716,9606.ENSP00000264431,9606.ENSP00000264498,9606.ENSP00000264710,9606.ENSP00000265362,9606.ENSP00000265734,9606.ENSP00000284523,9606.ENSP00000284981,9606.ENSP00000285018,9606.ENSP00000290551,9606.ENSP00000295030,9606.ENSP00000295731,9606.ENSP00000297375,9606.ENSP00000299259,…	CCND1,OMG,SALL1,LRP6,MIB1,TAOK1,RAPGEF2,FGF2,RAB10,SEMA3A,CDK6,WNT3A,APP,WNT7A,BTG2,PEX13,IHH,EN2,COPS2,MAP2K1,KIF5B,CDK5R1,SEMA6D,RARB,RTN4,RBPJ,CRKL,GRM7,DCLK1,DLL1,NAV1,SGK1,EPHA7,SLC9A6,TGIF2,SKI,PTPRD,SLC11A2,PAFAH1B1,BCL2,HIPK2,RELN,FGFR1,KIF5C,WEE1,RACGAP1,TENM2,IST1,CHAC1,EYA1,CDC42
mir-15b-5p	GO	GO:0030182	Neuron differentiation	43	1062	0.27	0.0082	9606.ENSP00000227507,9606.ENSP00000247271,9606.ENSP00000251020,9606.ENSP00000261349,9606.ENSP00000261537,9606.ENSP00000261716,9606.ENSP00000264431,9606.ENSP00000264498,9606.ENSP00000264710,9606.ENSP00000265362,9606.ENSP00000284523,9606.ENSP00000284981,9606.ENSP00000285018,9606.ENSP00000290551,9606.ENSP00000295731,9606.ENSP00000297375,9606.ENSP00000299259,9606.ENSP00000302486,9606.ENSP00000307078,…	CCND1,OMG,SALL1,LRP6,MIB1,TAOK1,RAPGEF2,FGF2,RAB10,SEMA3A,WNT3A,APP,WNT7A,BTG2,IHH,EN2,COPS2,MAP2K1,KIF5B,CDK5R1,SEMA6D,RTN4,RBPJ,CRKL,GRM7,DCLK1,DLL1,SGK1,EPHA7,SLC9A6,TGIF2,PTPRD,SLC11A2,PAFAH1B1,BCL2,HIPK2,RELN,KIF5C,WEE1,TENM2,IST1,EYA1,CDC42
mir-15b-5p	KEGG	hsa04722	Neurotrophin signaling pathway	10	112	0.61	0.0079	9606.ENSP00000228437,9606.ENSP00000302486,9606.ENSP00000346300,9606.ENSP00000368884,9606.ENSP00000381185,9606.ENSP00000428056,9606.ENSP00000430684,9606.ENSP00000463939,9606.ENSP00000497733,9606.ENSP00000500582	PRDM4,MAP2K1,CRKL,RPS6KA3,BCL2,PIK3R1,IKBKB,ARHGDIA,CDC42,AKT3
mir-15b-5p	GO	GO:0006807	Nitrogen compound metabolic process	200	6643	0.14	9.5e-06	9606.ENSP00000005178,9606.ENSP00000061240,9606.ENSP00000174618,9606.ENSP00000194530,9606.ENSP00000202967,9606.ENSP00000219313,9606.ENSP00000219689,9606.ENSP00000225719,9606.ENSP00000227507,9606.ENSP00000228437,9606.ENSP00000230354,9606.ENSP00000237264,9606.ENSP00000237853,9606.ENSP00000241416,9606.ENSP00000247178,9606.ENSP00000254950,9606.ENSP00000259939,9606.ENSP00000261167,9606.ENSP00000261211,…	PDK4,TLL1,MNT,STRADB,SIRT4,PSMD7,USP31,CPD,CCND1,PRDM4,TBP,TBPL1,ELL2,ACVR2A,ATG14,VPS4A,RNF144B,WBP11,CDK17,MIB1,RNF138,USP14,BFAR,TAOK1,NAA25,SMAD7,KMT2C,N4BP1,SMURF2,SPTLC1,CCNE1,ELL,E2F3,TCF3,DESI1,MED26,CCNT2,FGF2,MGAT4A,GALNT7,CDK6,ANKIB1,CPEB3,RBM6,TARBP2,PELI2,CBFA2T3,GALNT1,CBX4,SIK1,USP15,CRIM1,PTPRR,WNT3A,APP,LSM11,ADAMTS3,WIPI2,BTG2,UBE2Q1,IHH,SNRK,COPS2,KMT2D,USP42,MAP2K1,AXIN2,CDC25…
mir-15b-5p	KEGG	hsa05223	Non-small cell lung cancer	8	68	0.73	0.0073	9606.ENSP00000227507,9606.ENSP00000262904,9606.ENSP00000265734,9606.ENSP00000302486,9606.ENSP00000332296,9606.ENSP00000428056,9606.ENSP00000462099,9606.ENSP00000500582	CCND1,E2F3,CDK6,MAP2K1,RARB,PIK3R1,RASSF5,AKT3
mir-15b-5p	KEGG	hsa04114	Oocyte meiosis	9	121	0.53	0.0191	9606.ENSP00000248975,9606.ENSP00000262643,9606.ENSP00000265997,9606.ENSP00000302486,9606.ENSP00000306253,9606.ENSP00000359206,9606.ENSP00000368884,9606.ENSP00000412324,9606.ENSP00000443985	YWHAH,CCNE1,CPEB3,MAP2K1,ITPR1,BTRC,RPS6KA3,PPP2R5C,CPEB2
mir-15b-5p	GO	GO:0006996	Organelle organization	109	3470	0.16	0.0039	9606.ENSP00000001146,9606.ENSP00000025301,9606.ENSP00000202967,9606.ENSP00000237264,9606.ENSP00000246747,9606.ENSP00000247178,9606.ENSP00000250405,9606.ENSP00000254950,9606.ENSP00000255224,9606.ENSP00000258198,9606.ENSP00000260363,9606.ENSP00000261441,9606.ENSP00000261716,9606.ENSP00000262189,9606.ENSP00000262213,9606.ENSP00000262643,9606.ENSP00000264710,9606.ENSP00000265748,9606.ENSP00000265990,…	CYP26B1,AKAP11,SIRT4,TBPL1,ARL2,ATG14,BCL2L2,VPS4A,SYT4,DYNC1LI2,KIF23,RSBN1,TAOK1,KMT2C,TRAM1,CCNE1,RAB10,ANLN,BTAF1,EMC4,CBX4,WIPI2,ACOX1,PEX13,KMT2D,SPRYD3,AXIN2,PPM1D,KIF5B,CBX2,CDK5R1,AQP11,CARM1,PURA,RTN4,MYB,JARID2,PRRC2C,ARHGAP12,HNRNPA2B1,SON,CD2AP,DCLK1,SMURF1,CDC14A,CAPZA2,NAV1,GNAI3,SERBP1,AMOT,AGO4,OGT,SRPK1,MTFR1L,EPB41L4B,TSPYL2,KIF3B,NEBL,ACTR2,USP3,CLCN4,ASH1L,TMCC1,CHD2,PAFAH1B1…
mir-15b-5p	GO	GO:1901575	Organic substance catabolic process	60	1686	0.21	0.0111	9606.ENSP00000001146,9606.ENSP00000219313,9606.ENSP00000219689,9606.ENSP00000248975,9606.ENSP00000254950,9606.ENSP00000259939,9606.ENSP00000261537,9606.ENSP00000261601,9606.ENSP00000261658,9606.ENSP00000262435,9606.ENSP00000264498,9606.ENSP00000265742,9606.ENSP00000280377,9606.ENSP00000293217,9606.ENSP00000295030,9606.ENSP00000301962,9606.ENSP00000302625,9606.ENSP00000317872,9606.ENSP00000323879,…	CYP26B1,PSMD7,USP31,YWHAH,VPS4A,RNF144B,MIB1,USP14,BFAR,SMURF2,FGF2,ANKIB1,USP15,ACOX1,PEX13,USP42,AXIN2,RBBP6,ZNRF2,FBXO21,FOXK1,PAPPA,UBE4B,AREL1,RAD23B,CD2AP,SMURF1,COP1,CACUL1,BTRC,AGO4,PPP1R11,ARIH1,UBQLNL,USP3,PAFAH1B1,SOCS6,HECTD1,USP25,UBE4A,PISD,CYLD,UBR3,TBL1XR1,PNPLA6,SYNJ1,GABARAPL1,PPP2R5C,CUL2,CNOT6L,CLOCK,RNF217,PAFAH1B2,HTR2A,GGA3,ZNRF3,FBXW7,DCP1A,CSDE1,CHAC1
mir-15b-5p	GO	GO:0071704	Organic substance metabolic process	220	7522	0.13	1.04e-05	9606.ENSP00000001146,9606.ENSP00000005178,9606.ENSP00000061240,9606.ENSP00000075120,9606.ENSP00000174618,9606.ENSP00000194530,9606.ENSP00000202967,9606.ENSP00000219313,9606.ENSP00000219689,9606.ENSP00000225719,9606.ENSP00000227507,9606.ENSP00000228437,9606.ENSP00000230354,9606.ENSP00000237264,9606.ENSP00000237853,9606.ENSP00000241416,9606.ENSP00000247178,9606.ENSP00000248975,9606.ENSP00000254950,…	CYP26B1,PDK4,TLL1,SLC2A3,MNT,STRADB,SIRT4,PSMD7,USP31,CPD,CCND1,PRDM4,TBP,TBPL1,ELL2,ACVR2A,ATG14,YWHAH,VPS4A,RNF144B,WBP11,CDK17,MIB1,RNF138,USP14,BFAR,TAOK1,NAA25,SMAD7,KMT2C,N4BP1,SMURF2,SPTLC1,CCNE1,ELL,E2F3,TCF3,DESI1,MED26,CCNT2,FGF2,MGAT4A,GALNT7,CDK6,ANKIB1,CPEB3,RBM6,TARBP2,PELI2,CBFA2T3,GALNT1,CBX4,SIK1,USP15,CRIM1,PTPRR,WNT3A,APP,LSM11,ADAMTS3,IPPK,WIPI2,BTG2,UBE2Q1,ACOX1,PEX13,IHH,SNR…
mir-15b-5p	GO	GO:1901565	Organonitrogen compound catabolic process	45	1113	0.27	0.0061	9606.ENSP00000219313,9606.ENSP00000219689,9606.ENSP00000254950,9606.ENSP00000259939,9606.ENSP00000261537,9606.ENSP00000261601,9606.ENSP00000261658,9606.ENSP00000262435,9606.ENSP00000264498,9606.ENSP00000265742,9606.ENSP00000280377,9606.ENSP00000301962,9606.ENSP00000302625,9606.ENSP00000317872,9606.ENSP00000323879,9606.ENSP00000328187,9606.ENSP00000330658,9606.ENSP00000343001,9606.ENSP00000348714,…	PSMD7,USP31,VPS4A,RNF144B,MIB1,USP14,BFAR,SMURF2,FGF2,ANKIB1,USP15,USP42,AXIN2,RBBP6,ZNRF2,FBXO21,PAPPA,UBE4B,AREL1,RAD23B,CD2AP,SMURF1,COP1,CACUL1,BTRC,PPP1R11,ARIH1,UBQLNL,USP3,SOCS6,HECTD1,USP25,UBE4A,PISD,CYLD,UBR3,TBL1XR1,PPP2R5C,CUL2,CLOCK,RNF217,GGA3,ZNRF3,FBXW7,CHAC1
mir-15b-5p	GO	GO:1901564	Organonitrogen compound metabolic process	161	4981	0.17	6.4e-06	9606.ENSP00000005178,9606.ENSP00000061240,9606.ENSP00000194530,9606.ENSP00000202967,9606.ENSP00000219313,9606.ENSP00000219689,9606.ENSP00000225719,9606.ENSP00000227507,9606.ENSP00000228437,9606.ENSP00000230354,9606.ENSP00000237264,9606.ENSP00000241416,9606.ENSP00000247178,9606.ENSP00000254950,9606.ENSP00000259939,9606.ENSP00000261211,9606.ENSP00000261537,9606.ENSP00000261593,9606.ENSP00000261601,…	PDK4,TLL1,STRADB,SIRT4,PSMD7,USP31,CPD,CCND1,PRDM4,TBP,TBPL1,ACVR2A,ATG14,VPS4A,RNF144B,CDK17,MIB1,RNF138,USP14,BFAR,TAOK1,NAA25,SMAD7,KMT2C,SMURF2,SPTLC1,CCNE1,DESI1,CCNT2,FGF2,MGAT4A,GALNT7,CDK6,ANKIB1,CPEB3,PELI2,GALNT1,CBX4,SIK1,USP15,CRIM1,PTPRR,APP,ADAMTS3,WIPI2,BTG2,UBE2Q1,IHH,SNRK,COPS2,KMT2D,USP42,MAP2K1,AXIN2,CDC25A,INSR,PPM1D,TSPAN5,RBBP6,CDK5R1,AQP11,ZNRF2,MTMR4,CARM1,PPM1A,FBXO21,FOX…
mir-15b-5p	KEGG	hsa04115	p53 signaling pathway	10	72	0.8	0.00081	9606.ENSP00000227507,9606.ENSP00000261254,9606.ENSP00000262643,9606.ENSP00000265734,9606.ENSP00000306682,9606.ENSP00000311221,9606.ENSP00000356641,9606.ENSP00000381185,9606.ENSP00000391090,9606.ENSP00000393762	CCND1,CCND2,CCNE1,CDK6,PPM1D,ZMAT3,COP1,BCL2,CHEK1,SESN1
mir-15b-5p	KEGG	hsa05212	Pancreatic cancer	8	71	0.71	0.0079	9606.ENSP00000227507,9606.ENSP00000262904,9606.ENSP00000265734,9606.ENSP00000302486,9606.ENSP00000428056,9606.ENSP00000430684,9606.ENSP00000497733,9606.ENSP00000500582	CCND1,E2F3,CDK6,MAP2K1,PIK3R1,IKBKB,CDC42,AKT3
mir-15b-5p	KEGG	hsa05200	Pathways in cancer	26	515	0.36	0.0054	9606.ENSP00000227507,9606.ENSP00000261254,9606.ENSP00000261349,9606.ENSP00000262643,9606.ENSP00000262904,9606.ENSP00000264498,9606.ENSP00000265734,9606.ENSP00000284523,9606.ENSP00000285018,9606.ENSP00000302486,9606.ENSP00000302625,9606.ENSP00000332296,9606.ENSP00000346300,9606.ENSP00000355601,9606.ENSP00000355718,9606.ENSP00000358867,9606.ENSP00000362608,9606.ENSP00000381185,9606.ENSP00000393312,…	CCND1,CCND2,LRP6,CCNE1,E2F3,FGF2,CDK6,WNT3A,WNT7A,MAP2K1,AXIN2,RARB,CRKL,EGLN1,DLL1,GNAI3,PIM1,BCL2,FGFR1,RUNX1T1,CUL2,PIK3R1,IKBKB,RASSF5,CDC42,AKT3
mir-15b-5p	GO	GO:0007389	Pattern specification process	22	455	0.35	0.0355	9606.ENSP00000001146,9606.ENSP00000061240,9606.ENSP00000241416,9606.ENSP00000261349,9606.ENSP00000261537,9606.ENSP00000262041,9606.ENSP00000283921,9606.ENSP00000284523,9606.ENSP00000285018,9606.ENSP00000290551,9606.ENSP00000295731,9606.ENSP00000302625,9606.ENSP00000340361,9606.ENSP00000345206,9606.ENSP00000346300,9606.ENSP00000355718,9606.ENSP00000364864,9606.ENSP00000367797,9606.ENSP00000385571,…	CYP26B1,TLL1,ACVR2A,LRP6,MIB1,MEOX2,HOXA10,WNT3A,WNT7A,BTG2,IHH,AXIN2,ACVR2B,RBPJ,CRKL,DLL1,KIF3B,SKI,HIPK2,RELN,SMAD5,EYA1
mir-15b-5p	GO	GO:0018193	Peptidyl-amino acid modification	44	900	0.35	0.00015	9606.ENSP00000202967,9606.ENSP00000228437,9606.ENSP00000261745,9606.ENSP00000262189,9606.ENSP00000263256,9606.ENSP00000269195,9606.ENSP00000269397,9606.ENSP00000280527,9606.ENSP00000301067,9606.ENSP00000302486,9606.ENSP00000303830,9606.ENSP00000318486,9606.ENSP00000325690,9606.ENSP00000340373,9606.ENSP00000346667,9606.ENSP00000353846,9606.ENSP00000355601,9606.ENSP00000356832,9606.ENSP00000358309,…	SIRT4,PRDM4,NAA25,KMT2C,DESI1,GALNT1,CBX4,CRIM1,KMT2D,MAP2K1,INSR,CDK5R1,CARM1,DYRK1A,WNK3,DCLK1,EGLN1,SGK1,EPHA7,OGT,RPS6KA3,LRRK1,ASH1L,BCL2,HIPK2,GALNT13,CHEK1,RELN,FGFR1,ATXN7L3,WEE1,EZH1,TLK1,CLOCK,ABL2,IKBKB,LATS1,HTR2A,MSL1,DYRK1B,GHR,EYA1,MKNK1,AKT3
mir-15b-5p	GO	GO:0018209	Peptidyl-serine modification	15	214	0.51	0.0095	9606.ENSP00000269195,9606.ENSP00000318486,9606.ENSP00000340373,9606.ENSP00000353846,9606.ENSP00000356832,9606.ENSP00000368884,9606.ENSP00000381185,9606.ENSP00000385571,9606.ENSP00000387239,9606.ENSP00000411099,9606.ENSP00000430684,9606.ENSP00000437550,9606.ENSP00000469863,9606.ENSP00000498083,9606.ENSP00000500582	GALNT1,CDK5R1,DYRK1A,DCLK1,SGK1,RPS6KA3,BCL2,HIPK2,GALNT13,TLK1,IKBKB,LATS1,DYRK1B,MKNK1,AKT3
mir-15b-5p	GO	GO:0018105	Peptidyl-serine phosphorylation	13	193	0.49	0.0289	9606.ENSP00000318486,9606.ENSP00000340373,9606.ENSP00000353846,9606.ENSP00000356832,9606.ENSP00000368884,9606.ENSP00000381185,9606.ENSP00000385571,9606.ENSP00000411099,9606.ENSP00000430684,9606.ENSP00000437550,9606.ENSP00000469863,9606.ENSP00000498083,9606.ENSP00000500582	CDK5R1,DYRK1A,DCLK1,SGK1,RPS6KA3,BCL2,HIPK2,TLK1,IKBKB,LATS1,DYRK1B,MKNK1,AKT3
mir-15b-5p	GO	GO:0018210	Peptidyl-threonine modification	9	87	0.68	0.014	9606.ENSP00000269195,9606.ENSP00000318486,9606.ENSP00000340373,9606.ENSP00000346667,9606.ENSP00000381185,9606.ENSP00000385571,9606.ENSP00000387239,9606.ENSP00000391090,9606.ENSP00000469863	GALNT1,CDK5R1,DYRK1A,WNK3,BCL2,HIPK2,GALNT13,CHEK1,DYRK1B
mir-15b-5p	GO	GO:0018108	Peptidyl-tyrosine phosphorylation	14	176	0.56	0.005	9606.ENSP00000280527,9606.ENSP00000302486,9606.ENSP00000303830,9606.ENSP00000340373,9606.ENSP00000358309,9606.ENSP00000373600,9606.ENSP00000385571,9606.ENSP00000392423,9606.ENSP00000393312,9606.ENSP00000402084,9606.ENSP00000427562,9606.ENSP00000437737,9606.ENSP00000469863,9606.ENSP00000483403	CRIM1,MAP2K1,INSR,DYRK1A,EPHA7,LRRK1,HIPK2,RELN,FGFR1,WEE1,ABL2,HTR2A,DYRK1B,GHR
mir-15b-5p	GO	GO:0006796	Phosphate-containing compound metabolic process	83	1877	0.31	4.43e-07	9606.ENSP00000005178,9606.ENSP00000194530,9606.ENSP00000227507,9606.ENSP00000230354,9606.ENSP00000237264,9606.ENSP00000241416,9606.ENSP00000247178,9606.ENSP00000261211,9606.ENSP00000261716,9606.ENSP00000262158,9606.ENSP00000262554,9606.ENSP00000262643,9606.ENSP00000264157,9606.ENSP00000264498,9606.ENSP00000265563,9606.ENSP00000265734,9606.ENSP00000270162,9606.ENSP00000280377,9606.ENSP00000280527,…	PDK4,STRADB,CCND1,TBP,TBPL1,ACVR2A,ATG14,CDK17,TAOK1,SMAD7,SPTLC1,CCNE1,CCNT2,FGF2,PRKAR2A,CDK6,SIK1,USP15,CRIM1,PTPRR,APP,IPPK,SNRK,COPS2,MAP2K1,CDC25A,INSR,PPM1D,CDK5R1,MTMR4,PPM1A,FOXK1,ACVR2B,DYRK1A,WNK3,MYLK,DCLK1,CDC14A,SGK1,EPHA7,GNAI3,BTRC,PIM1,SRPK1,PDIK1L,PTPN3,RPS6KA3,NRBP1,PTPRD,LRRK1,AK4,PAFAH1B1,SOCS6,BCL2,MTMR3,HIPK2,CHEK1,PISD,PPP6C,RELN,FGFR1,WEE1,PNPLA6,SYNJ1,TLK1,PPP2R5C,STK33,…
mir-15b-5p	KEGG	hsa04070	Phosphatidylinositol signaling system	7	94	0.53	0.0408	9606.ENSP00000287996,9606.ENSP00000306253,9606.ENSP00000325285,9606.ENSP00000384651,9606.ENSP00000409667,9606.ENSP00000419879,9606.ENSP00000428056	IPPK,ITPR1,MTMR4,MTMR3,SYNJ1,CDS2,PIK3R1
mir-15b-5p	GO	GO:0016310	Phosphorylation	59	966	0.45	3.85e-09	9606.ENSP00000005178,9606.ENSP00000194530,9606.ENSP00000227507,9606.ENSP00000230354,9606.ENSP00000241416,9606.ENSP00000247178,9606.ENSP00000261211,9606.ENSP00000261716,9606.ENSP00000262158,9606.ENSP00000262643,9606.ENSP00000264157,9606.ENSP00000265563,9606.ENSP00000265734,9606.ENSP00000270162,9606.ENSP00000280377,9606.ENSP00000280527,9606.ENSP00000284981,9606.ENSP00000287996,9606.ENSP00000296088,…	PDK4,STRADB,CCND1,TBP,ACVR2A,ATG14,CDK17,TAOK1,SMAD7,CCNE1,CCNT2,PRKAR2A,CDK6,SIK1,USP15,CRIM1,APP,IPPK,SNRK,COPS2,MAP2K1,INSR,CDK5R1,FOXK1,ACVR2B,DYRK1A,WNK3,MYLK,DCLK1,SGK1,EPHA7,PIM1,SRPK1,PDIK1L,RPS6KA3,NRBP1,LRRK1,AK4,BCL2,HIPK2,CHEK1,RELN,FGFR1,WEE1,TLK1,STK33,ABL2,PIK3R1,IKBKB,LATS1,HTR2A,SMAD5,DYRK1B,GHR,CASK,CDC42,MKNK1,AKT3,ETNK1
mir-15b-5p	KEGG	hsa04151	PI3K-Akt signaling pathway	17	349	0.35	0.0209	9606.ENSP00000227507,9606.ENSP00000248975,9606.ENSP00000261254,9606.ENSP00000262643,9606.ENSP00000264498,9606.ENSP00000265734,9606.ENSP00000302486,9606.ENSP00000303830,9606.ENSP00000356832,9606.ENSP00000381185,9606.ENSP00000392423,9606.ENSP00000393312,9606.ENSP00000412324,9606.ENSP00000428056,9606.ENSP00000430684,9606.ENSP00000483403,9606.ENSP00000500582	CCND1,YWHAH,CCND2,CCNE1,FGF2,CDK6,MAP2K1,INSR,SGK1,BCL2,RELN,FGFR1,PPP2R5C,PIK3R1,IKBKB,GHR,AKT3
mir-15b-5p	GO	GO:0048518	Positive regulation of biological process	202	6207	0.17	2.11e-08	9606.ENSP00000001146,9606.ENSP00000194530,9606.ENSP00000202967,9606.ENSP00000227507,9606.ENSP00000228437,9606.ENSP00000229314,9606.ENSP00000230354,9606.ENSP00000237853,9606.ENSP00000241416,9606.ENSP00000243457,9606.ENSP00000246747,9606.ENSP00000247178,9606.ENSP00000248975,9606.ENSP00000251020,9606.ENSP00000254950,9606.ENSP00000255224,9606.ENSP00000259939,9606.ENSP00000260363,9606.ENSP00000261254,…	CYP26B1,STRADB,SIRT4,CCND1,PRDM4,GOLT1B,TBP,ELL2,ACVR2A,KCNJ2,ARL2,ATG14,YWHAH,SALL1,VPS4A,SYT4,RNF144B,KIF23,CCND2,LRP6,MIB1,TAOK1,MEOX2,SMAD7,KMT2C,MOB3B,SMURF2,SLC12A2,SPTLC1,CCNE1,ELL,E2F3,TCF3,MED26,CCNT2,RAPGEF2,FGF2,SEMA3A,CDK6,ANKIB1,ANLN,CPEB3,TARBP2,PELI2,CBFA2T3,SIK1,PDCD4,USP15,HOXA10,WNT3A,APP,WNT7A,LSM11,ADAMTS3,IPPK,BTG2,IHH,CREBRF,EN2,SPRED1,NFATC3,KMT2D,MAP2K1,AXIN2,CDC25A,INSR,A…
mir-15b-5p	GO	GO:0009891	Positive regulation of biosynthetic process	83	2080	0.26	1.7e-05	9606.ENSP00000202967,9606.ENSP00000228437,9606.ENSP00000230354,9606.ENSP00000237853,9606.ENSP00000241416,9606.ENSP00000248975,9606.ENSP00000251020,9606.ENSP00000261349,9606.ENSP00000262041,9606.ENSP00000262189,9606.ENSP00000262809,9606.ENSP00000262904,9606.ENSP00000262965,9606.ENSP00000263390,9606.ENSP00000264157,9606.ENSP00000264498,9606.ENSP00000265997,9606.ENSP00000266987,9606.ENSP00000283921,…	SIRT4,PRDM4,TBP,ELL2,ACVR2A,YWHAH,SALL1,LRP6,MEOX2,KMT2C,ELL,E2F3,TCF3,MED26,CCNT2,FGF2,CPEB3,TARBP2,HOXA10,WNT3A,APP,WNT7A,IPPK,IHH,CREBRF,EN2,NFATC3,KMT2D,MAP2K1,INSR,ADRB2,STOX2,CDK5R1,E2F7,CD28,PLAG1,CARM1,PPM1A,FOXK1,RARB,MYB,DYRK1A,RBPJ,EGLN1,DLL1,SUCO,POU2F1,HDGF,BTRC,RAP2C,PIM1,OGT,ACTR2,SKI,RPS6KA3,RREB1,SLC5A3,ASH1L,DMTF1,GATAD2A,HIPK2,APLN,ATXN7L3,HMGA1,EZH1,TBL1XR1,RNF10,CLOCK,PIK3R1,…
mir-15b-5p	GO	GO:0090263	Positive regulation of canonical Wnt signaling pathway	14	105	0.79	4.63e-05	9606.ENSP00000262435,9606.ENSP00000264498,9606.ENSP00000284523,9606.ENSP00000327255,9606.ENSP00000345206,9606.ENSP00000349131,9606.ENSP00000363680,9606.ENSP00000364003,9606.ENSP00000367202,9606.ENSP00000373600,9606.ENSP00000405574,9606.ENSP00000477725,9606.ENSP00000478927,9606.ENSP00000494040	SMURF2,FGF2,WNT3A,PPM1A,RBPJ,RSPO3,EDA,AMER1,RECK,LRRK1,TBL1XR1,KANK1,YAP1,DDX3X
mir-15b-5p	GO	GO:0009896	Positive regulation of catabolic process	29	513	0.41	0.00071	9606.ENSP00000259939,9606.ENSP00000262158,9606.ENSP00000262554,9606.ENSP00000265742,9606.ENSP00000265997,9606.ENSP00000268679,9606.ENSP00000284981,9606.ENSP00000290551,9606.ENSP00000296953,9606.ENSP00000302625,9606.ENSP00000303830,9606.ENSP00000305372,9606.ENSP00000354621,9606.ENSP00000356641,9606.ENSP00000358867,9606.ENSP00000364003,9606.ENSP00000368341,9606.ENSP00000369217,9606.ENSP00000382269,…	RNF144B,SMAD7,SPTLC1,ANKIB1,CPEB3,CBFA2T3,APP,BTG2,CREBRF,AXIN2,INSR,ADRB2,SMURF1,COP1,GNAI3,AMER1,RBM24,ARIH1,HECTD1,SLC4A4,SESN1,TNRC6B,CNOT6L,RNF217,PAFAH1B2,HTR2A,GGA3,FBXW7,DCP1A
mir-15b-5p	GO	GO:0043085	Positive regulation of catalytic activity	45	1191	0.24	0.0206	9606.ENSP00000194530,9606.ENSP00000227507,9606.ENSP00000247178,9606.ENSP00000261254,9606.ENSP00000261716,9606.ENSP00000262244,9606.ENSP00000264157,9606.ENSP00000264400,9606.ENSP00000264431,9606.ENSP00000264498,9606.ENSP00000265840,9606.ENSP00000284523,9606.ENSP00000284981,9606.ENSP00000302486,9606.ENSP00000302625,9606.ENSP00000303830,9606.ENSP00000305372,9606.ENSP00000310042,9606.ENSP00000318486,…	STRADB,CCND1,ATG14,CCND2,TAOK1,MOB3B,CCNT2,RASGEF1B,RAPGEF2,FGF2,ELMOD1,WNT3A,APP,MAP2K1,AXIN2,INSR,ADRB2,ZNF622,CDK5R1,ACVR2B,SYDE2,FERMT2,CRKL,HNRNPA2B1,SIPA1L2,CACUL1,RAB11FIP2,EPHA7,GNAI3,BTRC,PIM1,SLC5A3,SLC11A2,BCL2,SLC39A10,RELN,FGFR1,ABL2,PTH,HTR2A,FBXW7,DCP1A,GHR,DDX3X,CDC42
mir-15b-5p	GO	GO:0010647	Positive regulation of cell communication	63	1693	0.23	0.0028	9606.ENSP00000229314,9606.ENSP00000241416,9606.ENSP00000251020,9606.ENSP00000261716,9606.ENSP00000262435,9606.ENSP00000264431,9606.ENSP00000264498,9606.ENSP00000265362,9606.ENSP00000267460,9606.ENSP00000280154,9606.ENSP00000280377,9606.ENSP00000284523,9606.ENSP00000284981,9606.ENSP00000285018,9606.ENSP00000286657,9606.ENSP00000295731,9606.ENSP00000299084,9606.ENSP00000301067,9606.ENSP00000302486,…	GOLT1B,ACVR2A,SALL1,TAOK1,SMURF2,RAPGEF2,FGF2,SEMA3A,PELI2,PDCD4,USP15,WNT3A,APP,WNT7A,ADAMTS3,IHH,SPRED1,KMT2D,MAP2K1,INSR,ADRB2,KIF5B,TSPAN5,ZNF622,LURAP1L,CD28,PPM1A,FAM110C,RTN4,ACVR2B,FERMT2,RBPJ,CRKL,RSPO3,DLL1,SHOC2,EDA,AMER1,RECK,SKI,LRRK1,PAFAH1B1,SEH1L,HIPK2,SLC39A10,CYLD,RELN,FGFR1,TBL1XR1,PIK3R1,IKBKB,PTH,HTR2A,LITAF,FBXW7,KANK1,YAP1,GHR,ZCCHC3,DDX3X,KCNN4,CDC42,AKT3
mir-15b-5p	GO	GO:0045787	Positive regulation of cell cycle	21	349	0.44	0.0044	9606.ENSP00000227507,9606.ENSP00000260363,9606.ENSP00000261254,9606.ENSP00000261349,9606.ENSP00000262965,9606.ENSP00000264157,9606.ENSP00000284981,9606.ENSP00000286307,9606.ENSP00000303706,9606.ENSP00000303830,9606.ENSP00000318486,9606.ENSP00000323246,9606.ENSP00000324890,9606.ENSP00000354916,9606.ENSP00000362608,9606.ENSP00000364864,9606.ENSP00000380378,9606.ENSP00000391090,9606.ENSP00000404190,…	CCND1,KIF23,CCND2,LRP6,TCF3,CCNT2,APP,LSM11,CDC25A,INSR,CDK5R1,E2F7,CD28,CDC14A,PIM1,KIF3B,PAFAH1B1,CHEK1,RACGAP1,DDX3X,CDC42
mir-15b-5p	GO	GO:0010720	Positive regulation of cell development	17	304	0.41	0.0328	9606.ENSP00000262158,9606.ENSP00000264498,9606.ENSP00000284523,9606.ENSP00000302486,9606.ENSP00000325546,9606.ENSP00000340329,9606.ENSP00000342858,9606.ENSP00000346300,9606.ENSP00000367220,9606.ENSP00000369270,9606.ENSP00000370593,9606.ENSP00000380378,9606.ENSP00000381185,9606.ENSP00000392423,9606.ENSP00000409667,9606.ENSP00000438399,9606.ENSP00000497733	SMAD7,FGF2,WNT3A,MAP2K1,PLAG1,CAPRIN1,FERMT2,CRKL,ACTR2,RREB1,PTPRD,PAFAH1B1,BCL2,RELN,SYNJ1,IST1,CDC42
mir-15b-5p	GO	GO:0045597	Positive regulation of cell differentiation	41	876	0.33	0.00078	9606.ENSP00000001146,9606.ENSP00000241416,9606.ENSP00000262158,9606.ENSP00000262965,9606.ENSP00000264431,9606.ENSP00000264498,9606.ENSP00000266987,9606.ENSP00000284523,9606.ENSP00000284981,9606.ENSP00000295731,9606.ENSP00000302486,9606.ENSP00000302625,9606.ENSP00000325546,9606.ENSP00000325690,9606.ENSP00000339992,9606.ENSP00000340329,9606.ENSP00000340361,9606.ENSP00000342858,9606.ENSP00000346300,…	CYP26B1,ACVR2A,SMAD7,TCF3,RAPGEF2,FGF2,TARBP2,WNT3A,APP,IHH,MAP2K1,AXIN2,PLAG1,CARM1,MYB,CAPRIN1,ACVR2B,FERMT2,CRKL,SUCO,PIM1,TGIF2,ACTR2,RBM24,RPS6KA3,RREB1,PTPRD,ZBTB46,PAFAH1B1,BCL2,RELN,FGFR1,SYNJ1,HTR2A,IST1,SMAD5,TMEM100,YAP1,GHR,ZFHX3,CDC42
mir-15b-5p	GO	GO:0030307	Positive regulation of cell growth	12	166	0.52	0.0266	9606.ENSP00000255224,9606.ENSP00000262158,9606.ENSP00000284523,9606.ENSP00000354621,9606.ENSP00000368884,9606.ENSP00000380378,9606.ENSP00000381185,9606.ENSP00000429562,9606.ENSP00000438399,9606.ENSP00000478927,9606.ENSP00000494040,9606.ENSP00000497733	SYT4,SMAD7,WNT3A,SMURF1,RPS6KA3,PAFAH1B1,BCL2,UNC13A,IST1,YAP1,DDX3X,CDC42
mir-15b-5p	GO	GO:0010770	Positive regulation of cell morphogenesis involved in differentiation	9	82	0.7	0.0102	9606.ENSP00000340329,9606.ENSP00000342858,9606.ENSP00000346300,9606.ENSP00000367220,9606.ENSP00000369270,9606.ENSP00000370593,9606.ENSP00000380378,9606.ENSP00000392423,9606.ENSP00000497733	CAPRIN1,FERMT2,CRKL,ACTR2,RREB1,PTPRD,PAFAH1B1,RELN,CDC42
mir-15b-5p	GO	GO:0008284	Positive regulation of cell population proliferation	39	945	0.28	0.0111	9606.ENSP00000227507,9606.ENSP00000261254,9606.ENSP00000262643,9606.ENSP00000262904,9606.ENSP00000262965,9606.ENSP00000264498,9606.ENSP00000265734,9606.ENSP00000284523,9606.ENSP00000285018,9606.ENSP00000295731,9606.ENSP00000301067,9606.ENSP00000303830,9606.ENSP00000318770,9606.ENSP00000324890,9606.ENSP00000325546,9606.ENSP00000325690,9606.ENSP00000332706,9606.ENSP00000337838,9606.ENSP00000342858,…	CCND1,CCND2,CCNE1,E2F3,TCF3,FGF2,CDK6,WNT3A,WNT7A,IHH,KMT2D,INSR,AQP11,CD28,PLAG1,CARM1,PURA,RTN4,FERMT2,RBPJ,CRKL,DLL1,CACUL1,GNAI3,PIM1,RREB1,BCL2,HIPK2,SLC39A10,APLN,FGFR1,CNOT6L,PTH,HTR2A,BCL7A,YAP1,EYA1,CDC42,AKT3
mir-15b-5p	GO	GO:0031328	Positive regulation of cellular biosynthetic process	79	2041	0.25	9.01e-05	9606.ENSP00000228437,9606.ENSP00000230354,9606.ENSP00000237853,9606.ENSP00000241416,9606.ENSP00000248975,9606.ENSP00000251020,9606.ENSP00000261349,9606.ENSP00000262041,9606.ENSP00000262189,9606.ENSP00000262809,9606.ENSP00000262904,9606.ENSP00000262965,9606.ENSP00000263390,9606.ENSP00000264157,9606.ENSP00000264498,9606.ENSP00000265997,9606.ENSP00000266987,9606.ENSP00000283921,9606.ENSP00000284523,…	PRDM4,TBP,ELL2,ACVR2A,YWHAH,SALL1,LRP6,MEOX2,KMT2C,ELL,E2F3,TCF3,MED26,CCNT2,FGF2,CPEB3,TARBP2,HOXA10,WNT3A,APP,WNT7A,IPPK,IHH,CREBRF,EN2,NFATC3,KMT2D,MAP2K1,INSR,ADRB2,STOX2,E2F7,CD28,PLAG1,CARM1,PPM1A,FOXK1,RARB,MYB,DYRK1A,RBPJ,EGLN1,DLL1,POU2F1,HDGF,BTRC,RAP2C,PIM1,OGT,ACTR2,SKI,RPS6KA3,RREB1,ASH1L,DMTF1,GATAD2A,HIPK2,APLN,ATXN7L3,HMGA1,EZH1,TBL1XR1,RNF10,CLOCK,PIK3R1,MYBL1,IKBKB,PTH,HTR2A,SMA…
mir-15b-5p	GO	GO:0031331	Positive regulation of cellular catabolic process	26	413	0.46	0.00038	9606.ENSP00000259939,9606.ENSP00000262158,9606.ENSP00000262554,9606.ENSP00000265742,9606.ENSP00000265997,9606.ENSP00000268679,9606.ENSP00000284981,9606.ENSP00000290551,9606.ENSP00000302625,9606.ENSP00000303830,9606.ENSP00000305372,9606.ENSP00000354621,9606.ENSP00000356641,9606.ENSP00000358867,9606.ENSP00000368341,9606.ENSP00000369217,9606.ENSP00000382269,9606.ENSP00000393557,9606.ENSP00000393762,…	RNF144B,SMAD7,SPTLC1,ANKIB1,CPEB3,CBFA2T3,APP,BTG2,AXIN2,INSR,ADRB2,SMURF1,COP1,GNAI3,RBM24,ARIH1,HECTD1,SLC4A4,SESN1,TNRC6B,CNOT6L,RNF217,PAFAH1B2,HTR2A,FBXW7,DCP1A
mir-15b-5p	GO	GO:0031325	Positive regulation of cellular metabolic process	130	3114	0.28	1.8e-10	9606.ENSP00000194530,9606.ENSP00000227507,9606.ENSP00000228437,9606.ENSP00000230354,9606.ENSP00000237853,9606.ENSP00000241416,9606.ENSP00000247178,9606.ENSP00000248975,9606.ENSP00000251020,9606.ENSP00000259939,9606.ENSP00000261254,9606.ENSP00000261349,9606.ENSP00000261716,9606.ENSP00000262041,9606.ENSP00000262158,9606.ENSP00000262189,9606.ENSP00000262244,9606.ENSP00000262554,9606.ENSP00000262809,…	STRADB,CCND1,PRDM4,TBP,ELL2,ACVR2A,ATG14,YWHAH,SALL1,RNF144B,CCND2,LRP6,TAOK1,MEOX2,SMAD7,KMT2C,MOB3B,SPTLC1,ELL,E2F3,TCF3,MED26,CCNT2,RAPGEF2,FGF2,ANKIB1,CPEB3,TARBP2,PELI2,CBFA2T3,HOXA10,WNT3A,APP,WNT7A,IPPK,BTG2,IHH,CREBRF,EN2,NFATC3,KMT2D,MAP2K1,AXIN2,INSR,ADRB2,ZNF622,STOX2,CDK5R1,E2F7,CD28,PLAG1,CARM1,PPM1A,FOXK1,RARB,MYB,ACVR2B,DYRK1A,JARID2,FERMT2,RBPJ,CRKL,WNK3,HNRNPA2B1,SMURF1,EGLN1,DLL…
mir-15b-5p	GO	GO:0048522	Positive regulation of cellular process	193	5584	0.2	6.11e-10	9606.ENSP00000001146,9606.ENSP00000194530,9606.ENSP00000227507,9606.ENSP00000228437,9606.ENSP00000229314,9606.ENSP00000230354,9606.ENSP00000237853,9606.ENSP00000241416,9606.ENSP00000243457,9606.ENSP00000246747,9606.ENSP00000247178,9606.ENSP00000248975,9606.ENSP00000251020,9606.ENSP00000254950,9606.ENSP00000255224,9606.ENSP00000259939,9606.ENSP00000260363,9606.ENSP00000261254,9606.ENSP00000261349,…	CYP26B1,STRADB,CCND1,PRDM4,GOLT1B,TBP,ELL2,ACVR2A,KCNJ2,ARL2,ATG14,YWHAH,SALL1,VPS4A,SYT4,RNF144B,KIF23,CCND2,LRP6,MIB1,TAOK1,MEOX2,SMAD7,KMT2C,MOB3B,SMURF2,SLC12A2,SPTLC1,CCNE1,ELL,E2F3,TCF3,MED26,CCNT2,RAPGEF2,FGF2,SEMA3A,CDK6,ANKIB1,ANLN,CPEB3,TARBP2,PELI2,CBFA2T3,SIK1,PDCD4,USP15,HOXA10,WNT3A,APP,WNT7A,LSM11,ADAMTS3,IPPK,BTG2,IHH,CREBRF,EN2,SPRED1,NFATC3,KMT2D,MAP2K1,AXIN2,CDC25A,INSR,ADRB2,K…
mir-15b-5p	GO	GO:0048639	Positive regulation of developmental growth	15	161	0.63	0.00069	9606.ENSP00000255224,9606.ENSP00000262158,9606.ENSP00000264498,9606.ENSP00000284523,9606.ENSP00000303830,9606.ENSP00000345206,9606.ENSP00000354621,9606.ENSP00000355718,9606.ENSP00000362608,9606.ENSP00000380378,9606.ENSP00000381185,9606.ENSP00000429562,9606.ENSP00000438399,9606.ENSP00000478927,9606.ENSP00000483403	SYT4,SMAD7,FGF2,WNT3A,INSR,RBPJ,SMURF1,DLL1,PIM1,PAFAH1B1,BCL2,UNC13A,IST1,YAP1,GHR
mir-15b-5p	GO	GO:0051094	Positive regulation of developmental process	60	1332	0.31	3.07e-05	9606.ENSP00000001146,9606.ENSP00000227507,9606.ENSP00000241416,9606.ENSP00000255224,9606.ENSP00000262158,9606.ENSP00000262435,9606.ENSP00000262965,9606.ENSP00000264431,9606.ENSP00000264498,9606.ENSP00000265997,9606.ENSP00000266987,9606.ENSP00000284523,9606.ENSP00000284981,9606.ENSP00000285018,9606.ENSP00000295731,9606.ENSP00000302486,9606.ENSP00000302625,9606.ENSP00000303830,9606.ENSP00000305372,…	CYP26B1,CCND1,ACVR2A,SYT4,SMAD7,SMURF2,TCF3,RAPGEF2,FGF2,CPEB3,TARBP2,WNT3A,APP,WNT7A,IHH,MAP2K1,AXIN2,INSR,ADRB2,CD28,PLAG1,CARM1,RTN4,MYB,CAPRIN1,ACVR2B,FERMT2,RBPJ,CRKL,SMURF1,DLL1,SUCO,AMOT,PIM1,OGT,TGIF2,ACTR2,RBM24,RPS6KA3,RREB1,PTPRD,ZBTB46,PAFAH1B1,BCL2,HIPK2,RELN,FGFR1,SYNJ1,UNC13A,PTH,HTR2A,IST1,SMAD5,BCL7A,TMEM100,YAP1,GHR,ZFHX3,CDC42,AKT3
mir-15b-5p	GO	GO:0050679	Positive regulation of epithelial cell proliferation	14	207	0.49	0.0188	9606.ENSP00000227507,9606.ENSP00000264498,9606.ENSP00000284523,9606.ENSP00000285018,9606.ENSP00000295731,9606.ENSP00000337838,9606.ENSP00000345206,9606.ENSP00000369270,9606.ENSP00000391800,9606.ENSP00000393312,9606.ENSP00000478927,9606.ENSP00000496255,9606.ENSP00000497733,9606.ENSP00000500582	CCND1,FGF2,WNT3A,WNT7A,IHH,RTN4,RBPJ,RREB1,APLN,FGFR1,YAP1,EYA1,CDC42,AKT3
mir-15b-5p	GO	GO:0045927	Positive regulation of growth	18	259	0.5	0.0028	9606.ENSP00000255224,9606.ENSP00000262158,9606.ENSP00000264498,9606.ENSP00000284523,9606.ENSP00000303830,9606.ENSP00000345206,9606.ENSP00000354621,9606.ENSP00000355718,9606.ENSP00000362608,9606.ENSP00000368884,9606.ENSP00000380378,9606.ENSP00000381185,9606.ENSP00000429562,9606.ENSP00000438399,9606.ENSP00000478927,9606.ENSP00000483403,9606.ENSP00000494040,9606.ENSP00000497733	SYT4,SMAD7,FGF2,WNT3A,INSR,RBPJ,SMURF1,DLL1,PIM1,RPS6KA3,PAFAH1B1,BCL2,UNC13A,IST1,YAP1,GHR,DDX3X,CDC42
mir-15b-5p	GO	GO:1902533	Positive regulation of intracellular signal transduction	38	997	0.24	0.0442	9606.ENSP00000229314,9606.ENSP00000261716,9606.ENSP00000264431,9606.ENSP00000264498,9606.ENSP00000265362,9606.ENSP00000267460,9606.ENSP00000280154,9606.ENSP00000280377,9606.ENSP00000284981,9606.ENSP00000285018,9606.ENSP00000299084,9606.ENSP00000302486,9606.ENSP00000303830,9606.ENSP00000305372,9606.ENSP00000310042,9606.ENSP00000321026,9606.ENSP00000324890,9606.ENSP00000327255,9606.ENSP00000328347,…	GOLT1B,TAOK1,RAPGEF2,FGF2,SEMA3A,PELI2,PDCD4,USP15,APP,WNT7A,SPRED1,MAP2K1,INSR,ADRB2,ZNF622,LURAP1L,CD28,PPM1A,FAM110C,RTN4,FERMT2,CRKL,SHOC2,EDA,LRRK1,SEH1L,HIPK2,RELN,FGFR1,IKBKB,HTR2A,LITAF,FBXW7,GHR,ZCCHC3,DDX3X,CDC42,AKT3
mir-15b-5p	GO	GO:0033674	Positive regulation of kinase activity	29	494	0.43	0.00038	9606.ENSP00000194530,9606.ENSP00000227507,9606.ENSP00000247178,9606.ENSP00000261254,9606.ENSP00000261716,9606.ENSP00000262244,9606.ENSP00000264157,9606.ENSP00000264431,9606.ENSP00000264498,9606.ENSP00000284523,9606.ENSP00000284981,9606.ENSP00000302486,9606.ENSP00000302625,9606.ENSP00000303830,9606.ENSP00000305372,9606.ENSP00000310042,9606.ENSP00000318486,9606.ENSP00000340361,9606.ENSP00000342858,…	STRADB,CCND1,ATG14,CCND2,TAOK1,MOB3B,CCNT2,RAPGEF2,FGF2,WNT3A,APP,MAP2K1,AXIN2,INSR,ADRB2,ZNF622,CDK5R1,ACVR2B,FERMT2,CACUL1,EPHA7,PIM1,RELN,FGFR1,HTR2A,FBXW7,GHR,DDX3X,CDC42
mir-15b-5p	GO	GO:0010557	Positive regulation of macromolecule biosynthetic process	79	1935	0.27	1.53e-05	9606.ENSP00000228437,9606.ENSP00000230354,9606.ENSP00000237853,9606.ENSP00000241416,9606.ENSP00000248975,9606.ENSP00000251020,9606.ENSP00000261349,9606.ENSP00000262041,9606.ENSP00000262189,9606.ENSP00000262809,9606.ENSP00000262904,9606.ENSP00000262965,9606.ENSP00000263390,9606.ENSP00000264157,9606.ENSP00000264498,9606.ENSP00000265997,9606.ENSP00000266987,9606.ENSP00000283921,9606.ENSP00000284523,…	PRDM4,TBP,ELL2,ACVR2A,YWHAH,SALL1,LRP6,MEOX2,KMT2C,ELL,E2F3,TCF3,MED26,CCNT2,FGF2,CPEB3,TARBP2,HOXA10,WNT3A,APP,WNT7A,IPPK,IHH,CREBRF,EN2,NFATC3,KMT2D,MAP2K1,INSR,ADRB2,STOX2,CDK5R1,E2F7,CD28,PLAG1,CARM1,PPM1A,FOXK1,RARB,MYB,DYRK1A,RBPJ,EGLN1,DLL1,POU2F1,HDGF,BTRC,RAP2C,PIM1,OGT,ACTR2,SKI,RPS6KA3,RREB1,ASH1L,DMTF1,GATAD2A,HIPK2,APLN,ATXN7L3,HMGA1,EZH1,TBL1XR1,RNF10,CLOCK,PIK3R1,MYBL1,IKBKB,PTH,SM…
mir-15b-5p	GO	GO:0010604	Positive regulation of macromolecule metabolic process	136	3533	0.25	8.22e-09	9606.ENSP00000001146,9606.ENSP00000194530,9606.ENSP00000227507,9606.ENSP00000228437,9606.ENSP00000230354,9606.ENSP00000237853,9606.ENSP00000241416,9606.ENSP00000247178,9606.ENSP00000248975,9606.ENSP00000251020,9606.ENSP00000259939,9606.ENSP00000261254,9606.ENSP00000261349,9606.ENSP00000261716,9606.ENSP00000262041,9606.ENSP00000262158,9606.ENSP00000262189,9606.ENSP00000262244,9606.ENSP00000262809,…	CYP26B1,STRADB,CCND1,PRDM4,TBP,ELL2,ACVR2A,ATG14,YWHAH,SALL1,RNF144B,CCND2,LRP6,TAOK1,MEOX2,SMAD7,KMT2C,MOB3B,ELL,E2F3,TCF3,MED26,CCNT2,RAPGEF2,FGF2,CDK6,ANKIB1,CPEB3,TARBP2,PELI2,CBFA2T3,HOXA10,WNT3A,APP,WNT7A,IPPK,BTG2,IHH,CREBRF,EN2,NFATC3,KMT2D,MAP2K1,AXIN2,INSR,ADRB2,STOX2,CDK5R1,E2F7,CD28,PLAG1,CARM1,PPM1A,FOXK1,RARB,RTN4,MYB,ACVR2B,DYRK1A,JARID2,FERMT2,RBPJ,CRKL,WNK3,HNRNPA2B1,SMURF1,QKI,E…
mir-15b-5p	GO	GO:0009893	Positive regulation of metabolic process	146	3847	0.24	3.12e-09	9606.ENSP00000001146,9606.ENSP00000194530,9606.ENSP00000202967,9606.ENSP00000227507,9606.ENSP00000228437,9606.ENSP00000230354,9606.ENSP00000237853,9606.ENSP00000241416,9606.ENSP00000247178,9606.ENSP00000248975,9606.ENSP00000251020,9606.ENSP00000259939,9606.ENSP00000261254,9606.ENSP00000261349,9606.ENSP00000261716,9606.ENSP00000262041,9606.ENSP00000262158,9606.ENSP00000262189,9606.ENSP00000262244,…	CYP26B1,STRADB,SIRT4,CCND1,PRDM4,TBP,ELL2,ACVR2A,ATG14,YWHAH,SALL1,RNF144B,CCND2,LRP6,TAOK1,MEOX2,SMAD7,KMT2C,MOB3B,SPTLC1,ELL,E2F3,TCF3,MED26,CCNT2,RAPGEF2,FGF2,CDK6,ANKIB1,CPEB3,TARBP2,PELI2,CBFA2T3,HOXA10,WNT3A,APP,WNT7A,IPPK,BTG2,IHH,CREBRF,EN2,NFATC3,KMT2D,MAP2K1,AXIN2,INSR,ADRB2,ZNF622,STOX2,CDK5R1,E2F7,CD28,PLAG1,CARM1,PPM1A,FOXK1,RARB,RTN4,MYB,ACVR2B,DYRK1A,JARID2,FERMT2,RBPJ,CRKL,WNK3,HN…
mir-15b-5p	GO	GO:0051173	Positive regulation of nitrogen compound metabolic process	128	3166	0.27	2.22e-09	9606.ENSP00000194530,9606.ENSP00000227507,9606.ENSP00000228437,9606.ENSP00000230354,9606.ENSP00000237853,9606.ENSP00000241416,9606.ENSP00000247178,9606.ENSP00000248975,9606.ENSP00000251020,9606.ENSP00000259939,9606.ENSP00000261254,9606.ENSP00000261349,9606.ENSP00000261716,9606.ENSP00000262041,9606.ENSP00000262158,9606.ENSP00000262189,9606.ENSP00000262244,9606.ENSP00000262809,9606.ENSP00000262904,…	STRADB,CCND1,PRDM4,TBP,ELL2,ACVR2A,ATG14,YWHAH,SALL1,RNF144B,CCND2,LRP6,TAOK1,MEOX2,SMAD7,KMT2C,MOB3B,ELL,E2F3,TCF3,MED26,CCNT2,RAPGEF2,FGF2,ANKIB1,CPEB3,TARBP2,PELI2,CBFA2T3,HOXA10,WNT3A,APP,WNT7A,IPPK,BTG2,IHH,CREBRF,EN2,NFATC3,KMT2D,MAP2K1,AXIN2,INSR,ADRB2,STOX2,CDK5R1,E2F7,CD28,PLAG1,CARM1,PPM1A,FOXK1,RARB,MYB,ACVR2B,DYRK1A,JARID2,FERMT2,RBPJ,CRKL,WNK3,HNRNPA2B1,SMURF1,EGLN1,DLL1,COP1,POU2F1,…
mir-15b-5p	GO	GO:0045935	Positive regulation of nucleobase-containing compound metabolic process	86	2056	0.28	1.86e-06	9606.ENSP00000228437,9606.ENSP00000230354,9606.ENSP00000237853,9606.ENSP00000241416,9606.ENSP00000248975,9606.ENSP00000251020,9606.ENSP00000261349,9606.ENSP00000262041,9606.ENSP00000262189,9606.ENSP00000262809,9606.ENSP00000262904,9606.ENSP00000262965,9606.ENSP00000263390,9606.ENSP00000264157,9606.ENSP00000264498,9606.ENSP00000265997,9606.ENSP00000283921,9606.ENSP00000284523,9606.ENSP00000284981,…	PRDM4,TBP,ELL2,ACVR2A,YWHAH,SALL1,LRP6,MEOX2,KMT2C,ELL,E2F3,TCF3,MED26,CCNT2,FGF2,CPEB3,HOXA10,WNT3A,APP,WNT7A,IPPK,BTG2,IHH,CREBRF,EN2,NFATC3,KMT2D,MAP2K1,INSR,ADRB2,STOX2,E2F7,CD28,PLAG1,CARM1,PPM1A,FOXK1,RARB,MYB,DYRK1A,RBPJ,HNRNPA2B1,EGLN1,DLL1,POU2F1,HDGF,BTRC,RAP2C,PIM1,OGT,ACTR2,SKI,RBM24,RPS6KA3,RREB1,ASH1L,DMTF1,GATAD2A,HIPK2,APLN,SLC4A4,ATXN7L3,HMGA1,TNRC6B,EZH1,TBL1XR1,OTUD4,RNF10,CNOT…
mir-15b-5p	GO	GO:0045937	Positive regulation of phosphate metabolic process	41	912	0.31	0.0017	9606.ENSP00000194530,9606.ENSP00000227507,9606.ENSP00000241416,9606.ENSP00000247178,9606.ENSP00000261254,9606.ENSP00000261716,9606.ENSP00000262244,9606.ENSP00000264157,9606.ENSP00000264431,9606.ENSP00000264498,9606.ENSP00000267460,9606.ENSP00000284523,9606.ENSP00000284981,9606.ENSP00000302486,9606.ENSP00000302625,9606.ENSP00000303830,9606.ENSP00000305372,9606.ENSP00000310042,9606.ENSP00000318486,…	STRADB,CCND1,ACVR2A,ATG14,CCND2,TAOK1,MOB3B,CCNT2,RAPGEF2,FGF2,PELI2,WNT3A,APP,MAP2K1,AXIN2,INSR,ADRB2,ZNF622,CDK5R1,ACVR2B,FERMT2,CRKL,WNK3,CACUL1,EPHA7,RAP2C,PIM1,LRRK1,BCL2,HIPK2,SLC39A10,RELN,FGFR1,SLC4A4,PTH,LATS1,HTR2A,FBXW7,GHR,DDX3X,CDC42
mir-15b-5p	GO	GO:0042327	Positive regulation of phosphorylation	39	826	0.34	0.001	9606.ENSP00000194530,9606.ENSP00000227507,9606.ENSP00000241416,9606.ENSP00000247178,9606.ENSP00000261254,9606.ENSP00000261716,9606.ENSP00000262244,9606.ENSP00000264157,9606.ENSP00000264431,9606.ENSP00000264498,9606.ENSP00000267460,9606.ENSP00000284523,9606.ENSP00000284981,9606.ENSP00000302486,9606.ENSP00000302625,9606.ENSP00000303830,9606.ENSP00000305372,9606.ENSP00000310042,9606.ENSP00000318486,…	STRADB,CCND1,ACVR2A,ATG14,CCND2,TAOK1,MOB3B,CCNT2,RAPGEF2,FGF2,PELI2,WNT3A,APP,MAP2K1,AXIN2,INSR,ADRB2,ZNF622,CDK5R1,ACVR2B,FERMT2,CRKL,WNK3,CACUL1,EPHA7,RAP2C,PIM1,LRRK1,BCL2,HIPK2,RELN,FGFR1,SLC4A4,LATS1,HTR2A,FBXW7,GHR,DDX3X,CDC42
mir-15b-5p	GO	GO:1901800	Positive regulation of proteasomal protein catabolic process	10	120	0.58	0.0278	9606.ENSP00000259939,9606.ENSP00000262158,9606.ENSP00000265742,9606.ENSP00000268679,9606.ENSP00000302625,9606.ENSP00000356641,9606.ENSP00000369217,9606.ENSP00000382269,9606.ENSP00000428698,9606.ENSP00000474725	RNF144B,SMAD7,ANKIB1,CBFA2T3,AXIN2,COP1,ARIH1,HECTD1,RNF217,FBXW7
mir-15b-5p	GO	GO:0032436	Positive regulation of proteasomal ubiquitin-dependent protein catabolic process	9	96	0.63	0.0248	9606.ENSP00000259939,9606.ENSP00000262158,9606.ENSP00000265742,9606.ENSP00000268679,9606.ENSP00000302625,9606.ENSP00000356641,9606.ENSP00000369217,9606.ENSP00000382269,9606.ENSP00000428698	RNF144B,SMAD7,ANKIB1,CBFA2T3,AXIN2,COP1,ARIH1,HECTD1,RNF217
mir-15b-5p	GO	GO:0045732	Positive regulation of protein catabolic process	14	214	0.48	0.0246	9606.ENSP00000259939,9606.ENSP00000262158,9606.ENSP00000265742,9606.ENSP00000268679,9606.ENSP00000284981,9606.ENSP00000296953,9606.ENSP00000302625,9606.ENSP00000356641,9606.ENSP00000364003,9606.ENSP00000369217,9606.ENSP00000382269,9606.ENSP00000428698,9606.ENSP00000438085,9606.ENSP00000474725	RNF144B,SMAD7,ANKIB1,CBFA2T3,APP,CREBRF,AXIN2,COP1,AMER1,ARIH1,HECTD1,RNF217,GGA3,FBXW7
mir-15b-5p	GO	GO:0045860	Positive regulation of protein kinase activity	25	416	0.44	0.0011	9606.ENSP00000194530,9606.ENSP00000227507,9606.ENSP00000261254,9606.ENSP00000261716,9606.ENSP00000262244,9606.ENSP00000264157,9606.ENSP00000264431,9606.ENSP00000264498,9606.ENSP00000284523,9606.ENSP00000284981,9606.ENSP00000302486,9606.ENSP00000302625,9606.ENSP00000303830,9606.ENSP00000305372,9606.ENSP00000318486,9606.ENSP00000340361,9606.ENSP00000342858,9606.ENSP00000358147,9606.ENSP00000362608,…	STRADB,CCND1,CCND2,TAOK1,MOB3B,CCNT2,RAPGEF2,FGF2,WNT3A,APP,MAP2K1,AXIN2,INSR,ADRB2,CDK5R1,ACVR2B,FERMT2,CACUL1,PIM1,RELN,FGFR1,HTR2A,FBXW7,GHR,DDX3X
mir-15b-5p	GO	GO:0051247	Positive regulation of protein metabolic process	63	1512	0.28	0.00014	9606.ENSP00000194530,9606.ENSP00000227507,9606.ENSP00000241416,9606.ENSP00000247178,9606.ENSP00000259939,9606.ENSP00000261254,9606.ENSP00000261716,9606.ENSP00000262158,9606.ENSP00000262244,9606.ENSP00000264157,9606.ENSP00000264431,9606.ENSP00000264498,9606.ENSP00000265742,9606.ENSP00000265997,9606.ENSP00000266987,9606.ENSP00000267460,9606.ENSP00000268679,9606.ENSP00000284523,9606.ENSP00000284981,…	STRADB,CCND1,ACVR2A,ATG14,RNF144B,CCND2,TAOK1,SMAD7,MOB3B,CCNT2,RAPGEF2,FGF2,ANKIB1,CPEB3,TARBP2,PELI2,CBFA2T3,WNT3A,APP,WNT7A,CREBRF,MAP2K1,AXIN2,INSR,ADRB2,CDK5R1,CD28,MYB,ACVR2B,DYRK1A,JARID2,FERMT2,CRKL,WNK3,SMURF1,COP1,CACUL1,EPHA7,BTRC,RAP2C,PIM1,OGT,AMER1,ARIH1,LRRK1,SLC11A2,BCL2,HECTD1,HIPK2,SLC39A10,RELN,FGFR1,RNF217,LATS1,HTR2A,GGA3,IST1,RASSF5,FBXW7,CSDE1,GHR,PHF19,DDX3X
mir-15b-5p	GO	GO:0031401	Positive regulation of protein modification process	46	1018	0.32	0.00053	9606.ENSP00000194530,9606.ENSP00000227507,9606.ENSP00000241416,9606.ENSP00000247178,9606.ENSP00000261254,9606.ENSP00000261716,9606.ENSP00000262158,9606.ENSP00000262244,9606.ENSP00000264157,9606.ENSP00000264431,9606.ENSP00000264498,9606.ENSP00000267460,9606.ENSP00000284523,9606.ENSP00000284981,9606.ENSP00000302486,9606.ENSP00000302625,9606.ENSP00000303830,9606.ENSP00000305372,9606.ENSP00000318486,…	STRADB,CCND1,ACVR2A,ATG14,CCND2,TAOK1,SMAD7,MOB3B,CCNT2,RAPGEF2,FGF2,PELI2,WNT3A,APP,MAP2K1,AXIN2,INSR,ADRB2,CDK5R1,MYB,ACVR2B,DYRK1A,JARID2,FERMT2,CRKL,WNK3,CACUL1,EPHA7,BTRC,RAP2C,PIM1,OGT,AMER1,LRRK1,BCL2,HIPK2,SLC39A10,RELN,FGFR1,LATS1,HTR2A,RASSF5,FBXW7,GHR,PHF19,DDX3X
mir-15b-5p	GO	GO:0001934	Positive regulation of protein phosphorylation	36	747	0.34	0.0014	9606.ENSP00000194530,9606.ENSP00000227507,9606.ENSP00000241416,9606.ENSP00000247178,9606.ENSP00000261254,9606.ENSP00000261716,9606.ENSP00000262244,9606.ENSP00000264157,9606.ENSP00000264431,9606.ENSP00000264498,9606.ENSP00000267460,9606.ENSP00000284523,9606.ENSP00000284981,9606.ENSP00000302486,9606.ENSP00000302625,9606.ENSP00000303830,9606.ENSP00000305372,9606.ENSP00000318486,9606.ENSP00000340361,…	STRADB,CCND1,ACVR2A,ATG14,CCND2,TAOK1,MOB3B,CCNT2,RAPGEF2,FGF2,PELI2,WNT3A,APP,MAP2K1,AXIN2,INSR,ADRB2,CDK5R1,ACVR2B,FERMT2,CRKL,WNK3,CACUL1,EPHA7,RAP2C,PIM1,LRRK1,BCL2,HIPK2,RELN,FGFR1,LATS1,HTR2A,FBXW7,GHR,DDX3X
mir-15b-5p	GO	GO:0071902	Positive regulation of protein serine/threonine kinase activity	18	226	0.56	0.00065	9606.ENSP00000194530,9606.ENSP00000227507,9606.ENSP00000261254,9606.ENSP00000261716,9606.ENSP00000264157,9606.ENSP00000264431,9606.ENSP00000264498,9606.ENSP00000284981,9606.ENSP00000302486,9606.ENSP00000303830,9606.ENSP00000305372,9606.ENSP00000318486,9606.ENSP00000342858,9606.ENSP00000362608,9606.ENSP00000393312,9606.ENSP00000437737,9606.ENSP00000483403,9606.ENSP00000494040	STRADB,CCND1,CCND2,TAOK1,CCNT2,RAPGEF2,FGF2,APP,MAP2K1,INSR,ADRB2,CDK5R1,FERMT2,PIM1,FGFR1,HTR2A,GHR,DDX3X
mir-15b-5p	GO	GO:0048584	Positive regulation of response to stimulus	72	2131	0.19	0.011	9606.ENSP00000229314,9606.ENSP00000241416,9606.ENSP00000251020,9606.ENSP00000261716,9606.ENSP00000262435,9606.ENSP00000264431,9606.ENSP00000264498,9606.ENSP00000265362,9606.ENSP00000267460,9606.ENSP00000280154,9606.ENSP00000280377,9606.ENSP00000284523,9606.ENSP00000284981,9606.ENSP00000285018,9606.ENSP00000286657,9606.ENSP00000295731,9606.ENSP00000299084,9606.ENSP00000301067,9606.ENSP00000302486,…	GOLT1B,ACVR2A,SALL1,TAOK1,SMURF2,RAPGEF2,FGF2,SEMA3A,PELI2,PDCD4,USP15,WNT3A,APP,WNT7A,ADAMTS3,IHH,SPRED1,KMT2D,MAP2K1,INSR,ADRB2,TSPAN5,ZNF622,LURAP1L,CD28,PPM1A,FAM110C,RTN4,MYB,ACVR2B,FERMT2,RBPJ,CRKL,RSPO3,MYLK,DLL1,PLEKHA1,SHOC2,EDA,AMER1,POLR3F,RECK,ACTR2,SKI,RREB1,LRRK1,PAFAH1B1,BCL2,SEH1L,HIPK2,SLC39A10,CYLD,RELN,FGFR1,TBL1XR1,CLOCK,PIK3R1,IKBKB,PTH,HTR2A,BCL7A,LITAF,FBXW7,KANK1,YAP1,GHR,…
mir-15b-5p	GO	GO:0051254	Positive regulation of RNA metabolic process	81	1845	0.3	8.38e-07	9606.ENSP00000228437,9606.ENSP00000230354,9606.ENSP00000237853,9606.ENSP00000241416,9606.ENSP00000248975,9606.ENSP00000251020,9606.ENSP00000261349,9606.ENSP00000262041,9606.ENSP00000262189,9606.ENSP00000262809,9606.ENSP00000262904,9606.ENSP00000262965,9606.ENSP00000263390,9606.ENSP00000264157,9606.ENSP00000264498,9606.ENSP00000265997,9606.ENSP00000283921,9606.ENSP00000284523,9606.ENSP00000284981,…	PRDM4,TBP,ELL2,ACVR2A,YWHAH,SALL1,LRP6,MEOX2,KMT2C,ELL,E2F3,TCF3,MED26,CCNT2,FGF2,CPEB3,HOXA10,WNT3A,APP,WNT7A,IPPK,BTG2,IHH,CREBRF,EN2,NFATC3,KMT2D,MAP2K1,INSR,ADRB2,STOX2,E2F7,CD28,PLAG1,CARM1,PPM1A,FOXK1,RARB,MYB,DYRK1A,RBPJ,EGLN1,DLL1,POU2F1,HDGF,BTRC,RAP2C,PIM1,OGT,ACTR2,SKI,RBM24,RPS6KA3,RREB1,ASH1L,DMTF1,GATAD2A,HIPK2,APLN,ATXN7L3,HMGA1,TNRC6B,EZH1,TBL1XR1,RNF10,CNOT6L,CLOCK,PIK3R1,MYBL1,I…
mir-15b-5p	GO	GO:0009967	Positive regulation of signal transduction	62	1525	0.27	0.00033	9606.ENSP00000229314,9606.ENSP00000241416,9606.ENSP00000251020,9606.ENSP00000261716,9606.ENSP00000262435,9606.ENSP00000264431,9606.ENSP00000264498,9606.ENSP00000265362,9606.ENSP00000267460,9606.ENSP00000280154,9606.ENSP00000280377,9606.ENSP00000284523,9606.ENSP00000284981,9606.ENSP00000285018,9606.ENSP00000286657,9606.ENSP00000295731,9606.ENSP00000299084,9606.ENSP00000301067,9606.ENSP00000302486,…	GOLT1B,ACVR2A,SALL1,TAOK1,SMURF2,RAPGEF2,FGF2,SEMA3A,PELI2,PDCD4,USP15,WNT3A,APP,WNT7A,ADAMTS3,IHH,SPRED1,KMT2D,MAP2K1,INSR,ADRB2,TSPAN5,ZNF622,LURAP1L,CD28,PPM1A,FAM110C,RTN4,ACVR2B,FERMT2,RBPJ,CRKL,RSPO3,DLL1,SHOC2,EDA,AMER1,RECK,SKI,LRRK1,PAFAH1B1,SEH1L,HIPK2,SLC39A10,CYLD,RELN,FGFR1,TBL1XR1,PIK3R1,IKBKB,PTH,HTR2A,LITAF,FBXW7,KANK1,YAP1,GHR,ZCCHC3,DDX3X,KCNN4,CDC42,AKT3
mir-15b-5p	GO	GO:0023056	Positive regulation of signaling	63	1698	0.23	0.003	9606.ENSP00000229314,9606.ENSP00000241416,9606.ENSP00000251020,9606.ENSP00000261716,9606.ENSP00000262435,9606.ENSP00000264431,9606.ENSP00000264498,9606.ENSP00000265362,9606.ENSP00000267460,9606.ENSP00000280154,9606.ENSP00000280377,9606.ENSP00000284523,9606.ENSP00000284981,9606.ENSP00000285018,9606.ENSP00000286657,9606.ENSP00000295731,9606.ENSP00000299084,9606.ENSP00000301067,9606.ENSP00000302486,…	GOLT1B,ACVR2A,SALL1,TAOK1,SMURF2,RAPGEF2,FGF2,SEMA3A,PELI2,PDCD4,USP15,WNT3A,APP,WNT7A,ADAMTS3,IHH,SPRED1,KMT2D,MAP2K1,INSR,ADRB2,KIF5B,TSPAN5,ZNF622,LURAP1L,CD28,PPM1A,FAM110C,RTN4,ACVR2B,FERMT2,RBPJ,CRKL,RSPO3,DLL1,SHOC2,EDA,AMER1,RECK,SKI,LRRK1,PAFAH1B1,SEH1L,HIPK2,SLC39A10,CYLD,RELN,FGFR1,TBL1XR1,PIK3R1,IKBKB,PTH,HTR2A,LITAF,FBXW7,KANK1,YAP1,GHR,ZCCHC3,DDX3X,KCNN4,CDC42,AKT3
mir-15b-5p	GO	GO:0045944	Positive regulation of transcription by RNA polymerase II	59	1250	0.33	1e-05	9606.ENSP00000228437,9606.ENSP00000230354,9606.ENSP00000237853,9606.ENSP00000241416,9606.ENSP00000251020,9606.ENSP00000261349,9606.ENSP00000262041,9606.ENSP00000262189,9606.ENSP00000262809,9606.ENSP00000262904,9606.ENSP00000262965,9606.ENSP00000263390,9606.ENSP00000264157,9606.ENSP00000264498,9606.ENSP00000283921,9606.ENSP00000284523,9606.ENSP00000284981,9606.ENSP00000285018,9606.ENSP00000295731,…	PRDM4,TBP,ELL2,ACVR2A,SALL1,LRP6,MEOX2,KMT2C,ELL,E2F3,TCF3,MED26,CCNT2,FGF2,HOXA10,WNT3A,APP,WNT7A,IHH,CREBRF,EN2,NFATC3,KMT2D,ADRB2,STOX2,E2F7,CD28,PLAG1,RARB,MYB,RBPJ,EGLN1,DLL1,POU2F1,HDGF,OGT,ACTR2,SKI,RPS6KA3,RREB1,ASH1L,DMTF1,HIPK2,HMGA1,EZH1,TBL1XR1,RNF10,CLOCK,PIK3R1,MYBL1,IKBKB,PTH,SMAD5,LITAF,YAP1,ZFHX3,DDX3X,CASK,EYA1
mir-15b-5p	GO	GO:0045893	Positive regulation of transcription, DNA-templated	75	1710	0.3	2.92e-06	9606.ENSP00000228437,9606.ENSP00000230354,9606.ENSP00000237853,9606.ENSP00000241416,9606.ENSP00000248975,9606.ENSP00000251020,9606.ENSP00000261349,9606.ENSP00000262041,9606.ENSP00000262189,9606.ENSP00000262809,9606.ENSP00000262904,9606.ENSP00000262965,9606.ENSP00000263390,9606.ENSP00000264157,9606.ENSP00000264498,9606.ENSP00000283921,9606.ENSP00000284523,9606.ENSP00000284981,9606.ENSP00000285018,…	PRDM4,TBP,ELL2,ACVR2A,YWHAH,SALL1,LRP6,MEOX2,KMT2C,ELL,E2F3,TCF3,MED26,CCNT2,FGF2,HOXA10,WNT3A,APP,WNT7A,IPPK,IHH,CREBRF,EN2,NFATC3,KMT2D,MAP2K1,INSR,ADRB2,STOX2,E2F7,CD28,PLAG1,CARM1,PPM1A,FOXK1,RARB,MYB,DYRK1A,RBPJ,EGLN1,DLL1,POU2F1,HDGF,BTRC,RAP2C,PIM1,OGT,ACTR2,SKI,RPS6KA3,RREB1,ASH1L,DMTF1,GATAD2A,HIPK2,APLN,ATXN7L3,HMGA1,EZH1,TBL1XR1,RNF10,CLOCK,PIK3R1,MYBL1,IKBKB,PTH,SMAD5,LITAF,MSL1,DYRK1…
mir-15b-5p	GO	GO:0051347	Positive regulation of transferase activity	31	586	0.38	0.0011	9606.ENSP00000194530,9606.ENSP00000227507,9606.ENSP00000247178,9606.ENSP00000261254,9606.ENSP00000261716,9606.ENSP00000262244,9606.ENSP00000264157,9606.ENSP00000264431,9606.ENSP00000264498,9606.ENSP00000284523,9606.ENSP00000284981,9606.ENSP00000302486,9606.ENSP00000302625,9606.ENSP00000303830,9606.ENSP00000305372,9606.ENSP00000310042,9606.ENSP00000318486,9606.ENSP00000340361,9606.ENSP00000342858,…	STRADB,CCND1,ATG14,CCND2,TAOK1,MOB3B,CCNT2,RAPGEF2,FGF2,WNT3A,APP,MAP2K1,AXIN2,INSR,ADRB2,ZNF622,CDK5R1,ACVR2B,FERMT2,HNRNPA2B1,CACUL1,EPHA7,BTRC,PIM1,RELN,FGFR1,HTR2A,FBXW7,GHR,DDX3X,CDC42
mir-15b-5p	GO	GO:2000060	Positive regulation of ubiquitin-dependent protein catabolic process	11	112	0.65	0.0054	9606.ENSP00000259939,9606.ENSP00000262158,9606.ENSP00000265742,9606.ENSP00000268679,9606.ENSP00000302625,9606.ENSP00000354621,9606.ENSP00000356641,9606.ENSP00000369217,9606.ENSP00000382269,9606.ENSP00000428698,9606.ENSP00000474725	RNF144B,SMAD7,ANKIB1,CBFA2T3,AXIN2,SMURF1,COP1,ARIH1,HECTD1,RNF217,FBXW7
mir-15b-5p	GO	GO:0030177	Positive regulation of Wnt signaling pathway	16	141	0.72	4.68e-05	9606.ENSP00000251020,9606.ENSP00000262435,9606.ENSP00000264498,9606.ENSP00000284523,9606.ENSP00000327255,9606.ENSP00000345206,9606.ENSP00000349131,9606.ENSP00000363680,9606.ENSP00000364003,9606.ENSP00000367202,9606.ENSP00000367797,9606.ENSP00000373600,9606.ENSP00000405574,9606.ENSP00000477725,9606.ENSP00000478927,9606.ENSP00000494040	SALL1,SMURF2,FGF2,WNT3A,PPM1A,RBPJ,RSPO3,EDA,AMER1,RECK,SKI,LRRK1,TBL1XR1,KANK1,YAP1,DDX3X
mir-15b-5p	GO	GO:0010608	Post-transcriptional regulation of gene expression	25	546	0.32	0.0339	9606.ENSP00000247178,9606.ENSP00000265997,9606.ENSP00000266987,9606.ENSP00000284981,9606.ENSP00000290551,9606.ENSP00000302625,9606.ENSP00000324890,9606.ENSP00000332706,9606.ENSP00000340329,9606.ENSP00000355094,9606.ENSP00000360034,9606.ENSP00000362306,9606.ENSP00000368341,9606.ENSP00000368884,9606.ENSP00000394316,9606.ENSP00000401946,9606.ENSP00000424896,9606.ENSP00000443985,9606.ENSP00000446576,…	ATG14,CPEB3,TARBP2,APP,BTG2,AXIN2,CD28,PURA,CAPRIN1,QKI,SERBP1,AGO4,RBM24,RPS6KA3,BZW1,TNRC6B,CNOT6L,CPEB2,ATXN2,YTHDC1,HELZ,DCP1A,CSDE1,DDX3X,MKNK1
mir-15b-5p	GO	GO:0044238	Primary metabolic process	215	7156	0.14	2.27e-06	9606.ENSP00000001146,9606.ENSP00000005178,9606.ENSP00000061240,9606.ENSP00000075120,9606.ENSP00000174618,9606.ENSP00000194530,9606.ENSP00000202967,9606.ENSP00000219313,9606.ENSP00000219689,9606.ENSP00000225719,9606.ENSP00000227507,9606.ENSP00000228437,9606.ENSP00000230354,9606.ENSP00000237264,9606.ENSP00000237853,9606.ENSP00000241416,9606.ENSP00000247178,9606.ENSP00000248975,9606.ENSP00000254950,…	CYP26B1,PDK4,TLL1,SLC2A3,MNT,STRADB,SIRT4,PSMD7,USP31,CPD,CCND1,PRDM4,TBP,TBPL1,ELL2,ACVR2A,ATG14,YWHAH,VPS4A,RNF144B,WBP11,CDK17,MIB1,RNF138,USP14,BFAR,TAOK1,NAA25,SMAD7,KMT2C,N4BP1,SMURF2,SPTLC1,CCNE1,ELL,E2F3,TCF3,DESI1,MED26,CCNT2,FGF2,MGAT4A,GALNT7,CDK6,ANKIB1,CPEB3,RBM6,TARBP2,PELI2,CBFA2T3,GALNT1,CBX4,SIK1,USP15,CRIM1,PTPRR,WNT3A,APP,LSM11,ADAMTS3,IPPK,WIPI2,BTG2,UBE2Q1,ACOX1,PEX13,IHH,SNR…
mir-15b-5p	KEGG	hsa04914	Progesterone-mediated oocyte maturation	8	95	0.59	0.0173	9606.ENSP00000265997,9606.ENSP00000302486,9606.ENSP00000303706,9606.ENSP00000358867,9606.ENSP00000368884,9606.ENSP00000428056,9606.ENSP00000443985,9606.ENSP00000500582	CPEB3,MAP2K1,CDC25A,GNAI3,RPS6KA3,PIK3R1,CPEB2,AKT3
mir-15b-5p	KEGG	hsa04917	Prolactin signaling pathway	6	68	0.61	0.0359	9606.ENSP00000227507,9606.ENSP00000261254,9606.ENSP00000302486,9606.ENSP00000381034,9606.ENSP00000428056,9606.ENSP00000500582	CCND1,CCND2,MAP2K1,SOCS6,PIK3R1,AKT3
mir-15b-5p	KEGG	hsa05215	Prostate cancer	9	97	0.63	0.0084	9606.ENSP00000227507,9606.ENSP00000262643,9606.ENSP00000262904,9606.ENSP00000302486,9606.ENSP00000381185,9606.ENSP00000393312,9606.ENSP00000428056,9606.ENSP00000430684,9606.ENSP00000500582	CCND1,CCNE1,E2F3,MAP2K1,BCL2,FGFR1,PIK3R1,IKBKB,AKT3
mir-15b-5p	GO	GO:0010498	Proteasomal protein catabolic process	22	378	0.43	0.0046	9606.ENSP00000219313,9606.ENSP00000261601,9606.ENSP00000261658,9606.ENSP00000262435,9606.ENSP00000302625,9606.ENSP00000323879,9606.ENSP00000343001,9606.ENSP00000348714,9606.ENSP00000350708,9606.ENSP00000352264,9606.ENSP00000354621,9606.ENSP00000356641,9606.ENSP00000359206,9606.ENSP00000381034,9606.ENSP00000382269,9606.ENSP00000387362,9606.ENSP00000396068,9606.ENSP00000405574,9606.ENSP00000412324,…	PSMD7,USP14,BFAR,SMURF2,AXIN2,ZNRF2,UBE4B,AREL1,RAD23B,CD2AP,SMURF1,COP1,BTRC,SOCS6,HECTD1,UBE4A,UBR3,TBL1XR1,PPP2R5C,CUL2,CLOCK,FBXW7
mir-15b-5p	GO	GO:0043161	Proteasome-mediated ubiquitin-dependent protein catabolic process	21	347	0.44	0.0041	9606.ENSP00000219313,9606.ENSP00000261601,9606.ENSP00000261658,9606.ENSP00000262435,9606.ENSP00000302625,9606.ENSP00000323879,9606.ENSP00000343001,9606.ENSP00000348714,9606.ENSP00000350708,9606.ENSP00000352264,9606.ENSP00000354621,9606.ENSP00000356641,9606.ENSP00000359206,9606.ENSP00000382269,9606.ENSP00000387362,9606.ENSP00000396068,9606.ENSP00000405574,9606.ENSP00000412324,9606.ENSP00000414095,…	PSMD7,USP14,BFAR,SMURF2,AXIN2,ZNRF2,UBE4B,AREL1,RAD23B,CD2AP,SMURF1,COP1,BTRC,HECTD1,UBE4A,UBR3,TBL1XR1,PPP2R5C,CUL2,CLOCK,FBXW7
mir-15b-5p	GO	GO:0030163	Protein catabolic process	43	755	0.42	6.69e-06	9606.ENSP00000219313,9606.ENSP00000219689,9606.ENSP00000254950,9606.ENSP00000259939,9606.ENSP00000261537,9606.ENSP00000261601,9606.ENSP00000261658,9606.ENSP00000262435,9606.ENSP00000265742,9606.ENSP00000280377,9606.ENSP00000301962,9606.ENSP00000302625,9606.ENSP00000317872,9606.ENSP00000323879,9606.ENSP00000328187,9606.ENSP00000330658,9606.ENSP00000343001,9606.ENSP00000348714,9606.ENSP00000350708,…	PSMD7,USP31,VPS4A,RNF144B,MIB1,USP14,BFAR,SMURF2,ANKIB1,USP15,USP42,AXIN2,RBBP6,ZNRF2,FBXO21,PAPPA,UBE4B,AREL1,RAD23B,CD2AP,SMURF1,COP1,CACUL1,BTRC,PPP1R11,ARIH1,UBQLNL,USP3,SOCS6,HECTD1,USP25,UBE4A,PISD,CYLD,UBR3,TBL1XR1,PPP2R5C,CUL2,CLOCK,RNF217,GGA3,ZNRF3,FBXW7
mir-15b-5p	GO	GO:0006470	Protein dephosphorylation	14	181	0.55	0.0063	9606.ENSP00000283228,9606.ENSP00000303706,9606.ENSP00000306682,9606.ENSP00000325285,9606.ENSP00000327255,9606.ENSP00000354916,9606.ENSP00000359206,9606.ENSP00000363667,9606.ENSP00000370593,9606.ENSP00000381185,9606.ENSP00000384651,9606.ENSP00000392147,9606.ENSP00000412324,9606.ENSP00000496255	PTPRR,CDC25A,PPM1D,MTMR4,PPM1A,CDC14A,BTRC,PTPN3,PTPRD,BCL2,MTMR3,PPP6C,PPP2R5C,EYA1
mir-15b-5p	GO	GO:0008104	Protein localization	70	1943	0.22	0.0027	9606.ENSP00000025301,9606.ENSP00000194530,9606.ENSP00000229314,9606.ENSP00000246747,9606.ENSP00000247178,9606.ENSP00000248975,9606.ENSP00000252512,9606.ENSP00000254950,9606.ENSP00000261349,9606.ENSP00000261667,9606.ENSP00000262213,9606.ENSP00000262904,9606.ENSP00000263256,9606.ENSP00000264431,9606.ENSP00000264710,9606.ENSP00000267750,9606.ENSP00000284523,9606.ENSP00000285018,9606.ENSP00000288828,…	AKAP11,STRADB,GOLT1B,ARL2,ATG14,YWHAH,XPO7,VPS4A,LRP6,KPNA3,TRAM1,E2F3,DESI1,RAPGEF2,RAB10,EMC4,WNT3A,WNT7A,WIPI2,UBE2Q1,PEX13,AXIN2,KIF5B,TSPAN5,ZMAT3,AQP11,NAPG,PPM1A,FAM91A1,RTN4,ACVR2B,JARID2,FERMT2,NUP50,WNK3,AP2A1,DCLK1,SMURF1,IPO9,LRIG2,HDGF,PLEKHA1,RAB11FIP2,STXBP3,CEP55,AMOT,SNCG,KIF3B,IPO7,SNX16,PAFAH1B1,SEC24A,MYO5A,HECTD1,SEH1L,ATG9A,RELN,KIF5C,TLK1,PIK3R1,IKBKB,LATS1,HTR2A,GGA3,IST1,…
mir-15b-5p	GO	GO:0019538	Protein metabolic process	147	3910	0.24	4.48e-09	9606.ENSP00000005178,9606.ENSP00000061240,9606.ENSP00000194530,9606.ENSP00000202967,9606.ENSP00000219313,9606.ENSP00000219689,9606.ENSP00000225719,9606.ENSP00000227507,9606.ENSP00000228437,9606.ENSP00000230354,9606.ENSP00000241416,9606.ENSP00000247178,9606.ENSP00000254950,9606.ENSP00000259939,9606.ENSP00000261211,9606.ENSP00000261537,9606.ENSP00000261593,9606.ENSP00000261601,9606.ENSP00000261658,…	PDK4,TLL1,STRADB,SIRT4,PSMD7,USP31,CPD,CCND1,PRDM4,TBP,ACVR2A,ATG14,VPS4A,RNF144B,CDK17,MIB1,RNF138,USP14,BFAR,TAOK1,NAA25,SMAD7,KMT2C,SMURF2,CCNE1,DESI1,CCNT2,MGAT4A,GALNT7,CDK6,ANKIB1,CPEB3,PELI2,GALNT1,CBX4,SIK1,USP15,CRIM1,PTPRR,APP,ADAMTS3,WIPI2,BTG2,UBE2Q1,IHH,SNRK,COPS2,KMT2D,USP42,MAP2K1,AXIN2,CDC25A,INSR,PPM1D,TSPAN5,RBBP6,CDK5R1,AQP11,ZNRF2,MTMR4,CARM1,PPM1A,FBXO21,PAPPA,ACVR2B,DYRK1A,U…
mir-15b-5p	GO	GO:0032446	Protein modification by small protein conjugation	36	750	0.34	0.0015	9606.ENSP00000259939,9606.ENSP00000261537,9606.ENSP00000261593,9606.ENSP00000261658,9606.ENSP00000262435,9606.ENSP00000265742,9606.ENSP00000267460,9606.ENSP00000269397,9606.ENSP00000292211,9606.ENSP00000299259,9606.ENSP00000317872,9606.ENSP00000323879,9606.ENSP00000328187,9606.ENSP00000343001,9606.ENSP00000348714,9606.ENSP00000354621,9606.ENSP00000356641,9606.ENSP00000359206,9606.ENSP00000365963,…	RNF144B,MIB1,RNF138,BFAR,SMURF2,ANKIB1,PELI2,CBX4,UBE2Q1,COPS2,RBBP6,ZNRF2,FBXO21,UBE4B,AREL1,SMURF1,COP1,BTRC,PPP1R11,HECTD4,ARIH1,SOCS6,BCL2,HECTD1,UBE4A,UBR3,ATXN7L3,CUL2,RNF10,RNF217,ZNRF3,FBXW7,DCAF7,EYA1,GAN,CDC42
mir-15b-5p	GO	GO:0070647	Protein modification by small protein conjugation or removal	45	902	0.36	7.73e-05	9606.ENSP00000219689,9606.ENSP00000259939,9606.ENSP00000261537,9606.ENSP00000261593,9606.ENSP00000261601,9606.ENSP00000261658,9606.ENSP00000262435,9606.ENSP00000263256,9606.ENSP00000265742,9606.ENSP00000267460,9606.ENSP00000269397,9606.ENSP00000280377,9606.ENSP00000292211,9606.ENSP00000299259,9606.ENSP00000301962,9606.ENSP00000317872,9606.ENSP00000323879,9606.ENSP00000328187,9606.ENSP00000343001,…	USP31,RNF144B,MIB1,RNF138,USP14,BFAR,SMURF2,DESI1,ANKIB1,PELI2,CBX4,USP15,UBE2Q1,COPS2,USP42,RBBP6,ZNRF2,FBXO21,UBE4B,AREL1,SMURF1,COP1,BTRC,PPP1R11,HECTD4,ARIH1,USP3,SOCS6,BCL2,HECTD1,USP25,UBE4A,CYLD,UBR3,ATXN7L3,OTUD4,CUL2,RNF10,RNF217,ZNRF3,FBXW7,DCAF7,EYA1,GAN,CDC42
mir-15b-5p	GO	GO:0036211	Protein modification process	128	2674	0.34	1.07e-13	9606.ENSP00000005178,9606.ENSP00000194530,9606.ENSP00000202967,9606.ENSP00000219689,9606.ENSP00000227507,9606.ENSP00000228437,9606.ENSP00000230354,9606.ENSP00000241416,9606.ENSP00000247178,9606.ENSP00000259939,9606.ENSP00000261211,9606.ENSP00000261537,9606.ENSP00000261593,9606.ENSP00000261601,9606.ENSP00000261658,9606.ENSP00000261716,9606.ENSP00000261745,9606.ENSP00000262158,9606.ENSP00000262189,…	PDK4,STRADB,SIRT4,USP31,CCND1,PRDM4,TBP,ACVR2A,ATG14,RNF144B,CDK17,MIB1,RNF138,USP14,BFAR,TAOK1,NAA25,SMAD7,KMT2C,SMURF2,CCNE1,DESI1,CCNT2,MGAT4A,GALNT7,CDK6,ANKIB1,PELI2,GALNT1,CBX4,SIK1,USP15,CRIM1,PTPRR,APP,WIPI2,BTG2,UBE2Q1,SNRK,COPS2,KMT2D,USP42,MAP2K1,CDC25A,INSR,PPM1D,RBBP6,CDK5R1,AQP11,ZNRF2,MTMR4,CARM1,PPM1A,FBXO21,ACVR2B,DYRK1A,UBE4B,WNK3,AREL1,MYLK,DCLK1,SMURF1,CDC14A,EGLN1,COP1,SGK1,E…
mir-15b-5p	GO	GO:0006468	Protein phosphorylation	54	736	0.53	7.82e-11	9606.ENSP00000005178,9606.ENSP00000194530,9606.ENSP00000227507,9606.ENSP00000230354,9606.ENSP00000241416,9606.ENSP00000247178,9606.ENSP00000261211,9606.ENSP00000261716,9606.ENSP00000262158,9606.ENSP00000262643,9606.ENSP00000264157,9606.ENSP00000265734,9606.ENSP00000270162,9606.ENSP00000280377,9606.ENSP00000280527,9606.ENSP00000284981,9606.ENSP00000296088,9606.ENSP00000299259,9606.ENSP00000302486,…	PDK4,STRADB,CCND1,TBP,ACVR2A,ATG14,CDK17,TAOK1,SMAD7,CCNE1,CCNT2,CDK6,SIK1,USP15,CRIM1,APP,SNRK,COPS2,MAP2K1,INSR,CDK5R1,ACVR2B,DYRK1A,WNK3,MYLK,DCLK1,SGK1,EPHA7,PIM1,SRPK1,PDIK1L,RPS6KA3,NRBP1,LRRK1,BCL2,HIPK2,CHEK1,RELN,FGFR1,WEE1,TLK1,STK33,ABL2,PIK3R1,IKBKB,LATS1,HTR2A,SMAD5,DYRK1B,GHR,CASK,CDC42,MKNK1,AKT3
mir-15b-5p	GO	GO:0000209	Protein polyubiquitination	16	229	0.51	0.0062	9606.ENSP00000259939,9606.ENSP00000261658,9606.ENSP00000262435,9606.ENSP00000265742,9606.ENSP00000267460,9606.ENSP00000292211,9606.ENSP00000323879,9606.ENSP00000343001,9606.ENSP00000348714,9606.ENSP00000354621,9606.ENSP00000359206,9606.ENSP00000369217,9606.ENSP00000381185,9606.ENSP00000382269,9606.ENSP00000387362,9606.ENSP00000428698	RNF144B,BFAR,SMURF2,ANKIB1,PELI2,UBE2Q1,ZNRF2,UBE4B,AREL1,SMURF1,BTRC,ARIH1,BCL2,HECTD1,UBE4A,RNF217
mir-15b-5p	GO	GO:0016567	Protein ubiquitination	33	682	0.35	0.0028	9606.ENSP00000259939,9606.ENSP00000261537,9606.ENSP00000261593,9606.ENSP00000261658,9606.ENSP00000262435,9606.ENSP00000265742,9606.ENSP00000267460,9606.ENSP00000292211,9606.ENSP00000317872,9606.ENSP00000323879,9606.ENSP00000328187,9606.ENSP00000343001,9606.ENSP00000348714,9606.ENSP00000354621,9606.ENSP00000356641,9606.ENSP00000359206,9606.ENSP00000365963,9606.ENSP00000366783,9606.ENSP00000369217,…	RNF144B,MIB1,RNF138,BFAR,SMURF2,ANKIB1,PELI2,UBE2Q1,RBBP6,ZNRF2,FBXO21,UBE4B,AREL1,SMURF1,COP1,BTRC,PPP1R11,HECTD4,ARIH1,SOCS6,BCL2,HECTD1,UBE4A,UBR3,ATXN7L3,CUL2,RNF10,RNF217,ZNRF3,FBXW7,DCAF7,GAN,CDC42
mir-15b-5p	KEGG	hsa05205	Proteoglycans in cancer	12	194	0.45	0.0173	9606.ENSP00000227507,9606.ENSP00000264498,9606.ENSP00000280154,9606.ENSP00000284523,9606.ENSP00000285018,9606.ENSP00000295731,9606.ENSP00000302486,9606.ENSP00000306253,9606.ENSP00000393312,9606.ENSP00000428056,9606.ENSP00000497733,9606.ENSP00000500582	CCND1,FGF2,PDCD4,WNT3A,WNT7A,IHH,MAP2K1,ITPR1,FGFR1,PIK3R1,CDC42,AKT3
mir-15b-5p	GO	GO:0006508	Proteolysis	53	1247	0.29	0.00053	9606.ENSP00000061240,9606.ENSP00000219313,9606.ENSP00000219689,9606.ENSP00000225719,9606.ENSP00000254950,9606.ENSP00000259939,9606.ENSP00000261537,9606.ENSP00000261601,9606.ENSP00000261658,9606.ENSP00000262435,9606.ENSP00000263256,9606.ENSP00000265742,9606.ENSP00000280377,9606.ENSP00000286657,9606.ENSP00000295731,9606.ENSP00000299259,9606.ENSP00000301962,9606.ENSP00000302625,9606.ENSP00000317872,…	TLL1,PSMD7,USP31,CPD,VPS4A,RNF144B,MIB1,USP14,BFAR,SMURF2,DESI1,ANKIB1,USP15,ADAMTS3,IHH,COPS2,USP42,AXIN2,RBBP6,ZNRF2,FBXO21,PAPPA,UBE4B,AREL1,RAD23B,CD2AP,SMURF1,LRIG2,COP1,CACUL1,BTRC,OGT,PPP1R11,ARIH1,UBQLNL,USP3,SOCS6,HECTD1,USP25,UBE4A,PISD,CYLD,RELN,UBR3,ATXN7L3,TBL1XR1,OTUD4,PPP2R5C,CUL2,CLOCK,RNF217,ZNRF3,FBXW7
mir-15b-5p	GO	GO:0051603	Proteolysis involved in protein catabolic process	40	649	0.45	3.18e-06	9606.ENSP00000219313,9606.ENSP00000219689,9606.ENSP00000254950,9606.ENSP00000259939,9606.ENSP00000261537,9606.ENSP00000261601,9606.ENSP00000261658,9606.ENSP00000262435,9606.ENSP00000265742,9606.ENSP00000280377,9606.ENSP00000301962,9606.ENSP00000302625,9606.ENSP00000317872,9606.ENSP00000323879,9606.ENSP00000328187,9606.ENSP00000343001,9606.ENSP00000348714,9606.ENSP00000350708,9606.ENSP00000352264,…	PSMD7,USP31,VPS4A,RNF144B,MIB1,USP14,BFAR,SMURF2,ANKIB1,USP15,USP42,AXIN2,RBBP6,ZNRF2,FBXO21,UBE4B,AREL1,RAD23B,CD2AP,SMURF1,COP1,CACUL1,BTRC,PPP1R11,ARIH1,UBQLNL,USP3,SOCS6,HECTD1,USP25,UBE4A,CYLD,UBR3,TBL1XR1,PPP2R5C,CUL2,CLOCK,RNF217,ZNRF3,FBXW7
mir-15b-5p	KEGG	hsa04015	Rap1 signaling pathway	12	201	0.44	0.0209	9606.ENSP00000264431,9606.ENSP00000264498,9606.ENSP00000302486,9606.ENSP00000303830,9606.ENSP00000346300,9606.ENSP00000355589,9606.ENSP00000358867,9606.ENSP00000393312,9606.ENSP00000428056,9606.ENSP00000462099,9606.ENSP00000497733,9606.ENSP00000500582	RAPGEF2,FGF2,MAP2K1,INSR,CRKL,SIPA1L2,GNAI3,FGFR1,PIK3R1,RASSF5,CDC42,AKT3
mir-15b-5p	GO	GO:0003002	Regionalization	18	341	0.38	0.0409	9606.ENSP00000001146,9606.ENSP00000061240,9606.ENSP00000241416,9606.ENSP00000261349,9606.ENSP00000261537,9606.ENSP00000262041,9606.ENSP00000283921,9606.ENSP00000284523,9606.ENSP00000285018,9606.ENSP00000290551,9606.ENSP00000302625,9606.ENSP00000340361,9606.ENSP00000345206,9606.ENSP00000346300,9606.ENSP00000355718,9606.ENSP00000367797,9606.ENSP00000385571,9606.ENSP00000392423	CYP26B1,TLL1,ACVR2A,LRP6,MIB1,MEOX2,HOXA10,WNT3A,WNT7A,BTG2,AXIN2,ACVR2B,RBPJ,CRKL,DLL1,SKI,HIPK2,RELN
mir-15b-5p	GO	GO:0022603	Regulation of anatomical structure morphogenesis	39	920	0.29	0.0072	9606.ENSP00000248975,9606.ENSP00000255224,9606.ENSP00000262435,9606.ENSP00000262461,9606.ENSP00000264431,9606.ENSP00000264498,9606.ENSP00000265362,9606.ENSP00000284523,9606.ENSP00000285018,9606.ENSP00000299084,9606.ENSP00000302486,9606.ENSP00000318486,9606.ENSP00000324857,9606.ENSP00000337838,9606.ENSP00000340329,9606.ENSP00000342858,9606.ENSP00000346300,9606.ENSP00000349131,9606.ENSP00000354621,…	YWHAH,SYT4,SMURF2,SLC12A2,RAPGEF2,FGF2,SEMA3A,WNT3A,WNT7A,SPRED1,MAP2K1,CDK5R1,SEMA6D,RTN4,CAPRIN1,FERMT2,CRKL,RSPO3,SMURF1,EGLN1,DLL1,EPHA7,AMOT,AGO4,TGIF2,RECK,ACTR2,RREB1,PTPRD,PAFAH1B1,HIPK2,RELN,CDC42SE2,UNC13A,IST1,ZNRF3,KANK1,CDC42,AKT3
mir-15b-5p	GO	GO:0042981	Regulation of apoptotic process	54	1462	0.23	0.0104	9606.ENSP00000005178,9606.ENSP00000174618,9606.ENSP00000194530,9606.ENSP00000202967,9606.ENSP00000227507,9606.ENSP00000250405,9606.ENSP00000259939,9606.ENSP00000261254,9606.ENSP00000261349,9606.ENSP00000261658,9606.ENSP00000262554,9606.ENSP00000262904,9606.ENSP00000264431,9606.ENSP00000269397,9606.ENSP00000270162,9606.ENSP00000280154,9606.ENSP00000284981,9606.ENSP00000285018,9606.ENSP00000290551,…	PDK4,MNT,STRADB,SIRT4,CCND1,BCL2L2,RNF144B,CCND2,LRP6,BFAR,SPTLC1,E2F3,RAPGEF2,CBX4,SIK1,PDCD4,APP,WNT7A,BTG2,IHH,EN2,USP42,ZNF622,CDK5R1,CD28,RARB,RTN4,WNK3,AREL1,SON,DLL1,IVNS1ABP,SGK1,HDGF,EPHA7,GNAI3,AGO4,PIM1,RPS6KA3,BCL2,HIPK2,SLC39A10,CYLD,FGFR1,HIGD1A,PIK3R1,PTH,LATS1,RASSF5,ARHGDIA,FBXW7,YAP1,DDX3X,EYA1
mir-15b-5p	GO	GO:1903578	Regulation of ATP metabolic process	8	71	0.71	0.0177	9606.ENSP00000246747,9606.ENSP00000268679,9606.ENSP00000284981,9606.ENSP00000303830,9606.ENSP00000362824,9606.ENSP00000378743,9606.ENSP00000393557,9606.ENSP00000437737	ARL2,CBFA2T3,APP,INSR,OGT,AK4,SLC4A4,HTR2A
mir-15b-5p	GO	GO:0050789	Regulation of biological process	310	11655	0.09	5.72e-06	9606.ENSP00000001146,9606.ENSP00000005178,9606.ENSP00000025301,9606.ENSP00000174618,9606.ENSP00000194530,9606.ENSP00000202967,9606.ENSP00000220597,9606.ENSP00000227507,9606.ENSP00000228437,9606.ENSP00000229314,9606.ENSP00000229955,9606.ENSP00000230354,9606.ENSP00000237853,9606.ENSP00000241416,9606.ENSP00000243457,9606.ENSP00000246747,9606.ENSP00000247178,9606.ENSP00000248975,9606.ENSP00000250405,…	CYP26B1,PDK4,AKAP11,MNT,STRADB,SIRT4,PAG1,CCND1,PRDM4,GOLT1B,GPR63,TBP,ELL2,ACVR2A,KCNJ2,ARL2,ATG14,YWHAH,BCL2L2,SALL1,VPS4A,SYT4,RNF144B,KIF23,CDK17,CCND2,LRP6,MIB1,RNF138,USP14,BFAR,TAOK1,MEOX2,SMAD7,KMT2C,MOB3B,N4BP1,SMURF2,SLC12A2,SPTLC1,CCNE1,ELL,E2F3,TCF3,DESI1,MED26,CCNT2,RASGEF1B,RAPGEF2,FGF2,RAB10,AFF4,SEMA3A,PRKAR2A,CDK6,ANKIB1,ANLN,BTAF1,CPEB3,TARBP2,PELI2,CBFA2T3,CBX4,SIK1,PDCD4,USP15…
mir-15b-5p	GO	GO:0065008	Regulation of biological quality	112	3654	0.15	0.0072	9606.ENSP00000001146,9606.ENSP00000005178,9606.ENSP00000025301,9606.ENSP00000202967,9606.ENSP00000227507,9606.ENSP00000243457,9606.ENSP00000247178,9606.ENSP00000248975,9606.ENSP00000250405,9606.ENSP00000255224,9606.ENSP00000256737,9606.ENSP00000261349,9606.ENSP00000261716,9606.ENSP00000262158,9606.ENSP00000262461,9606.ENSP00000264431,9606.ENSP00000265362,9606.ENSP00000265997,9606.ENSP00000284523,…	CYP26B1,PDK4,AKAP11,SIRT4,CCND1,KCNJ2,ATG14,YWHAH,BCL2L2,SYT4,ANO3,LRP6,TAOK1,SMAD7,SLC12A2,RAPGEF2,SEMA3A,CPEB3,WNT3A,APP,WNT7A,CLDN12,UBE2Q1,ACOX1,IHH,C1QL3,AXIN2,INSR,ADRB2,ITPR1,KIF5B,CDK5R1,AQP11,SLC25A22,NAPG,SEMA6D,FOXK1,RTN4,MYB,CAPRIN1,ACVR2B,FERMT2,RBPJ,BPIFA1,SCN8A,WNK3,PLSCR4,AP2A1,HTR4,CAPZA2,EGLN1,DLL1,SGK1,PLEKHA1,RAB11FIP2,EPHA7,STXBP3,BTRC,SLC9A6,SERBP1,AMOT,SNCG,YRDC,PIM1,OGT,PT…
mir-15b-5p	GO	GO:0009889	Regulation of biosynthetic process	148	4205	0.21	2.58e-07	9606.ENSP00000005178,9606.ENSP00000174618,9606.ENSP00000202967,9606.ENSP00000227507,9606.ENSP00000228437,9606.ENSP00000230354,9606.ENSP00000237853,9606.ENSP00000241416,9606.ENSP00000248975,9606.ENSP00000251020,9606.ENSP00000261211,9606.ENSP00000261349,9606.ENSP00000262041,9606.ENSP00000262158,9606.ENSP00000262189,9606.ENSP00000262435,9606.ENSP00000262643,9606.ENSP00000262809,9606.ENSP00000262904,…	PDK4,MNT,SIRT4,CCND1,PRDM4,TBP,ELL2,ACVR2A,YWHAH,SALL1,CDK17,LRP6,MEOX2,SMAD7,KMT2C,SMURF2,CCNE1,ELL,E2F3,TCF3,MED26,CCNT2,RAPGEF2,FGF2,CDK6,BTAF1,CPEB3,TARBP2,CBFA2T3,CBX4,SIK1,PDCD4,HOXA10,WNT3A,APP,WNT7A,IPPK,BTG2,IHH,CREBRF,EN2,ZHX1,COPS2,ZBTB39,NFATC3,KMT2D,MAP2K1,INSR,ADRB2,PPM1D,CBX2,STOX2,CDK5R1,E2F7,CD28,PLAG1,CARM1,PPM1A,FOXK1,RARB,PURA,LRRFIP2,ZNF449,MYB,CAPRIN1,ACVR2B,DYRK1A,JARID2,MA…
mir-15b-5p	GO	GO:0060828	Regulation of canonical Wnt signaling pathway	21	251	0.58	7.43e-05	9606.ENSP00000262435,9606.ENSP00000264498,9606.ENSP00000284523,9606.ENSP00000284981,9606.ENSP00000302625,9606.ENSP00000327255,9606.ENSP00000345206,9606.ENSP00000349131,9606.ENSP00000359206,9606.ENSP00000363680,9606.ENSP00000364003,9606.ENSP00000365720,9606.ENSP00000367202,9606.ENSP00000373600,9606.ENSP00000392025,9606.ENSP00000405574,9606.ENSP00000437550,9606.ENSP00000443824,9606.ENSP00000477725,…	SMURF2,FGF2,WNT3A,APP,AXIN2,PPM1A,RBPJ,RSPO3,BTRC,EDA,AMER1,TLE4,RECK,LRRK1,CYLD,TBL1XR1,LATS1,ZNRF3,KANK1,YAP1,DDX3X
mir-15b-5p	GO	GO:0009894	Regulation of catabolic process	53	988	0.39	1.56e-06	9606.ENSP00000246747,9606.ENSP00000247178,9606.ENSP00000259939,9606.ENSP00000261601,9606.ENSP00000262158,9606.ENSP00000262384,9606.ENSP00000262554,9606.ENSP00000263256,9606.ENSP00000265742,9606.ENSP00000265997,9606.ENSP00000268679,9606.ENSP00000284981,9606.ENSP00000290551,9606.ENSP00000296953,9606.ENSP00000302625,9606.ENSP00000303830,9606.ENSP00000305372,9606.ENSP00000306253,9606.ENSP00000318486,…	ARL2,ATG14,RNF144B,USP14,SMAD7,N4BP1,SPTLC1,DESI1,ANKIB1,CPEB3,CBFA2T3,APP,BTG2,CREBRF,AXIN2,INSR,ADRB2,ITPR1,CDK5R1,AQP11,MTMR4,FOXK1,RAD23B,SMURF1,LRIG2,EGLN1,COP1,GNAI3,BTRC,SERBP1,OGT,PTPN3,AMER1,RBM24,ARIH1,BCL2,HECTD1,USP25,MTMR3,HIPK2,SLC4A4,SESN1,TNRC6B,CNOT6L,ABL2,RNF217,PAFAH1B2,LATS1,HTR2A,GGA3,FBXW7,DCP1A,CSDE1
mir-15b-5p	GO	GO:0050790	Regulation of catalytic activity	84	2370	0.21	0.00079	9606.ENSP00000194530,9606.ENSP00000202967,9606.ENSP00000227507,9606.ENSP00000241416,9606.ENSP00000246747,9606.ENSP00000247178,9606.ENSP00000261254,9606.ENSP00000261349,9606.ENSP00000261601,9606.ENSP00000261716,9606.ENSP00000262158,9606.ENSP00000262244,9606.ENSP00000262643,9606.ENSP00000264157,9606.ENSP00000264400,9606.ENSP00000264431,9606.ENSP00000264498,9606.ENSP00000264866,9606.ENSP00000265563,…	STRADB,SIRT4,CCND1,ACVR2A,ARL2,ATG14,CCND2,LRP6,USP14,TAOK1,SMAD7,MOB3B,CCNE1,CCNT2,RASGEF1B,RAPGEF2,FGF2,TBC1D19,PRKAR2A,ELMOD1,TARBP2,PDCD4,CRIM1,WNT3A,APP,SPRED1,MAP2K1,AXIN2,CDC25A,INSR,ADRB2,ZNF622,ARHGAP32,CDK5R1,ACVR2B,SYDE2,FERMT2,ARHGAP12,CRKL,HNRNPA2B1,GRM7,SIPA1L2,EGLN1,SGK1,CACUL1,RAB11FIP2,EPHA7,SHOC2,GNAI3,BTRC,RAP2C,AMOT,PIM1,TSPYL2,PPP1R11,RECK,SKI,RPS6KA3,IPO7,SLC5A3,ARHGAP5,SLC1…
mir-15b-5p	GO	GO:0010646	Regulation of cell communication	130	3355	0.25	1.75e-08	9606.ENSP00000001146,9606.ENSP00000174618,9606.ENSP00000194530,9606.ENSP00000202967,9606.ENSP00000229314,9606.ENSP00000241416,9606.ENSP00000248975,9606.ENSP00000250405,9606.ENSP00000251020,9606.ENSP00000255224,9606.ENSP00000261658,9606.ENSP00000261716,9606.ENSP00000262158,9606.ENSP00000262244,9606.ENSP00000262435,9606.ENSP00000262461,9606.ENSP00000264431,9606.ENSP00000264498,9606.ENSP00000265362,…	CYP26B1,MNT,STRADB,SIRT4,GOLT1B,ACVR2A,YWHAH,BCL2L2,SALL1,SYT4,BFAR,TAOK1,SMAD7,MOB3B,SMURF2,SLC12A2,RAPGEF2,FGF2,SEMA3A,CPEB3,PELI2,PDCD4,USP15,CRIM1,PTPRR,WNT3A,APP,WNT7A,ADAMTS3,IHH,CREBRF,SPRED1,KMT2D,MAP2K1,AXIN2,INSR,ADRB2,ITPR1,KIF5B,TSPAN5,ZNF622,ARHGAP32,CDK5R1,LURAP1L,SLC25A22,CD28,MTMR4,CARM1,PPM1A,FAM110C,C16orf72,RTN4,ACVR2B,DYRK1A,SYDE2,FERMT2,RBPJ,ARHGAP12,CRKL,RSPO3,GRM7,CD2AP,SMU…
mir-15b-5p	GO	GO:0051726	Regulation of cell cycle	49	1108	0.31	0.00047	9606.ENSP00000174618,9606.ENSP00000227507,9606.ENSP00000254950,9606.ENSP00000260363,9606.ENSP00000261211,9606.ENSP00000261254,9606.ENSP00000261349,9606.ENSP00000261716,9606.ENSP00000262643,9606.ENSP00000262965,9606.ENSP00000264157,9606.ENSP00000264498,9606.ENSP00000265734,9606.ENSP00000265748,9606.ENSP00000270162,9606.ENSP00000284981,9606.ENSP00000286307,9606.ENSP00000290551,9606.ENSP00000302625,…	MNT,CCND1,VPS4A,KIF23,CDK17,CCND2,LRP6,TAOK1,CCNE1,TCF3,CCNT2,FGF2,CDK6,ANLN,SIK1,APP,LSM11,BTG2,AXIN2,CDC25A,INSR,CDK5R1,E2F7,CD28,PPM1A,SON,CDC14A,BTRC,PIM1,PTPN3,TSPYL2,KIF3B,IPO7,PAFAH1B1,BCL2,HIPK2,CHEK1,CYLD,WEE1,RACGAP1,PPP2R5C,STK33,CLOCK,LATS1,BCL7A,FBXW7,ZFHX3,DDX3X,CDC42
mir-15b-5p	GO	GO:0010941	Regulation of cell death	64	1651	0.25	0.00085	9606.ENSP00000005178,9606.ENSP00000174618,9606.ENSP00000194530,9606.ENSP00000202967,9606.ENSP00000227507,9606.ENSP00000250405,9606.ENSP00000254950,9606.ENSP00000259939,9606.ENSP00000261254,9606.ENSP00000261349,9606.ENSP00000261658,9606.ENSP00000262554,9606.ENSP00000262904,9606.ENSP00000264431,9606.ENSP00000264498,9606.ENSP00000269397,9606.ENSP00000270162,9606.ENSP00000280154,9606.ENSP00000284523,…	PDK4,MNT,STRADB,SIRT4,CCND1,BCL2L2,VPS4A,RNF144B,CCND2,LRP6,BFAR,SPTLC1,E2F3,RAPGEF2,FGF2,CBX4,SIK1,PDCD4,WNT3A,APP,WNT7A,BTG2,IHH,EN2,USP42,AXIN2,ZNF622,CDK5R1,CD28,RARB,RTN4,FERMT2,WNK3,AREL1,SON,EGLN1,DLL1,IVNS1ABP,SGK1,HDGF,EPHA7,GNAI3,SNCG,AGO4,PIM1,OGT,RPS6KA3,BCL2,HIPK2,ATG9A,SLC39A10,CYLD,FGFR1,HIGD1A,PIK3R1,PTH,LATS1,RASSF5,ARHGDIA,FBXW7,YAP1,GHR,DDX3X,EYA1
mir-15b-5p	GO	GO:0060284	Regulation of cell development	35	506	0.5	2.16e-06	9606.ENSP00000248975,9606.ENSP00000255224,9606.ENSP00000262158,9606.ENSP00000264431,9606.ENSP00000264498,9606.ENSP00000265362,9606.ENSP00000284523,9606.ENSP00000285018,9606.ENSP00000302486,9606.ENSP00000302625,9606.ENSP00000324857,9606.ENSP00000325546,9606.ENSP00000337838,9606.ENSP00000340329,9606.ENSP00000342858,9606.ENSP00000346300,9606.ENSP00000355718,9606.ENSP00000358309,9606.ENSP00000367202,…	YWHAH,SYT4,SMAD7,RAPGEF2,FGF2,SEMA3A,WNT3A,WNT7A,MAP2K1,AXIN2,SEMA6D,PLAG1,RTN4,CAPRIN1,FERMT2,CRKL,DLL1,EPHA7,RECK,ACTR2,SKI,RREB1,PTPRD,PAFAH1B1,BCL2,RELN,SYNJ1,RNF10,CLOCK,IKBKB,IST1,FBXW7,KANK1,YAP1,CDC42
mir-15b-5p	GO	GO:0045595	Regulation of cell differentiation	75	1582	0.34	2.09e-07	9606.ENSP00000001146,9606.ENSP00000227507,9606.ENSP00000241416,9606.ENSP00000248975,9606.ENSP00000255224,9606.ENSP00000261537,9606.ENSP00000262158,9606.ENSP00000262965,9606.ENSP00000264157,9606.ENSP00000264431,9606.ENSP00000264498,9606.ENSP00000265362,9606.ENSP00000265734,9606.ENSP00000266987,9606.ENSP00000270162,9606.ENSP00000280154,9606.ENSP00000280527,9606.ENSP00000284523,9606.ENSP00000284981,…	CYP26B1,CCND1,ACVR2A,YWHAH,SYT4,MIB1,SMAD7,TCF3,CCNT2,RAPGEF2,FGF2,SEMA3A,CDK6,TARBP2,SIK1,PDCD4,CRIM1,WNT3A,APP,WNT7A,IHH,SPRED1,NFATC3,MAP2K1,AXIN2,CDK5R1,SEMA6D,CD28,PLAG1,CARM1,RARB,RTN4,MYB,CAPRIN1,ACVR2B,FERMT2,RBPJ,CRKL,DLL1,SUCO,EPHA7,PIM1,TGIF2,RECK,ACTR2,SKI,RBM24,RPS6KA3,RREB1,PTPRD,ZBTB46,PAFAH1B1,BCL2,GATAD2A,RELN,FGFR1,RUNX1T1,SYNJ1,RNF10,CLOCK,PIK3R1,IKBKB,PTH,HTR2A,IST1,SMAD5,BCL7…
mir-15b-5p	GO	GO:0010769	Regulation of cell morphogenesis involved in differentiation	10	99	0.67	0.0085	9606.ENSP00000340329,9606.ENSP00000342858,9606.ENSP00000346300,9606.ENSP00000367220,9606.ENSP00000369270,9606.ENSP00000370593,9606.ENSP00000380378,9606.ENSP00000392423,9606.ENSP00000477725,9606.ENSP00000497733	CAPRIN1,FERMT2,CRKL,ACTR2,RREB1,PTPRD,PAFAH1B1,RELN,KANK1,CDC42
mir-15b-5p	GO	GO:0042127	Regulation of cell population proliferation	63	1669	0.24	0.002	9606.ENSP00000227507,9606.ENSP00000261254,9606.ENSP00000261349,9606.ENSP00000262158,9606.ENSP00000262643,9606.ENSP00000262904,9606.ENSP00000262965,9606.ENSP00000264431,9606.ENSP00000264498,9606.ENSP00000265734,9606.ENSP00000268679,9606.ENSP00000280154,9606.ENSP00000284523,9606.ENSP00000284981,9606.ENSP00000285018,9606.ENSP00000290551,9606.ENSP00000295731,9606.ENSP00000301067,9606.ENSP00000302486,…	CCND1,CCND2,LRP6,SMAD7,CCNE1,E2F3,TCF3,RAPGEF2,FGF2,CDK6,CBFA2T3,PDCD4,WNT3A,APP,WNT7A,BTG2,IHH,KMT2D,MAP2K1,AXIN2,INSR,PPM1D,AQP11,E2F7,CD28,PLAG1,CARM1,RARB,PURA,RTN4,JARID2,FERMT2,RBPJ,CRKL,COL18A1,DLL1,SGK1,CACUL1,GNAI3,PIM1,SKI,RREB1,BCL2,HIPK2,SLC39A10,CHEK1,APLN,FGFR1,HMGA1,PPP2R5C,RBFOX2,RNF10,CNOT6L,PTH,HTR2A,BCL7A,RASSF5,FBXW7,YAP1,CASK,EYA1,CDC42,AKT3
mir-15b-5p	GO	GO:0031344	Regulation of cell projection organization	30	651	0.32	0.0111	9606.ENSP00000248975,9606.ENSP00000264431,9606.ENSP00000265362,9606.ENSP00000265748,9606.ENSP00000284523,9606.ENSP00000284981,9606.ENSP00000285018,9606.ENSP00000302486,9606.ENSP00000318486,9606.ENSP00000324857,9606.ENSP00000325690,9606.ENSP00000328347,9606.ENSP00000337838,9606.ENSP00000340329,9606.ENSP00000346300,9606.ENSP00000355396,9606.ENSP00000358309,9606.ENSP00000367220,9606.ENSP00000369270,…	YWHAH,RAPGEF2,SEMA3A,ANLN,WNT3A,APP,WNT7A,MAP2K1,CDK5R1,SEMA6D,CARM1,FAM110C,RTN4,CAPRIN1,CRKL,LRIG2,EPHA7,ACTR2,RREB1,PTPRD,PAFAH1B1,CYLD,RELN,ABL2,TENM2,PIK3R1,IST1,KANK1,YAP1,CDC42
mir-15b-5p	GO	GO:0008361	Regulation of cell size	14	184	0.54	0.0072	9606.ENSP00000262461,9606.ENSP00000265362,9606.ENSP00000284523,9606.ENSP00000318770,9606.ENSP00000324857,9606.ENSP00000337838,9606.ENSP00000346667,9606.ENSP00000358309,9606.ENSP00000361027,9606.ENSP00000371897,9606.ENSP00000380378,9606.ENSP00000438399,9606.ENSP00000496939,9606.ENSP00000500582	SLC12A2,SEMA3A,WNT3A,AQP11,SEMA6D,RTN4,WNK3,EPHA7,AMOT,ARHGAP5,PAFAH1B1,IST1,KCNN4,AKT3
mir-15b-5p	GO	GO:0031326	Regulation of cellular biosynthetic process	144	4143	0.2	9.05e-07	9606.ENSP00000005178,9606.ENSP00000174618,9606.ENSP00000227507,9606.ENSP00000228437,9606.ENSP00000230354,9606.ENSP00000237853,9606.ENSP00000241416,9606.ENSP00000248975,9606.ENSP00000251020,9606.ENSP00000261211,9606.ENSP00000261349,9606.ENSP00000262041,9606.ENSP00000262158,9606.ENSP00000262189,9606.ENSP00000262435,9606.ENSP00000262643,9606.ENSP00000262809,9606.ENSP00000262904,9606.ENSP00000262965,…	PDK4,MNT,CCND1,PRDM4,TBP,ELL2,ACVR2A,YWHAH,SALL1,CDK17,LRP6,MEOX2,SMAD7,KMT2C,SMURF2,CCNE1,ELL,E2F3,TCF3,MED26,CCNT2,RAPGEF2,FGF2,CDK6,BTAF1,CPEB3,TARBP2,CBFA2T3,CBX4,SIK1,PDCD4,HOXA10,WNT3A,APP,WNT7A,IPPK,BTG2,IHH,CREBRF,EN2,ZHX1,COPS2,ZBTB39,NFATC3,KMT2D,MAP2K1,INSR,ADRB2,PPM1D,CBX2,STOX2,CDK5R1,E2F7,CD28,PLAG1,CARM1,PPM1A,FOXK1,RARB,PURA,LRRFIP2,ZNF449,MYB,CAPRIN1,ACVR2B,DYRK1A,JARID2,MAFK,RBP…
mir-15b-5p	GO	GO:0031329	Regulation of cellular catabolic process	45	789	0.42	3.35e-06	9606.ENSP00000247178,9606.ENSP00000259939,9606.ENSP00000261601,9606.ENSP00000262158,9606.ENSP00000262384,9606.ENSP00000262554,9606.ENSP00000263256,9606.ENSP00000265742,9606.ENSP00000265997,9606.ENSP00000268679,9606.ENSP00000284981,9606.ENSP00000290551,9606.ENSP00000302625,9606.ENSP00000303830,9606.ENSP00000305372,9606.ENSP00000306253,9606.ENSP00000318486,9606.ENSP00000325285,9606.ENSP00000328720,…	ATG14,RNF144B,USP14,SMAD7,N4BP1,SPTLC1,DESI1,ANKIB1,CPEB3,CBFA2T3,APP,BTG2,AXIN2,INSR,ADRB2,ITPR1,CDK5R1,MTMR4,FOXK1,RAD23B,SMURF1,LRIG2,COP1,GNAI3,SERBP1,OGT,PTPN3,RBM24,ARIH1,BCL2,HECTD1,MTMR3,HIPK2,SLC4A4,SESN1,TNRC6B,CNOT6L,ABL2,RNF217,PAFAH1B2,LATS1,HTR2A,FBXW7,DCP1A,CSDE1
mir-15b-5p	GO	GO:0031323	Regulation of cellular metabolic process	206	5681	0.22	7.05e-13	9606.ENSP00000005178,9606.ENSP00000174618,9606.ENSP00000194530,9606.ENSP00000202967,9606.ENSP00000227507,9606.ENSP00000228437,9606.ENSP00000230354,9606.ENSP00000237853,9606.ENSP00000241416,9606.ENSP00000246747,9606.ENSP00000247178,9606.ENSP00000248975,9606.ENSP00000251020,9606.ENSP00000259939,9606.ENSP00000261211,9606.ENSP00000261254,9606.ENSP00000261349,9606.ENSP00000261601,9606.ENSP00000261716,…	PDK4,MNT,STRADB,SIRT4,CCND1,PRDM4,TBP,ELL2,ACVR2A,ARL2,ATG14,YWHAH,SALL1,RNF144B,CDK17,CCND2,LRP6,USP14,TAOK1,MEOX2,SMAD7,KMT2C,MOB3B,N4BP1,SMURF2,SPTLC1,CCNE1,ELL,E2F3,TCF3,DESI1,MED26,CCNT2,RAPGEF2,FGF2,PRKAR2A,CDK6,ANKIB1,BTAF1,CPEB3,TARBP2,PELI2,CBFA2T3,CBX4,SIK1,PDCD4,HOXA10,WNT3A,APP,WNT7A,IPPK,BTG2,IHH,CREBRF,EN2,ZHX1,SPRED1,COPS2,ZBTB39,NFATC3,KMT2D,MAP2K1,AXIN2,CDC25A,INSR,ADRB2,ITPR1,PP…
mir-15b-5p	GO	GO:0050794	Regulation of cellular process	304	11025	0.1	2.09e-07	9606.ENSP00000001146,9606.ENSP00000005178,9606.ENSP00000025301,9606.ENSP00000174618,9606.ENSP00000194530,9606.ENSP00000202967,9606.ENSP00000220597,9606.ENSP00000227507,9606.ENSP00000228437,9606.ENSP00000229314,9606.ENSP00000229955,9606.ENSP00000230354,9606.ENSP00000237853,9606.ENSP00000241416,9606.ENSP00000243457,9606.ENSP00000246747,9606.ENSP00000247178,9606.ENSP00000248975,9606.ENSP00000250405,…	CYP26B1,PDK4,AKAP11,MNT,STRADB,SIRT4,PAG1,CCND1,PRDM4,GOLT1B,GPR63,TBP,ELL2,ACVR2A,KCNJ2,ARL2,ATG14,YWHAH,BCL2L2,SALL1,VPS4A,SYT4,RNF144B,KIF23,CDK17,CCND2,LRP6,MIB1,RNF138,USP14,BFAR,TAOK1,MEOX2,SMAD7,KMT2C,MOB3B,N4BP1,SMURF2,SLC12A2,SPTLC1,CCNE1,ELL,E2F3,TCF3,DESI1,MED26,CCNT2,RASGEF1B,RAPGEF2,FGF2,RAB10,SEMA3A,PRKAR2A,CDK6,ANKIB1,ANLN,BTAF1,CPEB3,TARBP2,PELI2,CBFA2T3,CBX4,SIK1,PDCD4,USP15,CRIM…
mir-15b-5p	GO	GO:0090287	Regulation of cellular response to growth factor stimulus	19	314	0.44	0.0081	9606.ENSP00000262158,9606.ENSP00000262435,9606.ENSP00000264498,9606.ENSP00000280527,9606.ENSP00000286657,9606.ENSP00000299084,9606.ENSP00000325285,9606.ENSP00000327255,9606.ENSP00000345206,9606.ENSP00000354621,9606.ENSP00000355718,9606.ENSP00000359729,9606.ENSP00000362824,9606.ENSP00000367797,9606.ENSP00000385571,9606.ENSP00000391800,9606.ENSP00000393312,9606.ENSP00000437550,9606.ENSP00000494788	SMAD7,SMURF2,FGF2,CRIM1,ADAMTS3,SPRED1,MTMR4,PPM1A,RBPJ,SMURF1,DLL1,SLC9A6,OGT,SKI,HIPK2,APLN,FGFR1,LATS1,CASK
mir-15b-5p	GO	GO:0050773	Regulation of dendrite development	9	102	0.61	0.0348	9606.ENSP00000248975,9606.ENSP00000264431,9606.ENSP00000325690,9606.ENSP00000340329,9606.ENSP00000346300,9606.ENSP00000367220,9606.ENSP00000370593,9606.ENSP00000380378,9606.ENSP00000392423	YWHAH,RAPGEF2,CARM1,CAPRIN1,CRKL,ACTR2,PTPRD,PAFAH1B1,RELN
mir-15b-5p	GO	GO:0048814	Regulation of dendrite morphogenesis	7	65	0.69	0.0449	9606.ENSP00000248975,9606.ENSP00000264431,9606.ENSP00000340329,9606.ENSP00000367220,9606.ENSP00000370593,9606.ENSP00000380378,9606.ENSP00000392423	YWHAH,RAPGEF2,CAPRIN1,ACTR2,PTPRD,PAFAH1B1,RELN
mir-15b-5p	GO	GO:0048638	Regulation of developmental growth	23	321	0.52	0.00021	9606.ENSP00000255224,9606.ENSP00000262158,9606.ENSP00000264498,9606.ENSP00000265362,9606.ENSP00000284523,9606.ENSP00000284981,9606.ENSP00000303830,9606.ENSP00000305372,9606.ENSP00000324857,9606.ENSP00000337838,9606.ENSP00000341280,9606.ENSP00000345206,9606.ENSP00000354621,9606.ENSP00000355718,9606.ENSP00000358309,9606.ENSP00000362608,9606.ENSP00000380378,9606.ENSP00000381185,9606.ENSP00000429562,…	SYT4,SMAD7,FGF2,SEMA3A,WNT3A,APP,INSR,ADRB2,SEMA6D,RTN4,JARID2,RBPJ,SMURF1,DLL1,EPHA7,PIM1,PAFAH1B1,BCL2,UNC13A,LATS1,IST1,YAP1,GHR
mir-15b-5p	GO	GO:0050793	Regulation of developmental process	95	2492	0.24	1.31e-05	9606.ENSP00000001146,9606.ENSP00000227507,9606.ENSP00000241416,9606.ENSP00000248975,9606.ENSP00000255224,9606.ENSP00000261537,9606.ENSP00000262158,9606.ENSP00000262435,9606.ENSP00000262461,9606.ENSP00000262965,9606.ENSP00000264157,9606.ENSP00000264431,9606.ENSP00000264498,9606.ENSP00000265362,9606.ENSP00000265734,9606.ENSP00000265997,9606.ENSP00000266987,9606.ENSP00000270162,9606.ENSP00000280154,…	CYP26B1,CCND1,ACVR2A,YWHAH,SYT4,MIB1,SMAD7,SMURF2,SLC12A2,TCF3,CCNT2,RAPGEF2,FGF2,SEMA3A,CDK6,CPEB3,TARBP2,SIK1,PDCD4,CRIM1,WNT3A,APP,WNT7A,IHH,SPRED1,NFATC3,MAP2K1,AXIN2,INSR,ADRB2,CDK5R1,SEMA6D,CD28,PLAG1,CARM1,RARB,RTN4,MYB,CAPRIN1,ACVR2B,JARID2,FERMT2,RBPJ,CRKL,RSPO3,SMURF1,LRIG2,EGLN1,DLL1,SUCO,EPHA7,AMOT,AGO4,PIM1,OGT,TGIF2,RECK,ACTR2,SKI,RBM24,RPS6KA3,RREB1,PTPRD,ZBTB46,PAFAH1B1,BCL2,GATAD…
mir-15b-5p	GO	GO:0010468	Regulation of gene expression	160	4899	0.17	3.73e-06	9606.ENSP00000001146,9606.ENSP00000174618,9606.ENSP00000202967,9606.ENSP00000227507,9606.ENSP00000228437,9606.ENSP00000230354,9606.ENSP00000237853,9606.ENSP00000241416,9606.ENSP00000247178,9606.ENSP00000248975,9606.ENSP00000251020,9606.ENSP00000261211,9606.ENSP00000261349,9606.ENSP00000262041,9606.ENSP00000262158,9606.ENSP00000262189,9606.ENSP00000262384,9606.ENSP00000262435,9606.ENSP00000262643,…	CYP26B1,MNT,SIRT4,CCND1,PRDM4,TBP,ELL2,ACVR2A,ATG14,YWHAH,SALL1,CDK17,LRP6,MEOX2,SMAD7,KMT2C,N4BP1,SMURF2,CCNE1,ELL,E2F3,TCF3,MED26,CCNT2,FGF2,AFF4,CDK6,BTAF1,CPEB3,TARBP2,CBFA2T3,CBX4,SIK1,PDCD4,HOXA10,WNT3A,APP,WNT7A,IPPK,BTG2,IHH,CREBRF,EN2,ZHX1,COPS2,ZBTB39,NFATC3,KMT2D,MAP2K1,AXIN2,INSR,ADRB2,PPM1D,CBX2,STOX2,CDK5R1,E2F7,CD28,PLAG1,CARM1,PPM1A,FOXK1,RARB,PURA,RTN4,LRRFIP2,ZNF449,MYB,CAPRIN1,…
mir-15b-5p	GO	GO:0006110	Regulation of glycolytic process	7	47	0.83	0.0103	9606.ENSP00000246747,9606.ENSP00000268679,9606.ENSP00000284981,9606.ENSP00000303830,9606.ENSP00000362824,9606.ENSP00000393557,9606.ENSP00000437737	ARL2,CBFA2T3,APP,INSR,OGT,SLC4A4,HTR2A
mir-15b-5p	GO	GO:0040008	Regulation of growth	33	671	0.35	0.0021	9606.ENSP00000255224,9606.ENSP00000262158,9606.ENSP00000264498,9606.ENSP00000265362,9606.ENSP00000280527,9606.ENSP00000284523,9606.ENSP00000284981,9606.ENSP00000295731,9606.ENSP00000303830,9606.ENSP00000305372,9606.ENSP00000311221,9606.ENSP00000324857,9606.ENSP00000337838,9606.ENSP00000341280,9606.ENSP00000345206,9606.ENSP00000346300,9606.ENSP00000354621,9606.ENSP00000355718,9606.ENSP00000356832,…	SYT4,SMAD7,FGF2,SEMA3A,CRIM1,WNT3A,APP,IHH,INSR,ADRB2,ZMAT3,SEMA6D,RTN4,JARID2,RBPJ,CRKL,SMURF1,DLL1,SGK1,EPHA7,PIM1,TSPYL2,RPS6KA3,PAFAH1B1,SOCS6,BCL2,UNC13A,LATS1,IST1,YAP1,GHR,DDX3X,CDC42
mir-15b-5p	GO	GO:1902531	Regulation of intracellular signal transduction	70	1726	0.27	9.01e-05	9606.ENSP00000229314,9606.ENSP00000250405,9606.ENSP00000261716,9606.ENSP00000262244,9606.ENSP00000264431,9606.ENSP00000264498,9606.ENSP00000265362,9606.ENSP00000267460,9606.ENSP00000280154,9606.ENSP00000280377,9606.ENSP00000283228,9606.ENSP00000284981,9606.ENSP00000285018,9606.ENSP00000299084,9606.ENSP00000302486,9606.ENSP00000303830,9606.ENSP00000305372,9606.ENSP00000306253,9606.ENSP00000310042,…	GOLT1B,BCL2L2,TAOK1,MOB3B,RAPGEF2,FGF2,SEMA3A,PELI2,PDCD4,USP15,PTPRR,APP,WNT7A,SPRED1,MAP2K1,INSR,ADRB2,ITPR1,ZNF622,ARHGAP32,LURAP1L,CD28,PPM1A,FAM110C,C16orf72,RTN4,DYRK1A,SYDE2,FERMT2,ARHGAP12,CRKL,CD2AP,SIPA1L2,IVNS1ABP,SGK1,PLEKHA1,EPHA7,SHOC2,BTRC,CEP55,AMOT,OGT,EDA,ARHGAP5,LRRK1,ASH1L,PAFAH1B1,BCL2,SEH1L,HIPK2,CHEK1,CYLD,RELN,FGFR1,SESN1,RACGAP1,CDC42SE2,ABL2,IKBKB,HTR2A,LITAF,ARHGDIA,TME…
mir-15b-5p	GO	GO:0043549	Regulation of kinase activity	42	778	0.39	3.17e-05	9606.ENSP00000194530,9606.ENSP00000227507,9606.ENSP00000247178,9606.ENSP00000261254,9606.ENSP00000261349,9606.ENSP00000261716,9606.ENSP00000262244,9606.ENSP00000262643,9606.ENSP00000264157,9606.ENSP00000264431,9606.ENSP00000264498,9606.ENSP00000265563,9606.ENSP00000266987,9606.ENSP00000280154,9606.ENSP00000284523,9606.ENSP00000284981,9606.ENSP00000299084,9606.ENSP00000302486,9606.ENSP00000302625,…	STRADB,CCND1,ATG14,CCND2,LRP6,TAOK1,MOB3B,CCNE1,CCNT2,RAPGEF2,FGF2,PRKAR2A,TARBP2,PDCD4,WNT3A,APP,SPRED1,MAP2K1,AXIN2,CDC25A,INSR,ADRB2,ZNF622,CDK5R1,ACVR2B,FERMT2,CACUL1,EPHA7,RAP2C,PIM1,TSPYL2,IPO7,SOCS6,RELN,FGFR1,PIK3R1,LATS1,HTR2A,FBXW7,GHR,DDX3X,CDC42
mir-15b-5p	GO	GO:0010556	Regulation of macromolecule biosynthetic process	140	3980	0.21	8.38e-07	9606.ENSP00000174618,9606.ENSP00000227507,9606.ENSP00000228437,9606.ENSP00000230354,9606.ENSP00000237853,9606.ENSP00000241416,9606.ENSP00000248975,9606.ENSP00000251020,9606.ENSP00000261211,9606.ENSP00000261349,9606.ENSP00000262041,9606.ENSP00000262158,9606.ENSP00000262189,9606.ENSP00000262435,9606.ENSP00000262643,9606.ENSP00000262809,9606.ENSP00000262904,9606.ENSP00000262965,9606.ENSP00000263390,…	MNT,CCND1,PRDM4,TBP,ELL2,ACVR2A,YWHAH,SALL1,CDK17,LRP6,MEOX2,SMAD7,KMT2C,SMURF2,CCNE1,ELL,E2F3,TCF3,MED26,CCNT2,FGF2,CDK6,BTAF1,CPEB3,TARBP2,CBFA2T3,CBX4,SIK1,PDCD4,HOXA10,WNT3A,APP,WNT7A,IPPK,BTG2,IHH,CREBRF,EN2,ZHX1,COPS2,ZBTB39,NFATC3,KMT2D,MAP2K1,INSR,ADRB2,PPM1D,CBX2,STOX2,CDK5R1,E2F7,CD28,PLAG1,CARM1,PPM1A,FOXK1,RARB,PURA,LRRFIP2,ZNF449,MYB,CAPRIN1,ACVR2B,DYRK1A,JARID2,MAFK,RBPJ,HNRNPA2B1,A…
mir-15b-5p	GO	GO:0060255	Regulation of macromolecule metabolic process	208	6249	0.18	1.24e-09	9606.ENSP00000001146,9606.ENSP00000174618,9606.ENSP00000194530,9606.ENSP00000202967,9606.ENSP00000227507,9606.ENSP00000228437,9606.ENSP00000230354,9606.ENSP00000237853,9606.ENSP00000241416,9606.ENSP00000247178,9606.ENSP00000248975,9606.ENSP00000251020,9606.ENSP00000259939,9606.ENSP00000261211,9606.ENSP00000261254,9606.ENSP00000261349,9606.ENSP00000261601,9606.ENSP00000261716,9606.ENSP00000262041,…	CYP26B1,MNT,STRADB,SIRT4,CCND1,PRDM4,TBP,ELL2,ACVR2A,ATG14,YWHAH,SALL1,RNF144B,CDK17,CCND2,LRP6,USP14,TAOK1,MEOX2,SMAD7,KMT2C,MOB3B,N4BP1,SMURF2,CCNE1,ELL,E2F3,TCF3,DESI1,MED26,CCNT2,RAPGEF2,FGF2,AFF4,PRKAR2A,CDK6,ANKIB1,BTAF1,CPEB3,TARBP2,PELI2,CBFA2T3,CBX4,SIK1,PDCD4,CRIM1,HOXA10,WNT3A,APP,WNT7A,IPPK,BTG2,IHH,CREBRF,EN2,ZHX1,SPRED1,COPS2,ZBTB39,NFATC3,KMT2D,MAP2K1,AXIN2,CDC25A,INSR,ADRB2,PPM1D,…
mir-15b-5p	GO	GO:0019222	Regulation of metabolic process	224	6784	0.18	1.57e-10	9606.ENSP00000001146,9606.ENSP00000005178,9606.ENSP00000174618,9606.ENSP00000194530,9606.ENSP00000202967,9606.ENSP00000227507,9606.ENSP00000228437,9606.ENSP00000230354,9606.ENSP00000237853,9606.ENSP00000241416,9606.ENSP00000246747,9606.ENSP00000247178,9606.ENSP00000248975,9606.ENSP00000251020,9606.ENSP00000259939,9606.ENSP00000261211,9606.ENSP00000261254,9606.ENSP00000261349,9606.ENSP00000261601,…	CYP26B1,PDK4,MNT,STRADB,SIRT4,CCND1,PRDM4,TBP,ELL2,ACVR2A,ARL2,ATG14,YWHAH,SALL1,RNF144B,CDK17,CCND2,LRP6,USP14,TAOK1,MEOX2,SMAD7,KMT2C,MOB3B,N4BP1,SMURF2,SPTLC1,CCNE1,ELL,E2F3,TCF3,DESI1,MED26,CCNT2,RAPGEF2,FGF2,AFF4,PRKAR2A,CDK6,ANKIB1,BTAF1,CPEB3,TARBP2,PELI2,CBFA2T3,CBX4,SIK1,PDCD4,CRIM1,HOXA10,WNT3A,APP,WNT7A,IPPK,BTG2,IHH,CREBRF,EN2,ZHX1,SPRED1,COPS2,ZBTB39,NFATC3,KMT2D,MAP2K1,AXIN2,CDC25A,…
mir-15b-5p	GO	GO:0007346	Regulation of mitotic cell cycle	26	493	0.38	0.0047	9606.ENSP00000227507,9606.ENSP00000254950,9606.ENSP00000261254,9606.ENSP00000261716,9606.ENSP00000262965,9606.ENSP00000265748,9606.ENSP00000270162,9606.ENSP00000284981,9606.ENSP00000286307,9606.ENSP00000290551,9606.ENSP00000303706,9606.ENSP00000303830,9606.ENSP00000323246,9606.ENSP00000324890,9606.ENSP00000354916,9606.ENSP00000363667,9606.ENSP00000380378,9606.ENSP00000381185,9606.ENSP00000391090,…	CCND1,VPS4A,CCND2,TAOK1,TCF3,ANLN,SIK1,APP,LSM11,BTG2,CDC25A,INSR,E2F7,CD28,CDC14A,PTPN3,PAFAH1B1,BCL2,CHEK1,CYLD,WEE1,PPP2R5C,STK33,BCL7A,DDX3X,CDC42
mir-15b-5p	GO	GO:0065009	Regulation of molecular function	96	3085	0.15	0.0139	9606.ENSP00000194530,9606.ENSP00000202967,9606.ENSP00000227507,9606.ENSP00000241416,9606.ENSP00000246747,9606.ENSP00000247178,9606.ENSP00000248975,9606.ENSP00000261254,9606.ENSP00000261349,9606.ENSP00000261601,9606.ENSP00000261716,9606.ENSP00000262158,9606.ENSP00000262244,9606.ENSP00000262643,9606.ENSP00000262965,9606.ENSP00000264157,9606.ENSP00000264400,9606.ENSP00000264431,9606.ENSP00000264498,…	STRADB,SIRT4,CCND1,ACVR2A,ARL2,ATG14,YWHAH,CCND2,LRP6,USP14,TAOK1,SMAD7,MOB3B,CCNE1,TCF3,CCNT2,RASGEF1B,RAPGEF2,FGF2,TBC1D19,PRKAR2A,ELMOD1,BTAF1,TARBP2,SIK1,PDCD4,CRIM1,WNT3A,APP,SPRED1,MAP2K1,AXIN2,CDC25A,INSR,ADRB2,ZNF622,ARHGAP32,CDK5R1,CARM1,PURA,ACVR2B,SYDE2,FERMT2,ARHGAP12,CRKL,WNK3,HNRNPA2B1,GRM7,SIPA1L2,EGLN1,SGK1,CACUL1,RAB11FIP2,EPHA7,SHOC2,GNAI3,BTRC,RAP2C,AMOT,PIM1,PTPN3,EDA,TSPYL2,P…
mir-15b-5p	GO	GO:1903311	Regulation of mRNA metabolic process	17	302	0.41	0.0307	9606.ENSP00000265997,9606.ENSP00000290551,9606.ENSP00000302625,9606.ENSP00000340373,9606.ENSP00000346694,9606.ENSP00000348984,9606.ENSP00000355094,9606.ENSP00000360034,9606.ENSP00000362931,9606.ENSP00000365861,9606.ENSP00000368341,9606.ENSP00000401946,9606.ENSP00000413035,9606.ENSP00000424896,9606.ENSP00000463982,9606.ENSP00000476386,9606.ENSP00000481762	CPEB3,BTG2,AXIN2,DYRK1A,HNRNPA2B1,SON,QKI,SERBP1,SRPK1,MBNL2,RBM24,TNRC6B,RBFOX2,CNOT6L,YTHDC1,DCP1A,CSDE1
mir-15b-5p	GO	GO:2000026	Regulation of multicellular organismal development	54	1389	0.25	0.0035	9606.ENSP00000001146,9606.ENSP00000227507,9606.ENSP00000241416,9606.ENSP00000248975,9606.ENSP00000255224,9606.ENSP00000262158,9606.ENSP00000262461,9606.ENSP00000264431,9606.ENSP00000264498,9606.ENSP00000265362,9606.ENSP00000265734,9606.ENSP00000284523,9606.ENSP00000285018,9606.ENSP00000295731,9606.ENSP00000299084,9606.ENSP00000302486,9606.ENSP00000302625,9606.ENSP00000303830,9606.ENSP00000305372,…	CYP26B1,CCND1,ACVR2A,YWHAH,SYT4,SMAD7,SLC12A2,RAPGEF2,FGF2,SEMA3A,CDK6,WNT3A,WNT7A,IHH,SPRED1,MAP2K1,AXIN2,INSR,ADRB2,SEMA6D,CD28,PLAG1,RARB,RTN4,MYB,CAPRIN1,ACVR2B,JARID2,RBPJ,EGLN1,DLL1,EPHA7,AMOT,PIM1,TGIF2,RECK,ACTR2,SKI,PTPRD,ZBTB46,PAFAH1B1,HIPK2,RELN,RACGAP1,SYNJ1,RNF10,PIK3R1,IKBKB,PTH,IST1,TMEM100,FBXW7,YAP1,AKT3
mir-15b-5p	GO	GO:0051239	Regulation of multicellular organismal process	85	2749	0.15	0.0354	9606.ENSP00000001146,9606.ENSP00000005178,9606.ENSP00000227507,9606.ENSP00000241416,9606.ENSP00000243457,9606.ENSP00000248975,9606.ENSP00000255224,9606.ENSP00000262041,9606.ENSP00000262158,9606.ENSP00000262384,9606.ENSP00000262435,9606.ENSP00000262461,9606.ENSP00000264431,9606.ENSP00000264498,9606.ENSP00000265362,9606.ENSP00000265734,9606.ENSP00000280154,9606.ENSP00000283228,9606.ENSP00000284523,…	CYP26B1,PDK4,CCND1,ACVR2A,KCNJ2,YWHAH,SYT4,MEOX2,SMAD7,N4BP1,SMURF2,SLC12A2,RAPGEF2,FGF2,SEMA3A,CDK6,PDCD4,PTPRR,WNT3A,APP,WNT7A,IHH,SPRED1,MAP2K1,AXIN2,INSR,ADRB2,SEMA6D,CD28,PLAG1,RARB,RTN4,MYB,CAPRIN1,ACVR2B,JARID2,FERMT2,RBPJ,CD2AP,EGLN1,DLL1,SUCO,SGK1,EPHA7,AMOT,PIM1,OGT,TGIF2,EPB41L4B,PPP1R11,POLR3F,RECK,ACTR2,SKI,RREB1,SLC5A3,PTPRD,ZBTB46,PAFAH1B1,BCL2,HIPK2,APLN,CYLD,RELN,FGFR1,RACGAP1,SY…
mir-15b-5p	GO	GO:0050767	Regulation of neurogenesis	23	368	0.46	0.0013	9606.ENSP00000248975,9606.ENSP00000255224,9606.ENSP00000264431,9606.ENSP00000264498,9606.ENSP00000265362,9606.ENSP00000284523,9606.ENSP00000285018,9606.ENSP00000302486,9606.ENSP00000324857,9606.ENSP00000325546,9606.ENSP00000337838,9606.ENSP00000340329,9606.ENSP00000355718,9606.ENSP00000358309,9606.ENSP00000367220,9606.ENSP00000367797,9606.ENSP00000370593,9606.ENSP00000380378,9606.ENSP00000392423,…	YWHAH,SYT4,RAPGEF2,FGF2,SEMA3A,WNT3A,WNT7A,MAP2K1,SEMA6D,PLAG1,RTN4,CAPRIN1,DLL1,EPHA7,ACTR2,SKI,PTPRD,PAFAH1B1,RELN,SYNJ1,RNF10,IST1,YAP1
mir-15b-5p	GO	GO:0045664	Regulation of neuron differentiation	14	194	0.52	0.0111	9606.ENSP00000248975,9606.ENSP00000261537,9606.ENSP00000262965,9606.ENSP00000264498,9606.ENSP00000284523,9606.ENSP00000284981,9606.ENSP00000318486,9606.ENSP00000355718,9606.ENSP00000362981,9606.ENSP00000381185,9606.ENSP00000392423,9606.ENSP00000393312,9606.ENSP00000493252,9606.ENSP00000496255	YWHAH,MIB1,TCF3,FGF2,WNT3A,APP,CDK5R1,DLL1,TGIF2,BCL2,RELN,FGFR1,ZFHX3,EYA1
mir-15b-5p	GO	GO:0051171	Regulation of nitrogen compound metabolic process	204	5734	0.21	5.05e-12	9606.ENSP00000005178,9606.ENSP00000174618,9606.ENSP00000194530,9606.ENSP00000202967,9606.ENSP00000227507,9606.ENSP00000228437,9606.ENSP00000230354,9606.ENSP00000237853,9606.ENSP00000241416,9606.ENSP00000246747,9606.ENSP00000247178,9606.ENSP00000248975,9606.ENSP00000251020,9606.ENSP00000259939,9606.ENSP00000261211,9606.ENSP00000261254,9606.ENSP00000261349,9606.ENSP00000261601,9606.ENSP00000261716,…	PDK4,MNT,STRADB,SIRT4,CCND1,PRDM4,TBP,ELL2,ACVR2A,ARL2,ATG14,YWHAH,SALL1,RNF144B,CDK17,CCND2,LRP6,USP14,TAOK1,MEOX2,SMAD7,KMT2C,MOB3B,N4BP1,SMURF2,CCNE1,ELL,E2F3,TCF3,DESI1,MED26,CCNT2,RAPGEF2,FGF2,PRKAR2A,CDK6,ANKIB1,BTAF1,CPEB3,TARBP2,PELI2,CBFA2T3,CBX4,SIK1,PDCD4,CRIM1,HOXA10,WNT3A,APP,WNT7A,IPPK,BTG2,IHH,CREBRF,EN2,ZHX1,SPRED1,COPS2,ZBTB39,NFATC3,KMT2D,MAP2K1,AXIN2,CDC25A,INSR,ADRB2,PPM1D,CBX…
mir-15b-5p	GO	GO:0019219	Regulation of nucleobase-containing compound metabolic process	147	4074	0.22	6.31e-08	9606.ENSP00000005178,9606.ENSP00000174618,9606.ENSP00000227507,9606.ENSP00000228437,9606.ENSP00000230354,9606.ENSP00000237853,9606.ENSP00000241416,9606.ENSP00000246747,9606.ENSP00000248975,9606.ENSP00000251020,9606.ENSP00000261211,9606.ENSP00000261349,9606.ENSP00000262041,9606.ENSP00000262158,9606.ENSP00000262189,9606.ENSP00000262435,9606.ENSP00000262643,9606.ENSP00000262809,9606.ENSP00000262904,…	PDK4,MNT,CCND1,PRDM4,TBP,ELL2,ACVR2A,ARL2,YWHAH,SALL1,CDK17,LRP6,MEOX2,SMAD7,KMT2C,SMURF2,CCNE1,ELL,E2F3,TCF3,MED26,CCNT2,FGF2,CDK6,BTAF1,CPEB3,TARBP2,CBFA2T3,CBX4,SIK1,PDCD4,HOXA10,WNT3A,APP,WNT7A,IPPK,BTG2,IHH,CREBRF,EN2,ZHX1,COPS2,ZBTB39,NFATC3,KMT2D,MAP2K1,AXIN2,INSR,ADRB2,PPM1D,CBX2,STOX2,RBBP6,CDK5R1,E2F7,CD28,PLAG1,CARM1,PPM1A,FOXK1,RARB,PURA,LRRFIP2,ZNF449,MYB,ACVR2B,DYRK1A,JARID2,MAFK,RB…
mir-15b-5p	GO	GO:0045667	Regulation of osteoblast differentiation	11	125	0.61	0.0112	9606.ENSP00000241416,9606.ENSP00000264498,9606.ENSP00000265734,9606.ENSP00000280527,9606.ENSP00000302625,9606.ENSP00000340361,9606.ENSP00000342858,9606.ENSP00000356696,9606.ENSP00000367797,9606.ENSP00000441954,9606.ENSP00000478927	ACVR2A,FGF2,CDK6,CRIM1,AXIN2,ACVR2B,FERMT2,SUCO,SKI,SMAD5,YAP1
mir-15b-5p	GO	GO:0019220	Regulation of phosphate metabolic process	62	1405	0.31	3.48e-05	9606.ENSP00000005178,9606.ENSP00000194530,9606.ENSP00000227507,9606.ENSP00000241416,9606.ENSP00000246747,9606.ENSP00000247178,9606.ENSP00000261254,9606.ENSP00000261349,9606.ENSP00000261716,9606.ENSP00000262158,9606.ENSP00000262244,9606.ENSP00000262643,9606.ENSP00000264157,9606.ENSP00000264431,9606.ENSP00000264498,9606.ENSP00000265563,9606.ENSP00000266987,9606.ENSP00000267460,9606.ENSP00000268679,…	PDK4,STRADB,CCND1,ACVR2A,ARL2,ATG14,CCND2,LRP6,TAOK1,SMAD7,MOB3B,CCNE1,CCNT2,RAPGEF2,FGF2,PRKAR2A,TARBP2,PELI2,CBFA2T3,PDCD4,WNT3A,APP,SPRED1,MAP2K1,AXIN2,CDC25A,INSR,ADRB2,ZNF622,CDK5R1,MTMR4,ACVR2B,FERMT2,CRKL,WNK3,CACUL1,EPHA7,RAP2C,PIM1,OGT,TSPYL2,PPP1R11,IPO7,LRRK1,AK4,SOCS6,BCL2,MTMR3,HIPK2,SLC39A10,RELN,FGFR1,SLC4A4,PIK3R1,IKBKB,PTH,LATS1,HTR2A,FBXW7,GHR,DDX3X,CDC42
mir-15b-5p	GO	GO:0042325	Regulation of phosphorylation	55	1251	0.3	0.00015	9606.ENSP00000194530,9606.ENSP00000227507,9606.ENSP00000241416,9606.ENSP00000246747,9606.ENSP00000247178,9606.ENSP00000261254,9606.ENSP00000261349,9606.ENSP00000261716,9606.ENSP00000262158,9606.ENSP00000262244,9606.ENSP00000262643,9606.ENSP00000264157,9606.ENSP00000264431,9606.ENSP00000264498,9606.ENSP00000265563,9606.ENSP00000266987,9606.ENSP00000267460,9606.ENSP00000268679,9606.ENSP00000280154,…	STRADB,CCND1,ACVR2A,ARL2,ATG14,CCND2,LRP6,TAOK1,SMAD7,MOB3B,CCNE1,CCNT2,RAPGEF2,FGF2,PRKAR2A,TARBP2,PELI2,CBFA2T3,PDCD4,WNT3A,APP,SPRED1,MAP2K1,AXIN2,CDC25A,INSR,ADRB2,ZNF622,CDK5R1,ACVR2B,FERMT2,CRKL,WNK3,CACUL1,EPHA7,RAP2C,PIM1,OGT,TSPYL2,IPO7,LRRK1,SOCS6,BCL2,HIPK2,RELN,FGFR1,SLC4A4,PIK3R1,IKBKB,LATS1,HTR2A,FBXW7,GHR,DDX3X,CDC42
mir-15b-5p	GO	GO:0120035	Regulation of plasma membrane bounded cell projection organization	29	635	0.32	0.0152	9606.ENSP00000248975,9606.ENSP00000264431,9606.ENSP00000265362,9606.ENSP00000265748,9606.ENSP00000284523,9606.ENSP00000284981,9606.ENSP00000285018,9606.ENSP00000302486,9606.ENSP00000318486,9606.ENSP00000324857,9606.ENSP00000325690,9606.ENSP00000337838,9606.ENSP00000340329,9606.ENSP00000346300,9606.ENSP00000355396,9606.ENSP00000358309,9606.ENSP00000367220,9606.ENSP00000369270,9606.ENSP00000370593,…	YWHAH,RAPGEF2,SEMA3A,ANLN,WNT3A,APP,WNT7A,MAP2K1,CDK5R1,SEMA6D,CARM1,RTN4,CAPRIN1,CRKL,LRIG2,EPHA7,ACTR2,RREB1,PTPRD,PAFAH1B1,CYLD,RELN,ABL2,TENM2,PIK3R1,IST1,KANK1,YAP1,CDC42
mir-15b-5p	GO	GO:0099175	Regulation of postsynapse organization	10	90	0.71	0.0046	9606.ENSP00000284981,9606.ENSP00000285018,9606.ENSP00000318486,9606.ENSP00000340329,9606.ENSP00000355601,9606.ENSP00000358309,9606.ENSP00000367220,9606.ENSP00000370593,9606.ENSP00000380378,9606.ENSP00000392423	APP,WNT7A,CDK5R1,CAPRIN1,EGLN1,EPHA7,ACTR2,PTPRD,PAFAH1B1,RELN
mir-15b-5p	GO	GO:0080090	Regulation of primary metabolic process	207	5899	0.21	9.25e-12	9606.ENSP00000005178,9606.ENSP00000174618,9606.ENSP00000194530,9606.ENSP00000202967,9606.ENSP00000227507,9606.ENSP00000228437,9606.ENSP00000230354,9606.ENSP00000237853,9606.ENSP00000241416,9606.ENSP00000246747,9606.ENSP00000247178,9606.ENSP00000248975,9606.ENSP00000251020,9606.ENSP00000259939,9606.ENSP00000261211,9606.ENSP00000261254,9606.ENSP00000261349,9606.ENSP00000261601,9606.ENSP00000261716,…	PDK4,MNT,STRADB,SIRT4,CCND1,PRDM4,TBP,ELL2,ACVR2A,ARL2,ATG14,YWHAH,SALL1,RNF144B,CDK17,CCND2,LRP6,USP14,TAOK1,MEOX2,SMAD7,KMT2C,MOB3B,N4BP1,SMURF2,CCNE1,ELL,E2F3,TCF3,DESI1,MED26,CCNT2,RAPGEF2,FGF2,PRKAR2A,CDK6,ANKIB1,BTAF1,CPEB3,TARBP2,PELI2,CBFA2T3,CBX4,SIK1,PDCD4,CRIM1,HOXA10,WNT3A,APP,WNT7A,IPPK,BTG2,IHH,CREBRF,EN2,ZHX1,SPRED1,COPS2,ZBTB39,NFATC3,KMT2D,MAP2K1,AXIN2,CDC25A,INSR,ADRB2,PPM1D,CBX…
mir-15b-5p	GO	GO:0043067	Regulation of programmed cell death	56	1492	0.24	0.0057	9606.ENSP00000005178,9606.ENSP00000174618,9606.ENSP00000194530,9606.ENSP00000202967,9606.ENSP00000227507,9606.ENSP00000250405,9606.ENSP00000259939,9606.ENSP00000261254,9606.ENSP00000261349,9606.ENSP00000261658,9606.ENSP00000262554,9606.ENSP00000262904,9606.ENSP00000264431,9606.ENSP00000264498,9606.ENSP00000269397,9606.ENSP00000270162,9606.ENSP00000280154,9606.ENSP00000284981,9606.ENSP00000285018,…	PDK4,MNT,STRADB,SIRT4,CCND1,BCL2L2,RNF144B,CCND2,LRP6,BFAR,SPTLC1,E2F3,RAPGEF2,FGF2,CBX4,SIK1,PDCD4,APP,WNT7A,BTG2,IHH,EN2,USP42,ZNF622,CDK5R1,CD28,RARB,RTN4,WNK3,AREL1,SON,DLL1,IVNS1ABP,SGK1,HDGF,EPHA7,GNAI3,AGO4,PIM1,OGT,RPS6KA3,BCL2,HIPK2,SLC39A10,CYLD,FGFR1,HIGD1A,PIK3R1,PTH,LATS1,RASSF5,ARHGDIA,FBXW7,YAP1,DDX3X,EYA1
mir-15b-5p	GO	GO:0061136	Regulation of proteasomal protein catabolic process	18	196	0.62	0.00013	9606.ENSP00000259939,9606.ENSP00000261601,9606.ENSP00000262158,9606.ENSP00000262384,9606.ENSP00000263256,9606.ENSP00000265742,9606.ENSP00000268679,9606.ENSP00000302625,9606.ENSP00000318770,9606.ENSP00000350708,9606.ENSP00000356641,9606.ENSP00000359206,9606.ENSP00000362824,9606.ENSP00000369217,9606.ENSP00000382269,9606.ENSP00000383044,9606.ENSP00000428698,9606.ENSP00000474725	RNF144B,USP14,SMAD7,N4BP1,DESI1,ANKIB1,CBFA2T3,AXIN2,AQP11,RAD23B,COP1,BTRC,OGT,ARIH1,HECTD1,USP25,RNF217,FBXW7
mir-15b-5p	GO	GO:0032434	Regulation of proteasomal ubiquitin-dependent protein catabolic process	14	143	0.65	0.00079	9606.ENSP00000259939,9606.ENSP00000261601,9606.ENSP00000262158,9606.ENSP00000262384,9606.ENSP00000263256,9606.ENSP00000265742,9606.ENSP00000268679,9606.ENSP00000302625,9606.ENSP00000350708,9606.ENSP00000356641,9606.ENSP00000362824,9606.ENSP00000369217,9606.ENSP00000382269,9606.ENSP00000428698	RNF144B,USP14,SMAD7,N4BP1,DESI1,ANKIB1,CBFA2T3,AXIN2,RAD23B,COP1,OGT,ARIH1,HECTD1,RNF217
mir-15b-5p	GO	GO:0042176	Regulation of protein catabolic process	25	367	0.49	0.00018	9606.ENSP00000259939,9606.ENSP00000261601,9606.ENSP00000262158,9606.ENSP00000262384,9606.ENSP00000263256,9606.ENSP00000265742,9606.ENSP00000268679,9606.ENSP00000284981,9606.ENSP00000296953,9606.ENSP00000302625,9606.ENSP00000318770,9606.ENSP00000350708,9606.ENSP00000355396,9606.ENSP00000355601,9606.ENSP00000356641,9606.ENSP00000359206,9606.ENSP00000362824,9606.ENSP00000363667,9606.ENSP00000364003,…	RNF144B,USP14,SMAD7,N4BP1,DESI1,ANKIB1,CBFA2T3,APP,CREBRF,AXIN2,AQP11,RAD23B,LRIG2,EGLN1,COP1,BTRC,OGT,PTPN3,AMER1,ARIH1,HECTD1,USP25,RNF217,GGA3,FBXW7
mir-15b-5p	GO	GO:0045859	Regulation of protein kinase activity	36	663	0.4	0.00016	9606.ENSP00000194530,9606.ENSP00000227507,9606.ENSP00000261254,9606.ENSP00000261349,9606.ENSP00000261716,9606.ENSP00000262244,9606.ENSP00000262643,9606.ENSP00000264157,9606.ENSP00000264431,9606.ENSP00000264498,9606.ENSP00000265563,9606.ENSP00000266987,9606.ENSP00000280154,9606.ENSP00000284523,9606.ENSP00000284981,9606.ENSP00000299084,9606.ENSP00000302486,9606.ENSP00000302625,9606.ENSP00000303706,…	STRADB,CCND1,CCND2,LRP6,TAOK1,MOB3B,CCNE1,CCNT2,RAPGEF2,FGF2,PRKAR2A,TARBP2,PDCD4,WNT3A,APP,SPRED1,MAP2K1,AXIN2,CDC25A,INSR,ADRB2,CDK5R1,ACVR2B,FERMT2,CACUL1,RAP2C,PIM1,TSPYL2,IPO7,RELN,FGFR1,LATS1,HTR2A,FBXW7,GHR,DDX3X
mir-15b-5p	GO	GO:0051246	Regulation of protein metabolic process	106	2622	0.27	1.93e-07	9606.ENSP00000194530,9606.ENSP00000202967,9606.ENSP00000227507,9606.ENSP00000241416,9606.ENSP00000247178,9606.ENSP00000259939,9606.ENSP00000261254,9606.ENSP00000261349,9606.ENSP00000261601,9606.ENSP00000261716,9606.ENSP00000262158,9606.ENSP00000262244,9606.ENSP00000262384,9606.ENSP00000262643,9606.ENSP00000263256,9606.ENSP00000264157,9606.ENSP00000264431,9606.ENSP00000264498,9606.ENSP00000265563,…	STRADB,SIRT4,CCND1,ACVR2A,ATG14,RNF144B,CCND2,LRP6,USP14,TAOK1,SMAD7,MOB3B,N4BP1,CCNE1,DESI1,CCNT2,RAPGEF2,FGF2,PRKAR2A,ANKIB1,CPEB3,TARBP2,PELI2,CBFA2T3,PDCD4,CRIM1,WNT3A,APP,WNT7A,BTG2,CREBRF,SPRED1,COPS2,MAP2K1,AXIN2,CDC25A,INSR,ADRB2,CDK5R1,AQP11,CD28,PURA,RTN4,MYB,CAPRIN1,ACVR2B,DYRK1A,JARID2,FERMT2,CRKL,WNK3,RAD23B,SMURF1,QKI,LRIG2,EGLN1,IVNS1ABP,COP1,CACUL1,EPHA7,BTRC,RAP2C,AGO4,PIM1,OGT,P…
mir-15b-5p	GO	GO:0031399	Regulation of protein modification process	63	1560	0.27	0.00033	9606.ENSP00000194530,9606.ENSP00000227507,9606.ENSP00000241416,9606.ENSP00000247178,9606.ENSP00000261254,9606.ENSP00000261349,9606.ENSP00000261716,9606.ENSP00000262158,9606.ENSP00000262244,9606.ENSP00000262384,9606.ENSP00000262643,9606.ENSP00000264157,9606.ENSP00000264431,9606.ENSP00000264498,9606.ENSP00000265563,9606.ENSP00000266987,9606.ENSP00000267460,9606.ENSP00000280154,9606.ENSP00000284523,…	STRADB,CCND1,ACVR2A,ATG14,CCND2,LRP6,TAOK1,SMAD7,MOB3B,N4BP1,CCNE1,CCNT2,RAPGEF2,FGF2,PRKAR2A,TARBP2,PELI2,PDCD4,WNT3A,APP,SPRED1,COPS2,MAP2K1,AXIN2,CDC25A,INSR,ADRB2,CDK5R1,MYB,ACVR2B,DYRK1A,JARID2,FERMT2,CRKL,WNK3,IVNS1ABP,CACUL1,EPHA7,BTRC,RAP2C,PIM1,OGT,AMER1,TSPYL2,PPP1R11,SKI,IPO7,LRRK1,BCL2,HIPK2,SLC39A10,CHEK1,RELN,FGFR1,OTUD4,IKBKB,LATS1,HTR2A,RASSF5,FBXW7,GHR,PHF19,DDX3X
mir-15b-5p	GO	GO:0001932	Regulation of protein phosphorylation	46	1108	0.28	0.0031	9606.ENSP00000194530,9606.ENSP00000227507,9606.ENSP00000241416,9606.ENSP00000247178,9606.ENSP00000261254,9606.ENSP00000261349,9606.ENSP00000261716,9606.ENSP00000262158,9606.ENSP00000262244,9606.ENSP00000262643,9606.ENSP00000264157,9606.ENSP00000264431,9606.ENSP00000264498,9606.ENSP00000265563,9606.ENSP00000266987,9606.ENSP00000267460,9606.ENSP00000280154,9606.ENSP00000284523,9606.ENSP00000284981,…	STRADB,CCND1,ACVR2A,ATG14,CCND2,LRP6,TAOK1,SMAD7,MOB3B,CCNE1,CCNT2,RAPGEF2,FGF2,PRKAR2A,TARBP2,PELI2,PDCD4,WNT3A,APP,SPRED1,MAP2K1,AXIN2,CDC25A,INSR,ADRB2,CDK5R1,ACVR2B,FERMT2,CRKL,WNK3,CACUL1,EPHA7,RAP2C,PIM1,TSPYL2,IPO7,LRRK1,BCL2,HIPK2,RELN,FGFR1,LATS1,HTR2A,FBXW7,GHR,DDX3X
mir-15b-5p	GO	GO:0071900	Regulation of protein serine/threonine kinase activity	25	386	0.47	0.00038	9606.ENSP00000194530,9606.ENSP00000227507,9606.ENSP00000261254,9606.ENSP00000261349,9606.ENSP00000261716,9606.ENSP00000262643,9606.ENSP00000264157,9606.ENSP00000264431,9606.ENSP00000264498,9606.ENSP00000265563,9606.ENSP00000280154,9606.ENSP00000284981,9606.ENSP00000302486,9606.ENSP00000303706,9606.ENSP00000303830,9606.ENSP00000305372,9606.ENSP00000318486,9606.ENSP00000342858,9606.ENSP00000362608,…	STRADB,CCND1,CCND2,LRP6,TAOK1,CCNE1,CCNT2,RAPGEF2,FGF2,PRKAR2A,PDCD4,APP,MAP2K1,CDC25A,INSR,ADRB2,CDK5R1,FERMT2,PIM1,IPO7,FGFR1,LATS1,HTR2A,GHR,DDX3X
mir-15b-5p	GO	GO:0030162	Regulation of proteolysis	35	739	0.34	0.0025	9606.ENSP00000202967,9606.ENSP00000259939,9606.ENSP00000261601,9606.ENSP00000262158,9606.ENSP00000262384,9606.ENSP00000263256,9606.ENSP00000265742,9606.ENSP00000268679,9606.ENSP00000280527,9606.ENSP00000284523,9606.ENSP00000284981,9606.ENSP00000302625,9606.ENSP00000318770,9606.ENSP00000350708,9606.ENSP00000354621,9606.ENSP00000355396,9606.ENSP00000356641,9606.ENSP00000358309,9606.ENSP00000359206,…	SIRT4,RNF144B,USP14,SMAD7,N4BP1,DESI1,ANKIB1,CBFA2T3,CRIM1,WNT3A,APP,AXIN2,AQP11,RAD23B,SMURF1,LRIG2,COP1,EPHA7,BTRC,OGT,PTPN3,RECK,RPS6KA3,ARIH1,SLC11A2,HECTD1,USP25,HIPK2,OTUD4,RNF217,LATS1,IST1,FBXW7,CHAC1,DDX3X
mir-15b-5p	GO	GO:1903050	Regulation of proteolysis involved in protein catabolic process	21	230	0.62	2.39e-05	9606.ENSP00000259939,9606.ENSP00000261601,9606.ENSP00000262158,9606.ENSP00000262384,9606.ENSP00000263256,9606.ENSP00000265742,9606.ENSP00000268679,9606.ENSP00000302625,9606.ENSP00000318770,9606.ENSP00000350708,9606.ENSP00000354621,9606.ENSP00000356641,9606.ENSP00000359206,9606.ENSP00000362824,9606.ENSP00000369217,9606.ENSP00000382269,9606.ENSP00000383044,9606.ENSP00000385571,9606.ENSP00000428698,…	RNF144B,USP14,SMAD7,N4BP1,DESI1,ANKIB1,CBFA2T3,AXIN2,AQP11,RAD23B,SMURF1,COP1,BTRC,OGT,ARIH1,HECTD1,USP25,HIPK2,RNF217,LATS1,FBXW7
mir-15b-5p	GO	GO:1900542	Regulation of purine nucleotide metabolic process	9	92	0.65	0.0192	9606.ENSP00000005178,9606.ENSP00000246747,9606.ENSP00000268679,9606.ENSP00000284981,9606.ENSP00000303830,9606.ENSP00000362824,9606.ENSP00000378743,9606.ENSP00000393557,9606.ENSP00000437737	PDK4,ARL2,CBFA2T3,APP,INSR,OGT,AK4,SLC4A4,HTR2A
mir-15b-5p	GO	GO:0048583	Regulation of response to stimulus	137	3931	0.2	1.98e-06	9606.ENSP00000001146,9606.ENSP00000174618,9606.ENSP00000194530,9606.ENSP00000229314,9606.ENSP00000241416,9606.ENSP00000250405,9606.ENSP00000251020,9606.ENSP00000261601,9606.ENSP00000261658,9606.ENSP00000261716,9606.ENSP00000262158,9606.ENSP00000262244,9606.ENSP00000262384,9606.ENSP00000262435,9606.ENSP00000262461,9606.ENSP00000264431,9606.ENSP00000264498,9606.ENSP00000265362,9606.ENSP00000266987,…	CYP26B1,MNT,STRADB,GOLT1B,ACVR2A,BCL2L2,SALL1,USP14,BFAR,TAOK1,SMAD7,MOB3B,N4BP1,SMURF2,SLC12A2,RAPGEF2,FGF2,SEMA3A,TARBP2,PELI2,PDCD4,USP15,CRIM1,PTPRR,WNT3A,APP,WNT7A,ADAMTS3,IHH,CREBRF,SPRED1,KMT2D,MAP2K1,AXIN2,INSR,ADRB2,ITPR1,TSPAN5,ZNF622,ARHGAP32,CDK5R1,AQP11,LURAP1L,SEMA6D,CD28,MTMR4,CARM1,PPM1A,FAM110C,C16orf72,RTN4,MYB,ACVR2B,DYRK1A,SYDE2,JARID2,FERMT2,RBPJ,ARHGAP12,CRKL,AREL1,RSPO3,CD2…
mir-15b-5p	GO	GO:0051252	Regulation of RNA metabolic process	139	3759	0.23	5.45e-08	9606.ENSP00000174618,9606.ENSP00000227507,9606.ENSP00000228437,9606.ENSP00000230354,9606.ENSP00000237853,9606.ENSP00000241416,9606.ENSP00000248975,9606.ENSP00000251020,9606.ENSP00000261211,9606.ENSP00000261349,9606.ENSP00000262041,9606.ENSP00000262158,9606.ENSP00000262189,9606.ENSP00000262435,9606.ENSP00000262643,9606.ENSP00000262809,9606.ENSP00000262904,9606.ENSP00000262965,9606.ENSP00000263390,…	MNT,CCND1,PRDM4,TBP,ELL2,ACVR2A,YWHAH,SALL1,CDK17,LRP6,MEOX2,SMAD7,KMT2C,SMURF2,CCNE1,ELL,E2F3,TCF3,MED26,CCNT2,FGF2,CDK6,BTAF1,CPEB3,TARBP2,CBFA2T3,CBX4,SIK1,PDCD4,HOXA10,WNT3A,APP,WNT7A,IPPK,BTG2,IHH,CREBRF,EN2,ZHX1,COPS2,ZBTB39,NFATC3,KMT2D,MAP2K1,AXIN2,INSR,ADRB2,PPM1D,CBX2,STOX2,CDK5R1,E2F7,CD28,PLAG1,CARM1,PPM1A,FOXK1,RARB,PURA,LRRFIP2,ZNF449,MYB,ACVR2B,DYRK1A,JARID2,MAFK,RBPJ,HNRNPA2B1,SON…
mir-15b-5p	Reactome	HSA-8934593	Regulation of RUNX1 Expression and Activity	5	17	1.13	0.0136	9606.ENSP00000227507,9606.ENSP00000261254,9606.ENSP00000265734,9606.ENSP00000362306,9606.ENSP00000401946	CCND1,CCND2,CDK6,AGO4,TNRC6B
mir-15b-5p	GO	GO:0009966	Regulation of signal transduction	118	2978	0.26	5.04e-08	9606.ENSP00000001146,9606.ENSP00000174618,9606.ENSP00000194530,9606.ENSP00000229314,9606.ENSP00000241416,9606.ENSP00000250405,9606.ENSP00000251020,9606.ENSP00000261658,9606.ENSP00000261716,9606.ENSP00000262158,9606.ENSP00000262244,9606.ENSP00000262435,9606.ENSP00000264431,9606.ENSP00000264498,9606.ENSP00000265362,9606.ENSP00000267460,9606.ENSP00000280154,9606.ENSP00000280377,9606.ENSP00000280527,…	CYP26B1,MNT,STRADB,GOLT1B,ACVR2A,BCL2L2,SALL1,BFAR,TAOK1,SMAD7,MOB3B,SMURF2,RAPGEF2,FGF2,SEMA3A,PELI2,PDCD4,USP15,CRIM1,PTPRR,WNT3A,APP,WNT7A,ADAMTS3,IHH,CREBRF,SPRED1,KMT2D,MAP2K1,AXIN2,INSR,ADRB2,ITPR1,TSPAN5,ZNF622,ARHGAP32,CDK5R1,LURAP1L,CD28,MTMR4,CARM1,PPM1A,FAM110C,C16orf72,RTN4,ACVR2B,DYRK1A,SYDE2,FERMT2,RBPJ,ARHGAP12,CRKL,RSPO3,CD2AP,SMURF1,LRIG2,SIPA1L2,DLL1,IVNS1ABP,SGK1,PLEKHA1,EPHA7,…
mir-15b-5p	GO	GO:0023051	Regulation of signaling	130	3367	0.25	2.11e-08	9606.ENSP00000001146,9606.ENSP00000174618,9606.ENSP00000194530,9606.ENSP00000202967,9606.ENSP00000229314,9606.ENSP00000241416,9606.ENSP00000248975,9606.ENSP00000250405,9606.ENSP00000251020,9606.ENSP00000255224,9606.ENSP00000261658,9606.ENSP00000261716,9606.ENSP00000262158,9606.ENSP00000262244,9606.ENSP00000262435,9606.ENSP00000262461,9606.ENSP00000264431,9606.ENSP00000264498,9606.ENSP00000265362,…	CYP26B1,MNT,STRADB,SIRT4,GOLT1B,ACVR2A,YWHAH,BCL2L2,SALL1,SYT4,BFAR,TAOK1,SMAD7,MOB3B,SMURF2,SLC12A2,RAPGEF2,FGF2,SEMA3A,CPEB3,PELI2,PDCD4,USP15,CRIM1,PTPRR,WNT3A,APP,WNT7A,ADAMTS3,IHH,CREBRF,SPRED1,KMT2D,MAP2K1,AXIN2,INSR,ADRB2,ITPR1,KIF5B,TSPAN5,ZNF622,ARHGAP32,CDK5R1,LURAP1L,SLC25A22,CD28,MTMR4,CARM1,PPM1A,FAM110C,C16orf72,RTN4,ACVR2B,DYRK1A,SYDE2,FERMT2,RBPJ,ARHGAP12,CRKL,RSPO3,GRM7,CD2AP,SMU…
mir-15b-5p	GO	GO:0006357	Regulation of transcription by RNA polymerase II	98	2586	0.24	1.05e-05	9606.ENSP00000174618,9606.ENSP00000227507,9606.ENSP00000228437,9606.ENSP00000230354,9606.ENSP00000237853,9606.ENSP00000241416,9606.ENSP00000251020,9606.ENSP00000261349,9606.ENSP00000262041,9606.ENSP00000262158,9606.ENSP00000262189,9606.ENSP00000262435,9606.ENSP00000262643,9606.ENSP00000262809,9606.ENSP00000262904,9606.ENSP00000262965,9606.ENSP00000263390,9606.ENSP00000264157,9606.ENSP00000264498,…	MNT,CCND1,PRDM4,TBP,ELL2,ACVR2A,SALL1,LRP6,MEOX2,SMAD7,KMT2C,SMURF2,CCNE1,ELL,E2F3,TCF3,MED26,CCNT2,FGF2,CDK6,CPEB3,CBX4,HOXA10,WNT3A,APP,WNT7A,BTG2,IHH,CREBRF,EN2,ZHX1,COPS2,ZBTB39,NFATC3,KMT2D,ADRB2,PPM1D,CBX2,STOX2,E2F7,CD28,PLAG1,PPM1A,FOXK1,RARB,PURA,ZNF449,MYB,ACVR2B,JARID2,MAFK,RBPJ,HNRNPA2B1,TSC22D2,EGLN1,DLL1,POU2F1,HDGF,CC2D1B,ZBTB34,OGT,TGIF2,ZNF367,MKX,TLE4,ACTR2,SKI,RPS6KA3,RREB1,ASH…
mir-15b-5p	GO	GO:0006355	Regulation of transcription, DNA-templated	125	3460	0.22	1.77e-06	9606.ENSP00000174618,9606.ENSP00000227507,9606.ENSP00000228437,9606.ENSP00000230354,9606.ENSP00000237853,9606.ENSP00000241416,9606.ENSP00000248975,9606.ENSP00000251020,9606.ENSP00000261211,9606.ENSP00000261349,9606.ENSP00000262041,9606.ENSP00000262158,9606.ENSP00000262189,9606.ENSP00000262435,9606.ENSP00000262643,9606.ENSP00000262809,9606.ENSP00000262904,9606.ENSP00000262965,9606.ENSP00000263390,…	MNT,CCND1,PRDM4,TBP,ELL2,ACVR2A,YWHAH,SALL1,CDK17,LRP6,MEOX2,SMAD7,KMT2C,SMURF2,CCNE1,ELL,E2F3,TCF3,MED26,CCNT2,FGF2,CDK6,BTAF1,CPEB3,CBFA2T3,CBX4,SIK1,PDCD4,HOXA10,WNT3A,APP,WNT7A,IPPK,BTG2,IHH,CREBRF,EN2,ZHX1,COPS2,ZBTB39,NFATC3,KMT2D,MAP2K1,INSR,ADRB2,PPM1D,CBX2,STOX2,CDK5R1,E2F7,CD28,PLAG1,CARM1,PPM1A,FOXK1,RARB,PURA,LRRFIP2,ZNF449,MYB,ACVR2B,DYRK1A,JARID2,MAFK,RBPJ,HNRNPA2B1,TSC22D2,EGLN1,DL…
mir-15b-5p	GO	GO:0051338	Regulation of transferase activity	45	912	0.35	9.52e-05	9606.ENSP00000194530,9606.ENSP00000227507,9606.ENSP00000247178,9606.ENSP00000261254,9606.ENSP00000261349,9606.ENSP00000261716,9606.ENSP00000262158,9606.ENSP00000262244,9606.ENSP00000262643,9606.ENSP00000264157,9606.ENSP00000264431,9606.ENSP00000264498,9606.ENSP00000265563,9606.ENSP00000266987,9606.ENSP00000280154,9606.ENSP00000284523,9606.ENSP00000284981,9606.ENSP00000299084,9606.ENSP00000302486,…	STRADB,CCND1,ATG14,CCND2,LRP6,TAOK1,SMAD7,MOB3B,CCNE1,CCNT2,RAPGEF2,FGF2,PRKAR2A,TARBP2,PDCD4,WNT3A,APP,SPRED1,MAP2K1,AXIN2,CDC25A,INSR,ADRB2,ZNF622,CDK5R1,ACVR2B,FERMT2,HNRNPA2B1,CACUL1,EPHA7,BTRC,RAP2C,PIM1,TSPYL2,IPO7,SOCS6,RELN,FGFR1,PIK3R1,LATS1,HTR2A,FBXW7,GHR,DDX3X,CDC42
mir-15b-5p	GO	GO:2000058	Regulation of ubiquitin-dependent protein catabolic process	18	173	0.68	3.17e-05	9606.ENSP00000259939,9606.ENSP00000261601,9606.ENSP00000262158,9606.ENSP00000262384,9606.ENSP00000263256,9606.ENSP00000265742,9606.ENSP00000268679,9606.ENSP00000302625,9606.ENSP00000350708,9606.ENSP00000354621,9606.ENSP00000356641,9606.ENSP00000362824,9606.ENSP00000369217,9606.ENSP00000382269,9606.ENSP00000385571,9606.ENSP00000428698,9606.ENSP00000437550,9606.ENSP00000474725	RNF144B,USP14,SMAD7,N4BP1,DESI1,ANKIB1,CBFA2T3,AXIN2,RAD23B,SMURF1,COP1,OGT,ARIH1,HECTD1,HIPK2,RNF217,LATS1,FBXW7
mir-15b-5p	GO	GO:0030111	Regulation of Wnt signaling pathway	23	326	0.51	0.00026	9606.ENSP00000251020,9606.ENSP00000262435,9606.ENSP00000264498,9606.ENSP00000284523,9606.ENSP00000284981,9606.ENSP00000302625,9606.ENSP00000327255,9606.ENSP00000345206,9606.ENSP00000349131,9606.ENSP00000359206,9606.ENSP00000363680,9606.ENSP00000364003,9606.ENSP00000365720,9606.ENSP00000367202,9606.ENSP00000367797,9606.ENSP00000373600,9606.ENSP00000392025,9606.ENSP00000405574,9606.ENSP00000437550,…	SALL1,SMURF2,FGF2,WNT3A,APP,AXIN2,PPM1A,RBPJ,RSPO3,BTRC,EDA,AMER1,TLE4,RECK,SKI,LRRK1,CYLD,TBL1XR1,LATS1,ZNRF3,KANK1,YAP1,DDX3X
mir-15b-5p	KEGG	hsa05211	Renal cell carcinoma	7	65	0.69	0.0132	9606.ENSP00000302486,9606.ENSP00000346300,9606.ENSP00000355601,9606.ENSP00000414095,9606.ENSP00000428056,9606.ENSP00000497733,9606.ENSP00000500582	MAP2K1,CRKL,EGLN1,CUL2,PIK3R1,CDC42,AKT3
mir-15b-5p	GO	GO:0048608	Reproductive structure development	21	436	0.34	0.0462	9606.ENSP00000227507,9606.ENSP00000241416,9606.ENSP00000250405,9606.ENSP00000251020,9606.ENSP00000283921,9606.ENSP00000285018,9606.ENSP00000302486,9606.ENSP00000303830,9606.ENSP00000311257,9606.ENSP00000323246,9606.ENSP00000325546,9606.ENSP00000345206,9606.ENSP00000346300,9606.ENSP00000349131,9606.ENSP00000355601,9606.ENSP00000357986,9606.ENSP00000362306,9606.ENSP00000376204,9606.ENSP00000381185,…	CCND1,ACVR2A,BCL2L2,SALL1,HOXA10,WNT7A,MAP2K1,INSR,STOX2,E2F7,PLAG1,RBPJ,CRKL,RSPO3,EGLN1,PLEKHA1,AGO4,ASH1L,BCL2,HECTD1,CSDE1
mir-15b-5p	GO	GO:0061458	Reproductive system development	23	440	0.38	0.0116	9606.ENSP00000227507,9606.ENSP00000241416,9606.ENSP00000250405,9606.ENSP00000251020,9606.ENSP00000283921,9606.ENSP00000285018,9606.ENSP00000292211,9606.ENSP00000302486,9606.ENSP00000303830,9606.ENSP00000311257,9606.ENSP00000323246,9606.ENSP00000325546,9606.ENSP00000345206,9606.ENSP00000346300,9606.ENSP00000349131,9606.ENSP00000355601,9606.ENSP00000357986,9606.ENSP00000362306,9606.ENSP00000376204,…	CCND1,ACVR2A,BCL2L2,SALL1,HOXA10,WNT7A,UBE2Q1,MAP2K1,INSR,STOX2,E2F7,PLAG1,RBPJ,CRKL,RSPO3,EGLN1,PLEKHA1,AGO4,ASH1L,BCL2,HECTD1,PLEKHA5,CSDE1
mir-15b-5p	GO	GO:0009719	Response to endogenous stimulus	55	1363	0.27	0.0013	9606.ENSP00000005178,9606.ENSP00000227507,9606.ENSP00000241416,9606.ENSP00000248975,9606.ENSP00000250405,9606.ENSP00000258198,9606.ENSP00000261349,9606.ENSP00000262158,9606.ENSP00000264431,9606.ENSP00000264498,9606.ENSP00000264710,9606.ENSP00000265997,9606.ENSP00000280154,9606.ENSP00000280377,9606.ENSP00000283921,9606.ENSP00000284981,9606.ENSP00000285018,9606.ENSP00000290551,9606.ENSP00000301067,…	PDK4,CCND1,ACVR2A,YWHAH,BCL2L2,DYNC1LI2,LRP6,SMAD7,RAPGEF2,FGF2,RAB10,CPEB3,PDCD4,USP15,HOXA10,APP,WNT7A,BTG2,KMT2D,AXIN2,INSR,ADRB2,MTMR4,PPM1A,PAPPA,RARB,ACVR2B,FERMT2,CRKL,HTR4,SMURF1,SGK1,SHOC2,GNAI3,STXBP3,OGT,ACTR2,SKI,BCL2,MYO5A,HIPK2,CHEK1,FGFR1,SESN1,RBFOX2,PIK3R1,PTH,LATS1,HTR2A,SMAD5,CPEB2,TMEM100,YAP1,GHR,ZFHX3
mir-15b-5p	GO	GO:0070848	Response to growth factor	24	503	0.34	0.0261	9606.ENSP00000241416,9606.ENSP00000258198,9606.ENSP00000262158,9606.ENSP00000264431,9606.ENSP00000264498,9606.ENSP00000280154,9606.ENSP00000280377,9606.ENSP00000284981,9606.ENSP00000285018,9606.ENSP00000303830,9606.ENSP00000325285,9606.ENSP00000327255,9606.ENSP00000340361,9606.ENSP00000342858,9606.ENSP00000346300,9606.ENSP00000354621,9606.ENSP00000358464,9606.ENSP00000367797,9606.ENSP00000385571,…	ACVR2A,DYNC1LI2,SMAD7,RAPGEF2,FGF2,PDCD4,USP15,APP,WNT7A,INSR,MTMR4,PPM1A,ACVR2B,FERMT2,CRKL,SMURF1,SHOC2,SKI,HIPK2,FGFR1,PTH,SMAD5,TMEM100,ZFHX3
mir-15b-5p	GO	GO:0010033	Response to organic substance	86	2692	0.17	0.0139	9606.ENSP00000001146,9606.ENSP00000005178,9606.ENSP00000227507,9606.ENSP00000241416,9606.ENSP00000248975,9606.ENSP00000250405,9606.ENSP00000258198,9606.ENSP00000261349,9606.ENSP00000262158,9606.ENSP00000262213,9606.ENSP00000262461,9606.ENSP00000264431,9606.ENSP00000264498,9606.ENSP00000264710,9606.ENSP00000265997,9606.ENSP00000280154,9606.ENSP00000280377,9606.ENSP00000283921,9606.ENSP00000284523,…	CYP26B1,PDK4,CCND1,ACVR2A,YWHAH,BCL2L2,DYNC1LI2,LRP6,SMAD7,TRAM1,SLC12A2,RAPGEF2,FGF2,RAB10,CPEB3,PDCD4,USP15,HOXA10,WNT3A,APP,WNT7A,BTG2,IHH,HSPA4L,CREBRF,KMT2D,AXIN2,INSR,FASN,ADRB2,KIF5B,CDK5R1,MTMR4,CARM1,PPM1A,PAPPA,RARB,ACVR2B,JARID2,FERMT2,UBE4B,CRKL,PLSCR4,RAD23B,HTR4,SMURF1,SGK1,HDGF,RAB11FIP2,SHOC2,GNAI3,STXBP3,BTRC,DNAJB4,PIM1,OGT,EDA,TLE4,ACTR2,SKI,RPS6KA3,BCL2,MYO5A,HIPK2,UBE4A,CHEK1…
mir-15b-5p	GO	GO:0050896	Response to stimulus	207	7835	0.08	0.0188	9606.ENSP00000001146,9606.ENSP00000005178,9606.ENSP00000025301,9606.ENSP00000174618,9606.ENSP00000194530,9606.ENSP00000202967,9606.ENSP00000220597,9606.ENSP00000227507,9606.ENSP00000229955,9606.ENSP00000241416,9606.ENSP00000243457,9606.ENSP00000247178,9606.ENSP00000247271,9606.ENSP00000248975,9606.ENSP00000250405,9606.ENSP00000254950,9606.ENSP00000255224,9606.ENSP00000256737,9606.ENSP00000258198,…	CYP26B1,PDK4,AKAP11,MNT,STRADB,SIRT4,PAG1,CCND1,GPR63,ACVR2A,KCNJ2,ATG14,OMG,YWHAH,BCL2L2,VPS4A,SYT4,ANO3,DYNC1LI2,CCND2,LRP6,MIB1,RNF138,USP14,TAOK1,SMAD7,TRAM1,MOB3B,N4BP1,SMURF2,SLC12A2,CCNE1,RASGEF1B,RAPGEF2,FGF2,RAB10,SEMA3A,PRKAR2A,CDK6,CPEB3,CBFA2T3,SIK1,PDCD4,USP15,CRIM1,PTPRR,HOXA10,WNT3A,APP,WNT7A,WIPI2,BTG2,IHH,SNRK,HSPA4L,CREBRF,COPS2,NFATC3,KMT2D,SPRYD3,MAP2K1,AXIN2,CDC25A,INSR,FASN,…
mir-15b-5p	Reactome	HSA-73857	RNA Polymerase II Transcription	52	1337	0.25	0.0129	9606.ENSP00000075120,9606.ENSP00000219313,9606.ENSP00000227507,9606.ENSP00000230354,9606.ENSP00000237853,9606.ENSP00000248975,9606.ENSP00000261254,9606.ENSP00000262158,9606.ENSP00000262189,9606.ENSP00000262435,9606.ENSP00000262643,9606.ENSP00000262809,9606.ENSP00000262965,9606.ENSP00000263390,9606.ENSP00000264157,9606.ENSP00000265343,9606.ENSP00000265734,9606.ENSP00000269397,9606.ENSP00000286307,…	SLC2A3,PSMD7,CCND1,TBP,ELL2,YWHAH,CCND2,SMAD7,KMT2C,SMURF2,CCNE1,ELL,TCF3,MED26,CCNT2,AFF4,CDK6,CBX4,LSM11,BTG2,IHH,KMT2D,PPM1D,CBX2,CDK5R1,E2F7,CARM1,PPM1A,RARB,MYB,RBPJ,RSPO3,SMURF1,DLL1,SGK1,POU2F1,AGO4,TGIF2,SKI,NRBP1,GATAD2A,HIPK2,CHEK1,SESN1,TNRC6B,TBL1XR1,PPP2R5C,CNOT6L,FBXW7,YAP1,ZFHX3,AKT3
mir-15b-5p	Reactome	HSA-162582	Signal Transduction	119	2540	0.33	1.73e-12	9606.ENSP00000001146,9606.ENSP00000005178,9606.ENSP00000194530,9606.ENSP00000219313,9606.ENSP00000220597,9606.ENSP00000225719,9606.ENSP00000227507,9606.ENSP00000228437,9606.ENSP00000230354,9606.ENSP00000241416,9606.ENSP00000246747,9606.ENSP00000247271,9606.ENSP00000248975,9606.ENSP00000258198,9606.ENSP00000261349,9606.ENSP00000261537,9606.ENSP00000261716,9606.ENSP00000262158,9606.ENSP00000262435,…	CYP26B1,PDK4,STRADB,PSMD7,PAG1,CPD,CCND1,PRDM4,TBP,ACVR2A,ARL2,OMG,YWHAH,DYNC1LI2,LRP6,MIB1,TAOK1,SMAD7,SMURF2,CCNE1,E2F3,CCNT2,RAPGEF2,FGF2,PRKAR2A,ANLN,CBX4,USP15,WNT3A,APP,WNT7A,IHH,SPRED1,COPS2,KMT2D,MAP2K1,AXIN2,INSR,FASN,ADRB2,ITPR1,KIF5B,CBX2,ARHGAP32,RBBP6,CDK5R1,CD28,MTMR4,CARM1,PPM1A,RARB,FAM91A1,RTN4,MYB,ACVR2B,SYDE2,FERMT2,RBPJ,ARHGAP12,CRKL,RSPO3,GRM7,AP2A1,MYLK,HTR4,SMURF1,CDC14A,DL…
mir-15b-5p	GO	GO:0007165	Signal transduction	137	4714	0.12	0.0098	9606.ENSP00000001146,9606.ENSP00000005178,9606.ENSP00000025301,9606.ENSP00000194530,9606.ENSP00000220597,9606.ENSP00000227507,9606.ENSP00000229955,9606.ENSP00000241416,9606.ENSP00000248975,9606.ENSP00000250405,9606.ENSP00000254950,9606.ENSP00000261349,9606.ENSP00000261537,9606.ENSP00000261593,9606.ENSP00000261716,9606.ENSP00000262158,9606.ENSP00000262244,9606.ENSP00000262435,9606.ENSP00000262643,…	CYP26B1,PDK4,AKAP11,STRADB,PAG1,CCND1,GPR63,ACVR2A,YWHAH,BCL2L2,VPS4A,LRP6,MIB1,RNF138,TAOK1,SMAD7,MOB3B,SMURF2,CCNE1,RASGEF1B,RAPGEF2,FGF2,SEMA3A,PRKAR2A,CDK6,SIK1,PDCD4,USP15,CRIM1,PTPRR,WNT3A,APP,WNT7A,IHH,SNRK,COPS2,NFATC3,SPRYD3,MAP2K1,AXIN2,INSR,ADRB2,ITPR1,PPM1D,ZNF622,ARHGAP32,CDK5R1,E2F7,SEMA6D,CD28,MTMR4,PAPPA,RARB,LRRFIP2,ACVR2B,SYDE2,FERMT2,UBE4B,RBPJ,ARHGAP12,CRKL,WNK3,RSPO3,GRM7,CD2…
mir-15b-5p	GO	GO:0023052	Signaling	149	5057	0.13	0.0025	9606.ENSP00000001146,9606.ENSP00000005178,9606.ENSP00000011473,9606.ENSP00000025301,9606.ENSP00000194530,9606.ENSP00000220597,9606.ENSP00000227507,9606.ENSP00000229955,9606.ENSP00000241416,9606.ENSP00000243457,9606.ENSP00000248975,9606.ENSP00000250405,9606.ENSP00000254950,9606.ENSP00000255224,9606.ENSP00000261349,9606.ENSP00000261537,9606.ENSP00000261593,9606.ENSP00000261601,9606.ENSP00000261716,…	CYP26B1,PDK4,SYPL1,AKAP11,STRADB,PAG1,CCND1,GPR63,ACVR2A,KCNJ2,YWHAH,BCL2L2,VPS4A,SYT4,LRP6,MIB1,RNF138,USP14,TAOK1,SMAD7,MOB3B,SMURF2,SLC12A2,CCNE1,KIF1B,RASGEF1B,RAPGEF2,FGF2,SEMA3A,PRKAR2A,CDK6,SIK1,PDCD4,USP15,CRIM1,PTPRR,WNT3A,APP,WNT7A,UBE2Q1,IHH,SNRK,COPS2,NFATC3,SPRYD3,MAP2K1,AXIN2,INSR,ADRB2,ITPR1,PPM1D,ZNF622,ARHGAP32,CDK5R1,E2F7,SEMA6D,CD28,MTMR4,PAPPA,RARB,LRRFIP2,ACVR2B,SYDE2,FERMT2,…
mir-15b-5p	Reactome	HSA-201451	Signaling by BMP	7	27	1.07	0.0063	9606.ENSP00000241416,9606.ENSP00000262158,9606.ENSP00000262435,9606.ENSP00000340361,9606.ENSP00000354621,9606.ENSP00000367797,9606.ENSP00000441954	ACVR2A,SMAD7,SMURF2,ACVR2B,SMURF1,SKI,SMAD5
mir-15b-5p	Reactome	HSA-9006931	Signaling by Nuclear Receptors	17	265	0.47	0.0155	9606.ENSP00000001146,9606.ENSP00000005178,9606.ENSP00000227507,9606.ENSP00000230354,9606.ENSP00000304592,9606.ENSP00000325690,9606.ENSP00000332296,9606.ENSP00000339992,9606.ENSP00000356840,9606.ENSP00000358867,9606.ENSP00000362306,9606.ENSP00000381185,9606.ENSP00000401946,9606.ENSP00000405574,9606.ENSP00000428056,9606.ENSP00000477725,9606.ENSP00000500582	CYP26B1,PDK4,CCND1,TBP,FASN,CARM1,RARB,MYB,POU2F1,GNAI3,AGO4,BCL2,TNRC6B,TBL1XR1,PIK3R1,KANK1,AKT3
mir-15b-5p	Reactome	HSA-170834	Signaling by TGF-beta Receptor Complex	9	92	0.65	0.0341	9606.ENSP00000262158,9606.ENSP00000262435,9606.ENSP00000264157,9606.ENSP00000280377,9606.ENSP00000325285,9606.ENSP00000327255,9606.ENSP00000354621,9606.ENSP00000362981,9606.ENSP00000367797	SMAD7,SMURF2,CCNT2,USP15,MTMR4,PPM1A,SMURF1,TGIF2,SKI
mir-15b-5p	Reactome	HSA-9006936	Signaling by TGFB family members	12	121	0.66	0.0094	9606.ENSP00000241416,9606.ENSP00000262158,9606.ENSP00000262435,9606.ENSP00000264157,9606.ENSP00000280377,9606.ENSP00000325285,9606.ENSP00000327255,9606.ENSP00000340361,9606.ENSP00000354621,9606.ENSP00000362981,9606.ENSP00000367797,9606.ENSP00000441954	ACVR2A,SMAD7,SMURF2,CCNT2,USP15,MTMR4,PPM1A,ACVR2B,SMURF1,TGIF2,SKI,SMAD5
mir-15b-5p	Reactome	HSA-195721	Signaling by WNT	19	298	0.47	0.0129	9606.ENSP00000219313,9606.ENSP00000261349,9606.ENSP00000262435,9606.ENSP00000284523,9606.ENSP00000285018,9606.ENSP00000301067,9606.ENSP00000302625,9606.ENSP00000306253,9606.ENSP00000349131,9606.ENSP00000351926,9606.ENSP00000354621,9606.ENSP00000359206,9606.ENSP00000362306,9606.ENSP00000364003,9606.ENSP00000365720,9606.ENSP00000401946,9606.ENSP00000412324,9606.ENSP00000443824,9606.ENSP00000483185	PSMD7,LRP6,SMURF2,WNT3A,WNT7A,KMT2D,AXIN2,ITPR1,RSPO3,AP2A1,SMURF1,BTRC,AGO4,AMER1,TLE4,TNRC6B,PPP2R5C,ZNRF3,AP2B1
mir-15b-5p	KEGG	hsa04550	Signaling pathways regulating pluripotency of stem cells	14	141	0.66	0.0007	9606.ENSP00000241416,9606.ENSP00000262965,9606.ENSP00000264498,9606.ENSP00000284523,9606.ENSP00000285018,9606.ENSP00000302486,9606.ENSP00000302625,9606.ENSP00000340361,9606.ENSP00000341280,9606.ENSP00000393312,9606.ENSP00000428056,9606.ENSP00000441954,9606.ENSP00000493252,9606.ENSP00000500582	ACVR2A,TCF3,FGF2,WNT3A,WNT7A,MAP2K1,AXIN2,ACVR2B,JARID2,FGFR1,PIK3R1,SMAD5,ZFHX3,AKT3
mir-15b-5p	KEGG	hsa05222	Small cell lung cancer	9	92	0.65	0.0079	9606.ENSP00000227507,9606.ENSP00000262643,9606.ENSP00000262904,9606.ENSP00000265734,9606.ENSP00000332296,9606.ENSP00000381185,9606.ENSP00000428056,9606.ENSP00000430684,9606.ENSP00000500582	CCND1,CCNE1,E2F3,CDK6,RARB,BCL2,PIK3R1,IKBKB,AKT3
mir-15b-5p	GO	GO:0061053	Somite development	9	82	0.7	0.0102	9606.ENSP00000261349,9606.ENSP00000261537,9606.ENSP00000262041,9606.ENSP00000284523,9606.ENSP00000295731,9606.ENSP00000302625,9606.ENSP00000317872,9606.ENSP00000345206,9606.ENSP00000355718	LRP6,MIB1,MEOX2,WNT3A,IHH,AXIN2,RBBP6,RBPJ,DLL1
mir-15b-5p	GO	GO:0001756	Somitogenesis	7	64	0.7	0.0418	9606.ENSP00000261349,9606.ENSP00000261537,9606.ENSP00000262041,9606.ENSP00000284523,9606.ENSP00000302625,9606.ENSP00000345206,9606.ENSP00000355718	LRP6,MIB1,MEOX2,WNT3A,AXIN2,RBPJ,DLL1
mir-15b-5p	KEGG	hsa05017	Spinocerebellar ataxia	11	135	0.57	0.0079	9606.ENSP00000219313,9606.ENSP00000230354,9606.ENSP00000237264,9606.ENSP00000247178,9606.ENSP00000288828,9606.ENSP00000306253,9606.ENSP00000345206,9606.ENSP00000392423,9606.ENSP00000428056,9606.ENSP00000446576,9606.ENSP00000500582	PSMD7,TBP,TBPL1,ATG14,WIPI2,ITPR1,RBPJ,RELN,PIK3R1,ATXN2,AKT3
mir-15b-5p	GO	GO:0001967	Suckling behavior	4	12	1.18	0.0188	9606.ENSP00000284981,9606.ENSP00000292211,9606.ENSP00000295030,9606.ENSP00000396068	APP,UBE2Q1,PEX13,UBR3
mir-15b-5p	GO	GO:0048731	System development	129	3867	0.18	4.65e-05	9606.ENSP00000001146,9606.ENSP00000061240,9606.ENSP00000227507,9606.ENSP00000241416,9606.ENSP00000247271,9606.ENSP00000248975,9606.ENSP00000250405,9606.ENSP00000251020,9606.ENSP00000261349,9606.ENSP00000261537,9606.ENSP00000261716,9606.ENSP00000262041,9606.ENSP00000262158,9606.ENSP00000262965,9606.ENSP00000264431,9606.ENSP00000264498,9606.ENSP00000264710,9606.ENSP00000265362,9606.ENSP00000265734,…	CYP26B1,TLL1,CCND1,ACVR2A,OMG,YWHAH,BCL2L2,SALL1,LRP6,MIB1,TAOK1,MEOX2,SMAD7,TCF3,RAPGEF2,FGF2,RAB10,SEMA3A,CDK6,ANLN,CBFA2T3,SIK1,PDCD4,CRIM1,HOXA10,WNT3A,APP,WNT7A,BTG2,UBE2Q1,PEX13,IHH,SNRK,EN2,SPRED1,COPS2,MAP2K1,AXIN2,LUZP1,INSR,FASN,KIF5B,STOX2,CDK5R1,AQP11,E2F7,SEMA6D,CD28,PLAG1,RARB,PURA,RTN4,MYB,ACVR2B,DYRK1A,JARID2,PRRC2C,RBPJ,CRKL,SCN8A,RSPO3,GRM7,COL18A1,MYLK,DCLK1,QKI,LRIG2,EGLN1,DLL…
mir-15b-5p	KEGG	hsa04350	TGF-beta signaling pathway	7	91	0.55	0.0359	9606.ENSP00000241416,9606.ENSP00000262158,9606.ENSP00000262435,9606.ENSP00000340361,9606.ENSP00000354621,9606.ENSP00000362981,9606.ENSP00000441954	ACVR2A,SMAD7,SMURF2,ACVR2B,SMURF1,TGIF2,SMAD5
mir-15b-5p	GO	GO:0009888	Tissue development	66	1723	0.24	0.00087	9606.ENSP00000001146,9606.ENSP00000227507,9606.ENSP00000241416,9606.ENSP00000251020,9606.ENSP00000261349,9606.ENSP00000261537,9606.ENSP00000262041,9606.ENSP00000262158,9606.ENSP00000264157,9606.ENSP00000264431,9606.ENSP00000264498,9606.ENSP00000264710,9606.ENSP00000265362,9606.ENSP00000265734,9606.ENSP00000270162,9606.ENSP00000280154,9606.ENSP00000284523,9606.ENSP00000285018,9606.ENSP00000290551,…	CYP26B1,CCND1,ACVR2A,SALL1,LRP6,MIB1,MEOX2,SMAD7,CCNT2,RAPGEF2,FGF2,RAB10,SEMA3A,CDK6,SIK1,PDCD4,WNT3A,WNT7A,BTG2,IHH,COPS2,MAP2K1,AXIN2,LUZP1,INSR,FASN,RBBP6,AQP11,E2F7,SEMA6D,COL12A1,RARB,RTN4,ACVR2B,JARID2,RBPJ,ARHGAP12,RSPO3,COL18A1,MYLK,SMURF1,EGLN1,DLL1,EPHA7,BTRC,RAP2C,EDA,AMER1,NEBL,SKI,RBM24,ASH1L,PAFAH1B1,BCL2,HECTD1,FGFR1,TBL1XR1,PTH,LATS1,SMAD5,TMEM100,DYRK1B,YAP1,GHR,EYA1,CDC42
mir-15b-5p	GO	GO:0048729	Tissue morphogenesis	25	565	0.31	0.0497	9606.ENSP00000251020,9606.ENSP00000261537,9606.ENSP00000262158,9606.ENSP00000264498,9606.ENSP00000264710,9606.ENSP00000284523,9606.ENSP00000285018,9606.ENSP00000295731,9606.ENSP00000303758,9606.ENSP00000345206,9606.ENSP00000345808,9606.ENSP00000349131,9606.ENSP00000353452,9606.ENSP00000355601,9606.ENSP00000355718,9606.ENSP00000358309,9606.ENSP00000359206,9606.ENSP00000367797,9606.ENSP00000380378,…	SALL1,MIB1,SMAD7,FGF2,RAB10,WNT3A,WNT7A,IHH,LUZP1,RBPJ,ARHGAP12,RSPO3,MYLK,EGLN1,DLL1,EPHA7,BTRC,SKI,PAFAH1B1,BCL2,HECTD1,TMEM100,YAP1,EYA1,CDC42
mir-15b-5p	GO	GO:0006351	Transcription, DNA-templated	24	518	0.33	0.0362	9606.ENSP00000174618,9606.ENSP00000228437,9606.ENSP00000230354,9606.ENSP00000237264,9606.ENSP00000237853,9606.ENSP00000262809,9606.ENSP00000262904,9606.ENSP00000263390,9606.ENSP00000264157,9606.ENSP00000264498,9606.ENSP00000268679,9606.ENSP00000284523,9606.ENSP00000299259,9606.ENSP00000305372,9606.ENSP00000324890,9606.ENSP00000325546,9606.ENSP00000356468,9606.ENSP00000366828,9606.ENSP00000367797,…	MNT,PRDM4,TBP,TBPL1,ELL2,ELL,E2F3,MED26,CCNT2,FGF2,CBFA2T3,WNT3A,COPS2,ADRB2,CD28,PLAG1,IVNS1ABP,POLR3F,SKI,RREB1,ASH1L,RUNX1T1,PIK3R1,PTH
mir-15b-5p	Reactome	HSA-8986944	Transcriptional Regulation by MECP2	7	59	0.74	0.0439	9606.ENSP00000075120,9606.ENSP00000355718,9606.ENSP00000356832,9606.ENSP00000362306,9606.ENSP00000385571,9606.ENSP00000401946,9606.ENSP00000405574	SLC2A3,DLL1,SGK1,AGO4,HIPK2,TNRC6B,TBL1XR1
mir-15b-5p	Reactome	HSA-8878171	Transcriptional regulation by RUNX1	15	206	0.52	0.0136	9606.ENSP00000219313,9606.ENSP00000227507,9606.ENSP00000261254,9606.ENSP00000262189,9606.ENSP00000262965,9606.ENSP00000265734,9606.ENSP00000269397,9606.ENSP00000301067,9606.ENSP00000308750,9606.ENSP00000339992,9606.ENSP00000349131,9606.ENSP00000362306,9606.ENSP00000385571,9606.ENSP00000401946,9606.ENSP00000478927	PSMD7,CCND1,CCND2,KMT2C,TCF3,CDK6,CBX4,KMT2D,CBX2,MYB,RSPO3,AGO4,HIPK2,TNRC6B,YAP1
mir-15b-5p	Reactome	HSA-3700989	Transcriptional Regulation by TP53	19	361	0.38	0.0447	9606.ENSP00000230354,9606.ENSP00000248975,9606.ENSP00000262643,9606.ENSP00000262809,9606.ENSP00000264157,9606.ENSP00000290551,9606.ENSP00000318486,9606.ENSP00000323246,9606.ENSP00000325690,9606.ENSP00000356832,9606.ENSP00000362306,9606.ENSP00000384899,9606.ENSP00000385571,9606.ENSP00000391090,9606.ENSP00000393762,9606.ENSP00000401946,9606.ENSP00000412324,9606.ENSP00000424896,9606.ENSP00000500582	TBP,YWHAH,CCNE1,ELL,CCNT2,BTG2,CDK5R1,E2F7,CARM1,SGK1,AGO4,GATAD2A,HIPK2,CHEK1,SESN1,TNRC6B,PPP2R5C,CNOT6L,AKT3
mir-15b-5p	GO	GO:0007178	Transmembrane receptor protein serine/threonine kinase signaling pathway	14	206	0.49	0.018	9606.ENSP00000241416,9606.ENSP00000262158,9606.ENSP00000262435,9606.ENSP00000280154,9606.ENSP00000280377,9606.ENSP00000325285,9606.ENSP00000340361,9606.ENSP00000342858,9606.ENSP00000354621,9606.ENSP00000362981,9606.ENSP00000367797,9606.ENSP00000385571,9606.ENSP00000441954,9606.ENSP00000465638	ACVR2A,SMAD7,SMURF2,PDCD4,USP15,MTMR4,ACVR2B,FERMT2,SMURF1,TGIF2,SKI,HIPK2,SMAD5,TMEM100
mir-15b-5p	GO	GO:0035295	Tube development	40	880	0.32	0.0017	9606.ENSP00000251020,9606.ENSP00000261537,9606.ENSP00000262041,9606.ENSP00000262158,9606.ENSP00000264498,9606.ENSP00000284523,9606.ENSP00000285018,9606.ENSP00000295731,9606.ENSP00000299084,9606.ENSP00000302486,9606.ENSP00000303758,9606.ENSP00000318770,9606.ENSP00000323246,9606.ENSP00000332296,9606.ENSP00000337838,9606.ENSP00000340361,9606.ENSP00000345206,9606.ENSP00000346300,9606.ENSP00000349131,…	SALL1,MIB1,MEOX2,SMAD7,FGF2,WNT3A,WNT7A,IHH,SPRED1,MAP2K1,LUZP1,AQP11,E2F7,RARB,RTN4,ACVR2B,RBPJ,CRKL,RSPO3,COL18A1,MYLK,QKI,DLL1,EPHA7,BTRC,AMOT,EDA,RECK,SKI,SH2D2A,BCL2,HECTD1,AMOTL1,APLN,SMAD5,TMEM100,FBXW7,YAP1,EYA1,CDC42
mir-15b-5p	GO	GO:0035239	Tube morphogenesis	34	669	0.37	0.00093	9606.ENSP00000251020,9606.ENSP00000261537,9606.ENSP00000262041,9606.ENSP00000262158,9606.ENSP00000264498,9606.ENSP00000284523,9606.ENSP00000285018,9606.ENSP00000295731,9606.ENSP00000299084,9606.ENSP00000303758,9606.ENSP00000323246,9606.ENSP00000337838,9606.ENSP00000340361,9606.ENSP00000345206,9606.ENSP00000349131,9606.ENSP00000352798,9606.ENSP00000353452,9606.ENSP00000355094,9606.ENSP00000355718,…	SALL1,MIB1,MEOX2,SMAD7,FGF2,WNT3A,WNT7A,IHH,SPRED1,LUZP1,E2F7,RTN4,ACVR2B,RBPJ,RSPO3,COL18A1,MYLK,QKI,DLL1,EPHA7,BTRC,AMOT,EDA,RECK,SKI,SH2D2A,BCL2,HECTD1,AMOTL1,APLN,TMEM100,FBXW7,YAP1,EYA1
mir-15b-5p	KEGG	hsa04120	Ubiquitin mediated proteolysis	9	134	0.49	0.0294	9606.ENSP00000262435,9606.ENSP00000292211,9606.ENSP00000343001,9606.ENSP00000354621,9606.ENSP00000356641,9606.ENSP00000359206,9606.ENSP00000387362,9606.ENSP00000414095,9606.ENSP00000474725	SMURF2,UBE2Q1,UBE4B,SMURF1,COP1,BTRC,UBE4A,CUL2,FBXW7
mir-15b-5p	GO	GO:0006511	Ubiquitin-dependent protein catabolic process	39	578	0.49	7.27e-07	9606.ENSP00000219313,9606.ENSP00000219689,9606.ENSP00000254950,9606.ENSP00000259939,9606.ENSP00000261537,9606.ENSP00000261601,9606.ENSP00000261658,9606.ENSP00000262435,9606.ENSP00000265742,9606.ENSP00000280377,9606.ENSP00000301962,9606.ENSP00000302625,9606.ENSP00000317872,9606.ENSP00000323879,9606.ENSP00000328187,9606.ENSP00000343001,9606.ENSP00000348714,9606.ENSP00000350708,9606.ENSP00000352264,…	PSMD7,USP31,VPS4A,RNF144B,MIB1,USP14,BFAR,SMURF2,ANKIB1,USP15,USP42,AXIN2,RBBP6,ZNRF2,FBXO21,UBE4B,AREL1,RAD23B,CD2AP,SMURF1,COP1,CACUL1,BTRC,PPP1R11,ARIH1,UBQLNL,USP3,HECTD1,USP25,UBE4A,CYLD,UBR3,TBL1XR1,PPP2R5C,CUL2,CLOCK,RNF217,ZNRF3,FBXW7
mir-15b-5p	GO	GO:0001570	Vasculogenesis	8	70	0.72	0.0164	9606.ENSP00000285018,9606.ENSP00000299084,9606.ENSP00000337838,9606.ENSP00000355094,9606.ENSP00000361027,9606.ENSP00000465638,9606.ENSP00000474725,9606.ENSP00000478927	WNT7A,SPRED1,RTN4,QKI,AMOT,TMEM100,FBXW7,YAP1
mir-15b-5p	KEGG	hsa05203	Viral carcinogenesis	12	183	0.48	0.0132	9606.ENSP00000227507,9606.ENSP00000230354,9606.ENSP00000237264,9606.ENSP00000248975,9606.ENSP00000261254,9606.ENSP00000262643,9606.ENSP00000265734,9606.ENSP00000345206,9606.ENSP00000391090,9606.ENSP00000428056,9606.ENSP00000494040,9606.ENSP00000497733	CCND1,TBP,TBPL1,YWHAH,CCND2,CCNE1,CDK6,RBPJ,CHEK1,PIK3R1,DDX3X,CDC42
mir-15b-5p	KEGG	hsa04310	Wnt signaling pathway	11	154	0.51	0.0132	9606.ENSP00000227507,9606.ENSP00000261254,9606.ENSP00000261349,9606.ENSP00000284523,9606.ENSP00000285018,9606.ENSP00000300659,9606.ENSP00000302625,9606.ENSP00000349131,9606.ENSP00000359206,9606.ENSP00000405574,9606.ENSP00000443824	CCND1,CCND2,LRP6,WNT3A,WNT7A,NFATC3,AXIN2,RSPO3,BTRC,TBL1XR1,ZNRF3
mir-15b-5p	GO	GO:0016055	Wnt signaling pathway	24	284	0.59	1.27e-05	9606.ENSP00000227507,9606.ENSP00000261349,9606.ENSP00000261593,9606.ENSP00000262435,9606.ENSP00000262643,9606.ENSP00000264498,9606.ENSP00000284523,9606.ENSP00000285018,9606.ENSP00000302625,9606.ENSP00000338727,9606.ENSP00000342858,9606.ENSP00000349131,9606.ENSP00000354621,9606.ENSP00000359206,9606.ENSP00000363680,9606.ENSP00000364003,9606.ENSP00000365720,9606.ENSP00000367202,9606.ENSP00000387739,…	CCND1,LRP6,RNF138,SMURF2,CCNE1,FGF2,WNT3A,WNT7A,AXIN2,LRRFIP2,FERMT2,RSPO3,SMURF1,BTRC,EDA,AMER1,TLE4,RECK,AMOTL1,CYLD,ZNRF3,YAP1,DDX3X,CDC42
mir-15b-5p	KEGG	hsa05135	Yersinia infection	9	124	0.52	0.0209	9606.ENSP00000300659,9606.ENSP00000302486,9606.ENSP00000346300,9606.ENSP00000367220,9606.ENSP00000368884,9606.ENSP00000428056,9606.ENSP00000430684,9606.ENSP00000497733,9606.ENSP00000500582	NFATC3,MAP2K1,CRKL,ACTR2,RPS6KA3,PIK3R1,IKBKB,CDC42,AKT3
